# Supplementary material for: Repository scale classification and decomposition of tandem mass spectral data
Source: Sci Rep. 2021 Apr 15;11:8314. doi: 10.1038/s41598-021-87796-6 (PMC8050247; doi:10.1038/s41598-021-87796-6)
Supplement: Supplementary file 2 — Supplementary Information 2. [file 41598_2021_87796_MOESM2_ESM.xlsx]

## Sheet: Decomposition_Of_Complex_Foods
original file	orginal file description	reported ingredient 1	reported ingredient 2	reported ingredient 3	reported ingredient 4	reported ingredient 5	predicted ingredient 1	predicted ingredient 2	predicted ingredient 3	predicted ingredient 4	predictedingredient 5
AMZ_1_tk2_RA2_01_48879.mzXML	Cheese pastry	Wheat flour	cheese	nan	nan	nan	Traditional cake	Boiled plantain	Rice	Chicken	Plantain
AMZ_10_tk2_RA11_01_48975.mzXML	White rice	rice, salt, soya oil	nan	nan	nan	nan	Traditional cake	Boiled plantain	Rice	Chicken	Plantain
AMZ_11_RB2_01_48905.mzXML	Lentils cooked with bacon	Lentels coked with baccon, sweet peper, oregano, soya oil, onoto (Bixa orellana)	nan	nan	nan	nan	Cow liver with onion	Traditional cake	Boiled plantain	Chicken	0
AMZ_12_RB3_01_48908.mzXML	Fried egg	Fried egg with soya oil	nan	nan	nan	nan	Cow liver with onion	Traditional cake	Rice	Chicken	0
AMZ_14_RB5_01_49038.mzXML	Fried arepa	precooked corn flour	nan	nan	nan	nan	Cow liver with onion	Boiled plantain	Rice	Chicken	Cocura pulp (no skin)
AMZ_16_RB7_01_49037.mzXML	Baked arepas filled with canned jam (diablito) and mayonesse	Baked arepas filled with canned jam (diablito) and mayonesse	nan	nan	nan	nan	Cow liver with onion	Traditional cake	Boiled plantain	Rice	Chicken
AMZ_18_RB9_01_48924.mzXML	Rice with chicken	rice, chiken, onion, sweet peper, oregano, chivas	nan	nan	nan	nan	Cow liver with onion	Traditional cake	Rice	Chicken	anchovies
AMZ_19_RB10_01_48927.mzXML	Boiled yucca	Boiled yucca (Manihot esculenta)	nan	nan	nan	nan	Boiled plantain	Rice	0	0	0
AMZ_2_RA3_01_48881.mzXML	Spagetties, black beans, cooked mortadella	Spagetties	black beans, cooked mortadella, salt, soya oil with onoto, peper, oregano, sweet peper, onion	nan	nan	nan	Cow liver with onion	Traditional cake	Boiled plantain	Rice	Chicken
AMZ_20_RB11_01_48930.mzXML	Yucca cake	Margarine, milk, eggs, sugar, cheese	nan	nan	nan	nan	Cow liver with onion	Traditional cake	Boiled plantain	Rice	Plantain
AMZ_23_RC4_01_48940.mzXML	Green fried plaintain	Green fried plaintain	nan	nan	nan	nan	Traditional cake	Boiled plantain	Rice	Plantain	0
AMZ_24_RC5_01_48943.mzXML	Plantain	Ripe banana fried in soya oil	nan	nan	nan	nan	Boiled plantain	Rice	Chicken	Manoco	Plantain
AMZ_25_RC6_01_48945.mzXML	Stewed meat	stewed cow meat, salt, fresh tomatos, onion, sweet paper, chives, oregano, soya oil with onoto	nan	nan	nan	nan	Cow liver with onion	Boiled plantain	Rice	Chicken	0
AMZ_26_RC7_01_48947.mzXML	Rice	rice, salt and soya oil	nan	nan	nan	nan	Traditional cake	Rice	Chicken	Manoco	Plantain
AMZ_27_RC8_01_48949.mzXML	Fried catfish with soya oil (no skin)	salt and cooking oil with onoto	nan	nan	nan	nan	Rice	Chicken	Cocura pulp (no skin)	Plantain	0
AMZ_28_RC9_01_48951.mzXML	bean dish	brown beans, worcestershire sauce, salt, fresh tomatos, onion, sweet paper green and red, peper, leek, carrot, chive, oregano	nan	nan	nan	nan	Boiled plantain	Rice	Manoco	bean.seeds	0
AMZ_29_RC10_01_48954.mzXML	Baked arepa	Precoked corn wheat	nan	nan	nan	nan	Traditional cake	Boiled plantain	Rice	Chicken	Plantain
AMZ_3_RA4_01_48882.mzXML	Bread filled with fried egg	White breat made on bakery, fried egg with soya oil, salt	nan	nan	nan	nan	Cow liver with onion	Traditional cake	Chicken	egg	0
AMZ_30_RC11_01_48956.mzXML	Fried egg	egg, oil, salt	nan	nan	nan	nan	Cow liver with onion	Rice	Chicken	egg	0
AMZ_31_tk2_RD2_01_48960.mzXML	Rice with catara	sweet peper, fresh tomatos, onion, soya oil with onoto, catara with ants, salt	nan	nan	nan	nan	Traditional cake	Boiled plantain	Rice	Plantain	0
AMZ_32_RD3_01_48961.mzXML	Fried egg	egg, oil, salt	nan	nan	nan	nan	Cow liver with onion	Traditional cake	Rice	Chicken	egg
AMZ_33_RD4_01_48963.mzXML	Rice	rice, sweet peper, fresh tomatos, onion	nan	nan	nan	nan	Traditional cake	Boiled plantain	Rice	Chicken	Plantain
AMZ_34_RD5_01_48964.mzXML	Fried chiken with catara	chiken with peper fried with soya oil	nan	nan	nan	nan	Cow liver with onion	Rice	Chicken	Plantain	0
AMZ_35_RD6_01_49036.mzXML	Cashew (Anacardium occidentale)	only pulp (red)	nan	nan	nan	nan	Boiled plantain	Rice	Cocura pulp (no skin)	Plantain	basil
AMZ_36_RD7_01_48967.mzXML	Pasta with cheese	pasta, white salty cheese	nan	nan	nan	nan	Boiled plantain	Rice	Cocura pulp (no skin)	Manoco	Plantain
AMZ_38_RD9_01_48978.mzXML	Red pijiguao	Fruit red pijiguao, only pulp	nan	nan	nan	nan	Boiled plantain	Rice	Cocura pulp (no skin)	Plantain	pear.B
AMZ_39_RD10_01_48981.mzXML	Boiled fish	Catfish, salt, natural garlic	nan	nan	nan	nan	Boiled plantain	Rice	Chicken	Cocura pulp (no skin)	0
AMZ_4_tk2_RA5_01_48887.mzXML	Tuna with manoco	Can of tuna in oil with yellow manoco	nan	nan	nan	nan	Cow liver with onion	Traditional cake	Boiled plantain	Chicken	anchovies
AMZ_41_RE2_01_48968.mzXML	Pasta with cheese	pasta, cheese	nan	nan	nan	nan	Boiled plantain	Rice	Cocura pulp (no skin)	Plantain	0
AMZ_42_RE3_01_48985.mzXML	Chicken	stewed chiken, worcestershire sauce, salt, natural tomatos, onion, sweet paper green and red, peper, leek, carrot, chive, or?gano, soya oil with onoto, liquid concentrated of garlic	nan	nan	nan	nan	Cow liver with onion	Boiled plantain	Rice	Chicken	Plantain
AMZ_43_RE4_01_48972.mzXML	Rice	carrot, salt, oil with onoto	nan	nan	nan	nan	Traditional cake	Rice	Chicken	Cocura pulp (no skin)	Manoco
AMZ_44_RE5_01_48986.mzXML	Red meat	sweet peper, fresh tomatos, chivas	nan	nan	nan	nan	Cow liver with onion	Boiled plantain	Rice	Chicken	Plantain
AMZ_45_RE6_01_48973.mzXML	Rice	carrot, salt, oil with onoto	nan	nan	nan	nan	Boiled plantain	Rice	Cocura pulp (no skin)	Manoco	Plantain
AMZ_47_RE8_01_48969.mzXML	Teque�os with cheese	fried wheat flour with white cheese	nan	nan	nan	nan	Cow liver with onion	Boiled plantain	Rice	Chicken	Plantain
AMZ_48_RE9_01_49035.mzXML	Meat empanada	fried corn flour with red meat	nan	nan	nan	nan	Traditional cake	Rice	Chicken	Plantain	0
AMZ_49_RE10_01_48988.mzXML	Sweted meat empanada	fried corn flour with red stewed meat	nan	nan	nan	nan	Cow liver with onion	Traditional cake	Rice	Chicken	Manoco
AMZ_5_RA6_01_48889.mzXML	Toasted bread with butter	Bakery white bread	nan	nan	nan	nan	Traditional cake	Boiled plantain	Rice	black.bread	0
AMZ_50_RE11_01_48989.mzXML	Chicken empanada	fried corn flour with chiken	nan	nan	nan	nan	Cow liver with onion	Boiled plantain	Rice	Chicken	Plantain
AMZ_6_RA7_01_48891.mzXML	Stewed chicken	chivas, onion, sweet peper, oil with onoto, salt, comino	nan	nan	nan	nan	Cow liver with onion	Traditional cake	Boiled plantain	Chicken	Plantain
AMZ_7_RA8_01_48895.mzXML	Plantain with butter and sugar	Plantain with butter and sugar	nan	nan	nan	nan	Cow liver with onion	Traditional cake	Boiled plantain	Chicken	Plantain
AMZ_8_RA9_01_48899.mzXML	White rice	rice, salt, oil	nan	nan	nan	nan	Traditional cake	Boiled plantain	Rice	Chicken	Plantain
AMZ_9_RA10_01_49007.mzXML	Toasted bread with butter and turkey ham	Bakery white bread with margarine, turkey jam	nan	nan	nan	nan	Traditional cake	Boiled plantain	Rice	Chicken	black.bread
G90285_1x_BA9_01_31155.mzXML	Salada Matcha tea Brewed For 1min	sencha green tea	matcha green tea	not applicable	not applicable	not applicable	Nestle Water Brewed For 30s	Nestle Water Brewed For 30s	soaring crane	starfruit green tea leaves	0
G90286_1x_RH6_01_31136.mzXML	Prince of Peace Oolong tea Brewed For 30sec	Organic Oolong Tea leaves	not applicable	not applicable	not applicable	not applicable	Nestle Water Brewed For 30s	Nestle Water Brewed For 4min	Nestle Water Brewed For 30s	Copper Moon Kenyan coffee, pour-over	starfruit green tea leaves
G90287_1x_RC12_01_31079.mzXML	Prince of Peace Oolong tea Brewed For 1min	Organic Oolong Tea leaves	not applicable	not applicable	not applicable	not applicable	Nestle Water Brewed For 4min	Nestle Water Brewed For 30s	Nestle Water Brewed For 4min	Nestle Water Brewed For 30s	Nestle Water Brewed For 4hrs
G90288_1x_BC2_01_31173.mzXML	Salada Matcha tea Brewed For 30sec	sencha green tea	matcha green tea	not applicable	not applicable	not applicable	Nestle Water Brewed For 30s	Nestle Water Brewed For 4hrs	Nestle Water Brewed For 1min	jasmine green tea satchet	0
G90289_1x_BA3_01_31149.mzXML	Salada Matcha tea Brewed For 30sec	sencha green tea	matcha green tea	not applicable	not applicable	not applicable	Nestle Water Brewed For 1min	Nestle Water Brewed For 30s	Nestle Water Brewed For 4min	Nestle Water Brewed For 1min	soaring crane
G90290_1x_BA2_01_31148.mzXML	Salada Matcha tea Brewed For 1min	sencha green tea	matcha green tea	not applicable	not applicable	not applicable	starfruit green tea leaves	jasmine green tea satchet	0	0	0
G90292_1x_BH4_01_31224.mzXML	Salada Matcha tea Brewed For 4hours	sencha green tea	matcha green tea	not applicable	not applicable	not applicable	japanese sencha	White Peony	starfruit green tea leaves	jasmine green tea satchet	0
G90366_1x_RB4_01_31059.mzXML	Prince of Peace Oolong tea Brewed For 4min	Organic Oolong Tea leaves	not applicable	not applicable	not applicable	not applicable	Nestle Pure Life Filtered Water B	Nestle Water Brewed For 30s	Nestle Water Brewed For 4min	Nestle Water Brewed For 30s	starfruit green tea leaves
G90367_1x_BE6_01_31199.mzXML	Prince of Peace Oolong tea Brewed For 4hours	Organic Oolong Tea leaves	not applicable	not applicable	not applicable	not applicable	Nestle Water Brewed For 30s	Nestle Water Brewed For 4hrs	Cheerios,**Soy Milk, Silk, Original, 3/16,Orange Juice 7/15	starfruit green tea leaves	honey
G90368_1x_RE11_01_31104.mzXML	Prince of Peace Oolong tea Brewed For 1min	Organic Oolong Tea leaves	not applicable	not applicable	not applicable	not applicable	Nestle Water Brewed For 30s	Nestle Water Brewed For 4min	Nestle Water Brewed For 30s	Nestle Water Brewed For 4hrs	chip
G90369_1x_RG9_01_31127.mzXML	Prince of Peace Oolong tea Brewed For 30sec	Organic Oolong Tea leaves	not applicable	not applicable	not applicable	not applicable	Nestle Pure Life Filtered Water B	Nestle Water Brewed For 4min	Nestle Water Brewed For 30s	0	0
G90370_1x_BD3_01_31186.mzXML	Prince of Peace Oolong tea Brewed For 4hours	Organic Oolong Tea leaves	not applicable	not applicable	not applicable	not applicable	Nestle Water Brewed For 30s	Nestle Water Brewed For 4hrs	starfruit green tea leaves	honey	mandarin; left at RT overweekend; weighed and frozen 1/16/18
G90371_1x_RG8_01_31126.mzXML	Prince of Peace Oolong tea Brewed For 4min	Organic Oolong Tea leaves	not applicable	not applicable	not applicable	not applicable	Nestle Pure Life Filtered Water B	Nestle Water Brewed For 1min	Nestle Water Brewed For 30s	Nestle Water Brewed For 30s	kombucha, homemade
G95760_5x_BC5_01_32058.mzXML	NUMI White rose tea solid sample	fair trade organic White tea	organic rosebuds	not applicable	not applicable	not applicable	soaring crane	White Peony	Wuyi Mountain	starfruit green tea leaves	rose tea leaves
G95761_5x_BB6_01_32043.mzXML	NUMI White rose tea solid sample	fair trade organic White tea	organic rosebuds	not applicable	not applicable	not applicable	soaring crane	White Peony	Wuyi Mountain	starfruit green tea leaves	rose tea leaves
G95762_5x_BB11_01_32050.mzXML	NUMI White rose tea solid sample	fair trade organic White tea	organic rosebuds	not applicable	not applicable	not applicable	Silver Needles	soaring crane	Wuyi Mountain	starfruit green tea leaves	rose tea leaves
G95763_5x_BC2_01_32055.mzXML	ALLEGRO tropical White tea solid sample	organic White tea	natural passionfruit flavor	natural guava flavor	natural coconut flavor	not applicable	Silver Needles	japanese sencha	soaring crane	White Peony	starfruit green tea leaves
G95764_5x_BC8_01_32063.mzXML	ALLEGRO tropical White tea solid sample	organic White tea	natural passionfruit flavor	natural guava flavor	natural coconut flavor	not applicable	Silver Needles	japanese sencha	soaring crane	Wuyi Mountain	starfruit green tea leaves
G95765_5x_BD3_01_32072.mzXML	ALLEGRO tropical White tea solid sample	organic White tea	natural passionfruit flavor	natural guava flavor	natural coconut flavor	not applicable	Silver Needles	japanese sencha	soaring crane	White Peony	starfruit green tea leaves
G95769_5x_BC12_01_32067.mzXML	Numi Emperor's pu-erh tea solid sample	Verified Fair Labor organic black pu'erh tea	not applicable	not applicable	not applicable	not applicable	soaring crane	Wuyi Mountain	0	0	0
G95770_5x_BB10_01_32049.mzXML	Numi Emperor's pu-erh tea solid sample	Verified Fair Labor organic black pu'erh tea	not applicable	not applicable	not applicable	not applicable	lapsang souchong	japanese sencha	soaring crane	Wuyi Mountain	starfruit green tea leaves
G95771_5x_BC7_01_32062.mzXML	Numi Emperor's pu-erh tea solid sample	Verified Fair Labor organic black pu'erh tea	not applicable	not applicable	not applicable	not applicable	lapsang souchong	soaring crane	starfruit green tea leaves	0	0
G95772_5x_BB12_01_32051.mzXML	American Classic (Charleston Tea Plantation) Black Tea solid sample	South Carolina grown black tea	not applicable	not applicable	not applicable	not applicable	japanese sencha	soaring crane	English Breakfast	White Peony	starfruit green tea leaves
G95773_5x_BB5_01_32042.mzXML	American Classic (Charleston Tea Plantation) Black Tea solid sample	South Carolina grown black tea	not applicable	not applicable	not applicable	not applicable	japanese sencha	soaring crane	English Breakfast	Wuyi Mountain	starfruit green tea leaves
G95774_5x_BB4_01_32041.mzXML	American Classic (Charleston Tea Plantation) Black Tea solid sample	South Carolina grown black tea	not applicable	not applicable	not applicable	not applicable	bamboo mountain	Assam	japanese sencha	English Breakfast	starfruit green tea leaves
G95775_5x_BB8_01_32047.mzXML	ALLEGRO aged Pu'er tea solid sample	Organic Pu'er tea	not applicable	not applicable	not applicable	not applicable	lapsang souchong	Assam	Wuyi Mountain	starfruit green tea leaves	0
G95776_5x_BC4_01_32057.mzXML	ALLEGRO aged Pu'er tea solid sample	Organic Pu'er tea	not applicable	not applicable	not applicable	not applicable	Ground coffee	Cafe_Du_Mont	Ground coffee	Assam	English Breakfast
G95777_5x_BA3_01_32026.mzXML	ALLEGRO aged Pu'er tea solid sample	Organic Pu'er tea	not applicable	not applicable	not applicable	not applicable	lapsang souchong	Silver Needles	soaring crane	Wuyi Mountain	starfruit green tea leaves
G95778_5x_BB9_01_32048.mzXML	Allegro Oolong Tea solid sample	Organic chinese oolong tea	not applicable	not applicable	not applicable	not applicable	Ground coffee	Hojicha	Wuyi Mountain	starfruit green tea leaves	jasmine green tea satchet
G95779_5x_BA12_01_32035.mzXML	Allegro Oolong Tea solid sample	Organic chinese oolong tea	not applicable	not applicable	not applicable	not applicable	Assam	Hojicha	japanese sencha	Wuyi Mountain	starfruit green tea leaves
G95780_5x_BA11_01_32034.mzXML	Allegro Oolong Tea solid sample	Organic chinese oolong tea	not applicable	not applicable	not applicable	not applicable	Hojicha	japanese sencha	Wuyi Mountain	starfruit green tea leaves	jasmine green tea satchet
G95781_5x_BC11_01_32066.mzXML	Charleston Tea Plantation Green Tea solid sample	South Carolina grown green tea	not applicable	not applicable	not applicable	not applicable	bamboo mountain	Silver Needles	soaring crane	English Breakfast	starfruit green tea leaves
G95782_5x_BC10_01_32065.mzXML	Charleston Tea Plantation Green Tea solid sample	South Carolina grown green tea	not applicable	not applicable	not applicable	not applicable	bamboo mountain	japanese sencha	soaring crane	English Breakfast	starfruit green tea leaves
G95783_5x_BA9_01_32032.mzXML	Charleston Tea Plantation Green Tea solid sample	South Carolina grown green tea	not applicable	not applicable	not applicable	not applicable	bamboo mountain	japanese sencha	soaring crane	Wuyi Mountain	starfruit green tea leaves
G95784_5x_BD2_01_32071.mzXML	Higgins & Burke english breakfast tea solid sample	Premium black tea	not applicable	not applicable	not applicable	not applicable	Assam	soaring crane	English Breakfast	White Peony	starfruit green tea leaves
G95785_5x_BB3_01_32040.mzXML	Higgins & Burke english breakfast tea solid sample	Premium black tea	not applicable	not applicable	not applicable	not applicable	bamboo mountain	japanese sencha	soaring crane	English Breakfast	Wuyi Mountain
G95786_5x_BC6_01_32059.mzXML	Higgins & Burke english breakfast tea solid sample	Premium black tea	not applicable	not applicable	not applicable	not applicable	Assam	soaring crane	English Breakfast	White Peony	starfruit green tea leaves
G95787_5x_BD4_01_32073.mzXML	Lipton Matcha tea solid sample	green tea	matcha	not applicable	not applicable	not applicable	bamboo mountain	japanese sencha	soaring crane	starfruit green tea leaves	jasmine green tea satchet
G95788_5x_BA5_01_32028.mzXML	Lipton Matcha tea solid sample	green tea	matcha	not applicable	not applicable	not applicable	dragonwell	bamboo mountain	japanese sencha	soaring crane	starfruit green tea leaves
G95789_5x_BA6_01_32029.mzXML	Lipton Matcha tea solid sample	green tea	matcha	not applicable	not applicable	not applicable	dragonwell	Silver Needles	japanese sencha	soaring crane	starfruit green tea leaves
G95790_5x_BA10_01_32033.mzXML	Salada Matcha tea solid sample	sencha green tea	matcha green tea	not applicable	not applicable	not applicable	bamboo mountain	japanese sencha	soaring crane	starfruit green tea leaves	0
G95791_5x_BB2_01_32039.mzXML	Salada Matcha tea solid sample	sencha green tea	matcha green tea	not applicable	not applicable	not applicable	dragonwell	japanese sencha	soaring crane	starfruit green tea leaves	0
G95792_5x_BA7_01_32030.mzXML	Salada Matcha tea solid sample	sencha green tea	matcha green tea	not applicable	not applicable	not applicable	bamboo mountain	Silver Needles	japanese sencha	soaring crane	starfruit green tea leaves
G95793_5x_BB7_01_32044.mzXML	Higgins & Burke Green vert tea solid sample	Premium sencha green tea	Lemongrass	Lemon Balm Herb	Verbena Leaves	not applicable	bamboo mountain	japanese sencha	soaring crane	Wuyi Mountain	starfruit green tea leaves
G95794_5x_BC9_01_32064.mzXML	Higgins & Burke Green vert tea solid sample	Premium sencha green tea	Lemongrass	Lemon Balm Herb	Verbena Leaves	not applicable	bamboo mountain	japanese sencha	soaring crane	Wuyi Mountain	starfruit green tea leaves
G95795_5x_BA8_01_32031.mzXML	Higgins & Burke Green vert tea solid sample	Premium sencha green tea	Lemongrass	Lemon Balm Herb	Verbena Leaves	not applicable	bamboo mountain	japanese sencha	soaring crane	Wuyi Mountain	starfruit green tea leaves
G95952_BA6_01_31659.mzXML	milk with yogurt culture	Cultured non fat milk	Active cultures	not applicable	not applicable	not applicable	cow milk, local, not pasteurized, etc. ; 2 day old	milk, whole	gerenuk formula	grants gazelle formula	tigers H2O 33/40 35:1 with lactase
G95953_BB6_01_31682.mzXML	milk with yogurt culture	Cultured non fat milk	Active cultures	not applicable	not applicable	not applicable	cow milk, local, not pasteurized, etc. ; 2 day old	milk, whole	gerenuk formula	red fronted gazelle formula	tigers H2O 33/40 35:1 with lactase
G95954_RF12_01_31571.mzXML	milk with yogurt culture	Cultured non fat milk	Active cultures	not applicable	not applicable	not applicable	cow milk, local, not pasteurized, etc. ; 2 day old	milk, whole	gerenuk formula	red fronted gazelle formula	tigers H2O 33/40 35:1 with lactase
G95955_RE10_01_31522.mzXML	milk with yogurt culture	Cultured non fat milk	Active cultures	not applicable	not applicable	not applicable	cow milk, local, not pasteurized, etc. ; 2 day old	milk, whole	whipping cream	gerenuk formula	tigers H2O 33/40 35:1 with lactase
G95956_repeat_RB5_01_31534.mzXML	milk with yogurt culture	Cultured non fat milk	Active cultures	not applicable	not applicable	not applicable	cow milk, local, not pasteurized, etc. ; 2 day old	milk, whole	grants gazelle formula	tigers H2O 33/40 35:1 with lactase	0
G95957_repeat_RD7_01_31618.mzXML	milk with yogurt culture	Cultured non fat milk	Active cultures	not applicable	not applicable	not applicable	cow milk, local, not pasteurized, etc. ; 2 day old	milk, whole	gerenuk formula	red fronted gazelle formula	tigers H2O 33/40 35:1 with lactase
G95958_RD2_01_31497.mzXML	milk with yogurt culture	Cultured non fat milk	Active cultures	not applicable	not applicable	not applicable	cow milk, local, not pasteurized, etc. ; 2 day old	milk, whole	Christmas dessert	gerenuk formula	tigers H2O 33/40 35:1 with lactase
G95959_RH9_01_31605.mzXML	milk with yogurt culture	Cultured non fat milk	Active cultures	not applicable	not applicable	not applicable	butter	Christmas dessert	gerenuk formula	grants gazelle formula	0
G95960_repeat_RB10_01_31547.mzXML	milk with yogurt culture	Cultured non fat milk	Active cultures	not applicable	not applicable	not applicable	Cheese Cheddar Shredded,Picante Sauce SS packet 8/14	cow milk, local, not pasteurized, etc. ; 2 day old	milk, whole	gerenuk formula	tigers H2O 33/40 35:1 with lactase
G95961_BB10_01_31688.mzXML	yogurt	Cultured non fat milk	Active cultures	not applicable	not applicable	not applicable	Cheese Cheddar Shredded,Picante Sauce SS packet 8/14	sour cream, CMI workshop	custard	Sour Cream	0
G95962_BB3_01_31674.mzXML	yogurt	Cultured non fat milk	Active cultures	not applicable	not applicable	not applicable	Cheese Cheddar Shredded,Picante Sauce SS packet 8/14	sour cream, CMI workshop	custard	Sour Cream	tigers H2O 33/40 35:1 with lactase
G95963_repeat_BA7_01_31708.mzXML	yogurt	Cultured non fat milk	Active cultures	not applicable	not applicable	not applicable	Cheese Cheddar Sliced 11/06	Cheese Cheddar Shredded,Picante Sauce SS packet 8/14	sour cream, CMI workshop	Sour Cream	feta
G95964_RA4_01_31456.mzXML	yogurt	Cultured non fat milk	Active cultures	not applicable	not applicable	not applicable	Cheese Cheddar Sliced 11/06	Cheese Cheddar Shredded	Cheese Cheddar Shredded,Picante Sauce SS packet 8/14	addra formula	tigers H2O 33/40 35:1 with lactase
G95965_RH3_01_31592.mzXML	yogurt	Cultured non fat milk	Active cultures	not applicable	not applicable	not applicable	Cheese Cheddar Sliced 11/06	Cheese Cheddar Shredded	Cheese Cheddar Shredded,Picante Sauce SS packet 8/14	addra formula	barbary sheep formula
G95966_repeat_RH11_01_31645.mzXML	yogurt	Cultured non fat milk	Active cultures	not applicable	not applicable	not applicable	Cheese Cheddar Sliced 11/06	Cheese Cheddar Shredded	Cheese Cheddar Shredded,Picante Sauce SS packet 8/14	barbary sheep formula	tigers H2O 33/40 35:1 with lactase
G95967_BA12_01_31669.mzXML	yogurt	Grade A Pastuerized Milk	Cream	Nonfat milk	Live and active cultures	not applicable	Cheese Cheddar Shredded,Picante Sauce SS packet 8/14	taleggio	sour cream, CMI workshop	harbison	Sour Cream
G95968_BA2_01_31653.mzXML	yogurt	Grade A Pastuerized Milk	Cream	Nonfat milk	Live and active cultures	not applicable	Cheese Cheddar Shredded,Picante Sauce SS packet 8/14	taleggio	sour cream, CMI workshop	harbison	Sour Cream
G95969_RC10_01_31493.mzXML	yogurt	Grade A Pastuerized Milk	Cream	Nonfat milk	Live and active cultures	not applicable	Cheese Cheddar Sliced 11/06	Cheese Cheddar Shredded,Picante Sauce SS packet 8/14	taleggio	sour cream, CMI workshop	Sour Cream
G95970_RF9_01_31564.mzXML	yogurt	Grade A Pastuerized Milk	Cream	Nonfat milk	Live and active cultures	not applicable	Cheese Cheddar Shredded,Picante Sauce SS packet 8/14	taleggio	sour cream, CMI workshop	Sour Cream	0
G95971_repeat_RG8_01_31631.mzXML	yogurt	Grade A Pastuerized Milk	Cream	Nonfat milk	Live and active cultures	not applicable	Cheese Cheddar Shredded,Picante Sauce SS packet 8/14	taleggio	sour cream, CMI workshop	harbison	Sour Cream
G95972_RC8_01_31491.mzXML	yogurt	Grade A Pastuerized Milk	Cream	Nonfat milk	Live and active cultures	not applicable	Cream Cheese 11/13,Orange Juice 7/15,,**Soy Milk, Silk, Original, 3/16	Cheese Cheddar Shredded,Picante Sauce SS packet 8/14	taleggio	sour cream, CMI workshop	Sour Cream
G95973_repeat_RG9_01_31632.mzXML	yogurt	Cultured non fat milk	Active cultures	not applicable	not applicable	not applicable	Cheese Cheddar Shredded	cheese, brie	addra formula	0	0
G95974_repeat_RC3_01_31613.mzXML	yogurt	Cultured non fat milk	Active cultures	not applicable	not applicable	not applicable	Cheese Cheddar Shredded	Cheese Cheddar Shredded,Picante Sauce SS packet 8/14	cheese, brie	addra formula	tigers H2O 33/40 35:1 with lactase
G95975_repeat2_RB6_01_31539.mzXML	yogurt	Cultured non fat milk	Active cultures	not applicable	not applicable	not applicable	Cheese Cheddar Sliced 11/06	Cheese Cheddar Shredded	Cheese Cheddar Shredded,Picante Sauce SS packet 8/14	addra formula	tigers H2O 33/40 35:1 with lactase
G95976_BB9_01_31687.mzXML	yogurt	Cultured non fat milk	Active cultures	not applicable	not applicable	not applicable	Cheese Cheddar Shredded,Picante Sauce SS packet 8/14	stinking bishop	sour cream, CMI workshop	custard	Sour Cream
G95977_BB2_01_31673.mzXML	yogurt	Cultured non fat milk	Active cultures	not applicable	not applicable	not applicable	Cheese Cheddar Shredded,Picante Sauce SS packet 8/14	sour cream, CMI workshop	custard	Sour Cream	0
G95978_BB8_01_31686.mzXML	yogurt	Cultured non fat milk	Active cultures	not applicable	not applicable	not applicable	Cheese Cheddar Shredded,Picante Sauce SS packet 8/14	sour cream, CMI workshop	custard	Sour Cream	feta
G95979_repeat_RB7_01_31541.mzXML	milk with yogurt culture	Cultured non fat milk	Active cultures	not applicable	not applicable	not applicable	milk, whole	gerenuk formula	red fronted gazelle formula	grants gazelle formula	tigers H2O 33/40 35:1 with lactase
G95980_RF6_01_31559.mzXML	milk with yogurt culture	Cultured non fat milk	Active cultures	not applicable	not applicable	not applicable	gerenuk formula	grants gazelle formula	tigers H2O 33/40 35:1 with lactase	0	0
G95981_RG7_01_31582.mzXML	milk with yogurt culture	Cultured non fat milk	Active cultures	not applicable	not applicable	not applicable	butter	creme brulee	Christmas dessert	grants gazelle formula	tigers H2O 33/40 35:1 with lactase
G95982_repeat_RB8_01_31543.mzXML	milk with yogurt culture	Cultured non fat milk	Active cultures	not applicable	not applicable	not applicable	cow milk, local, not pasteurized, etc. ; 2 day old	gerenuk formula	red fronted gazelle formula	grants gazelle formula	tigers H2O 33/40 35:1 with lactase
G95983_RA9_01_31462.mzXML	milk with yogurt culture	Cultured non fat milk	Active cultures	not applicable	not applicable	not applicable	Cheese Cheddar Shredded,Picante Sauce SS packet 8/14	milk, whole	gerenuk formula	grants gazelle formula	tigers H2O 33/40 35:1 with lactase
G95984_repeat_RG10_01_31635.mzXML	milk with yogurt culture	Cultured non fat milk	Active cultures	not applicable	not applicable	not applicable	cow milk, local, not pasteurized, etc. ; 2 day old	milk, whole	gerenuk formula	grants gazelle formula	tigers H2O 33/40 35:1 with lactase
G95985_repeat_RH6_01_31641.mzXML	milk with yogurt culture	Cultured non fat milk	Active cultures	not applicable	not applicable	not applicable	cow milk, local, not pasteurized, etc. ; 2 day old	gerenuk formula	red fronted gazelle formula	grants gazelle formula	tigers H2O 33/40 35:1 with lactase
G95986_RC2_01_31484.mzXML	milk with yogurt culture	Cultured non fat milk	Active cultures	not applicable	not applicable	not applicable	milk, whole	gerenuk formula	red fronted gazelle formula	grants gazelle formula	tigers H2O 33/40 35:1 with lactase
G95987_repeat_RB2_01_31528.mzXML	milk with yogurt culture	Cultured non fat milk	Active cultures	not applicable	not applicable	not applicable	Cheese Cheddar Shredded,Picante Sauce SS packet 8/14	cow milk, local, not pasteurized, etc. ; 2 day old	gerenuk formula	red fronted gazelle formula	tigers H2O 33/40 35:1 with lactase
G96095_RA11_01_31464.mzXML	yogurt	Grade A Pastuerized Milk	Cream	Nonfat milk	Live and active cultures	not applicable	Cream Cheese 11/13,Orange Juice 7/15,,**Soy Milk, Silk, Original, 3/16	Cheese Cheddar Shredded,Picante Sauce SS packet 8/14	taleggio	sour cream, CMI workshop	Sour Cream
G96096_RC12_01_31495.mzXML	yogurt	Grade A Pastuerized Milk	Cream	Nonfat milk	Live and active cultures	not applicable	Cheese Cheddar Shredded	Cheese Cheddar Shredded,Picante Sauce SS packet 8/14	taleggio	sour cream, CMI workshop	Sour Cream
G96097_RF7_01_31562.mzXML	yogurt	Grade A Pastuerized Milk	Cream	Nonfat milk	Live and active cultures	not applicable	Cheese Cheddar Shredded	Cheese Cheddar Shredded,Picante Sauce SS packet 8/14	taleggio	sour cream, CMI workshop	Sour Cream
G96098_RF10_01_31569.mzXML	yogurt	Cultured non fat milk	Active cultures	not applicable	not applicable	not applicable	Cheese Cheddar Sliced 11/06	Cheese Cheddar Shredded	Cheese Cheddar Shredded,Picante Sauce SS packet 8/14	addra formula	tigers H2O 33/40 35:1 with lactase
G96099_RE8_01_31518.mzXML	yogurt	Cultured non fat milk	Active cultures	not applicable	not applicable	not applicable	Cheese Cheddar Sliced 11/06	Cheese Cheddar Shredded	Cheese Cheddar Shredded,Picante Sauce SS packet 8/14	barbary sheep formula	tigers H2O 33/40 35:1 with lactase
G96100_repeat_RG11_01_31636.mzXML	yogurt	Cultured non fat milk	Active cultures	not applicable	not applicable	not applicable	Cheese Cheddar Sliced 11/06	Cheese Cheddar Shredded	Cheese Cheddar Shredded,Picante Sauce SS packet 8/14	cheese, brie	tigers H2O 33/40 35:1 with lactase
G96101_BB5_01_31681.mzXML	yogurt	Cultured non fat milk	Active cultures	not applicable	not applicable	not applicable	Cheese Cheddar Sliced 11/06	Cheese Cheddar Shredded,Picante Sauce SS packet 8/14	sour cream, CMI workshop	custard	Sour Cream
G96102_BA11_01_31668.mzXML	yogurt	Cultured non fat milk	Active cultures	not applicable	not applicable	not applicable	Cheese Cheddar Shredded,Picante Sauce SS packet 8/14	stinking bishop	sour cream, CMI workshop	Sour Cream	feta
G96103_BA8_01_31663.mzXML	yogurt	Cultured non fat milk	Active cultures	not applicable	not applicable	not applicable	Cheese Cheddar Shredded,Picante Sauce SS packet 8/14	sour cream, CMI workshop	Sour Cream	feta	0
G96104_RD12_01_31508.mzXML	milk with yogurt culture	Cultured non fat milk	Active cultures	not applicable	not applicable	not applicable	milk, whole	gerenuk formula	red fronted gazelle formula	grants gazelle formula	tigers H2O 33/40 35:1 with lactase
G96105_RH4_01_31594.mzXML	milk with yogurt culture	Cultured non fat milk	Active cultures	not applicable	not applicable	not applicable	Cheese Cheddar Shredded,Picante Sauce SS packet 8/14	gerenuk formula	red fronted gazelle formula	grants gazelle formula	tigers H2O 33/40 35:1 with lactase
G96106_repeat_RH5_01_31640.mzXML	milk with yogurt culture	Cultured non fat milk	Active cultures	not applicable	not applicable	not applicable	taleggio	addra formula	gerenuk formula	tigers H2O 33/40 35:1 with lactase	0
G96107_repeat_RD4_01_31616.mzXML	milk with yogurt culture	Cultured non fat milk	Active cultures	not applicable	not applicable	not applicable	Cheese Cheddar Shredded	Cheese Cheddar Shredded,Picante Sauce SS packet 8/14	taleggio	addra formula	0
G96108_RC5_01_31487.mzXML	milk with yogurt culture	Cultured non fat milk	Active cultures	not applicable	not applicable	not applicable	Cheese Cheddar Shredded	Cheese Cheddar Shredded,Picante Sauce SS packet 8/14	taleggio	addra formula	tigers H2O 33/40 35:1 with lactase
G96109_repeat_RB11_01_31549.mzXML	milk with yogurt culture	Cultured non fat milk	Active cultures	not applicable	not applicable	not applicable	Cheese Cheddar Shredded	Cheese Cheddar Shredded,Picante Sauce SS packet 8/14	taleggio	addra formula	tigers H2O 33/40 35:1 with lactase
G96110_RD10_01_31506.mzXML	milk with yogurt culture	Cultured non fat milk	Active cultures	not applicable	not applicable	not applicable	milk, whole	gerenuk formula	red fronted gazelle formula	tigers H2O 33/40 35:1 with lactase	0
G96111_RC7_01_31490.mzXML	milk with yogurt culture	Cultured non fat milk	Active cultures	not applicable	not applicable	not applicable	milk, whole	gerenuk formula	red fronted gazelle formula	tigers H2O 33/40 35:1 with lactase	0
G96112_repeat_RB9_01_31545.mzXML	milk with yogurt culture	Cultured non fat milk	Active cultures	not applicable	not applicable	not applicable	Cheese Cheddar Shredded,Picante Sauce SS packet 8/14	milk, whole	gerenuk formula	red fronted gazelle formula	tigers H2O 33/40 35:1 with lactase
G96113_repeat_RD9_01_31622.mzXML	yogurt	Grade A Pastuerized Milk	Cream	Nonfat milk	Live and active cultures	not applicable	Cheese Cheddar Shredded,Picante Sauce SS packet 8/14	taleggio	sour cream, CMI workshop	harbison	Sour Cream
G96114_RF5_01_31558.mzXML	yogurt	Grade A Pastuerized Milk	Cream	Nonfat milk	Live and active cultures	not applicable	Cream Cheese 11/13,Orange Juice 7/15,,**Soy Milk, Silk, Original, 3/16	Cheese Cheddar Shredded,Picante Sauce SS packet 8/14	taleggio	sour cream, CMI workshop	Sour Cream
G96115_RA12_01_31465.mzXML	yogurt	Grade A Pastuerized Milk	Cream	Nonfat milk	Live and active cultures	not applicable	Cheese Cheddar Shredded,Picante Sauce SS packet 8/14	taleggio	sour cream, CMI workshop	harbison	Sour Cream
G96116_BA9_01_31664.mzXML	yogurt	Cultured non fat milk	Active cultures	not applicable	not applicable	not applicable	Cheese Cheddar Sliced 11/06	Cheese Cheddar Shredded	Cheese Cheddar Shredded,Picante Sauce SS packet 8/14	cheese, brie	tigers H2O 33/40 35:1 with lactase
G96117_BA3_01_31654.mzXML	yogurt	Cultured non fat milk	Active cultures	not applicable	not applicable	not applicable	robiola bosina	cheese, brie	tigers H2O 33/40 35:1 with lactase	0	0
G96118_BB4_01_31675.mzXML	yogurt	Cultured non fat milk	Active cultures	not applicable	not applicable	not applicable	Cheese Cheddar Sliced 11/06	Cheese Cheddar Shredded	Cheese Cheddar Shredded,Picante Sauce SS packet 8/14	cheese, brie	tigers H2O 33/40 35:1 with lactase
G96119_BA5_01_31658.mzXML	yogurt	Cultured non fat milk	Active cultures	not applicable	not applicable	not applicable	Cheese Cheddar Shredded,Picante Sauce SS packet 8/14	cheese, CMI workshop	sour cream, CMI workshop	custard	Sour Cream
G96120_BA10_01_31665.mzXML	yogurt	Cultured non fat milk	Active cultures	not applicable	not applicable	not applicable	Cheese Cheddar Sliced 11/06	Cheese Cheddar Shredded,Picante Sauce SS packet 8/14	sour cream, CMI workshop	Sour Cream	0
G96121_BA4_01_31655.mzXML	yogurt	Cultured non fat milk	Active cultures	not applicable	not applicable	not applicable	Cheese Cheddar Shredded,Picante Sauce SS packet 8/14	sour cream, CMI workshop	Sour Cream	0	0
G96122_RA2_01_31453.mzXML	milk with yogurt culture	Cultured non fat milk	Active cultures	not applicable	not applicable	not applicable	Cheese Cheddar Sliced 11/06	milk, whole	gerenuk formula	grants gazelle formula	0
G96123_RE6_01_31514.mzXML	milk with yogurt culture	Cultured non fat milk	Active cultures	not applicable	not applicable	not applicable	milk, whole	gerenuk formula	red fronted gazelle formula	tigers H2O 33/40 35:1 with lactase	0
G96124_RE3_01_31511.mzXML	milk with yogurt culture	Cultured non fat milk	Active cultures	not applicable	not applicable	not applicable	Cheese Cheddar Shredded,Picante Sauce SS packet 8/14	taleggio	tigers H2O 33/40 35:1 with lactase	0	0
G96125_RF8_01_31563.mzXML	milk with yogurt culture	Cultured non fat milk	Active cultures	not applicable	not applicable	not applicable	Cheese Cheddar Shredded,Picante Sauce SS packet 8/14	gerenuk formula	red fronted gazelle formula	grants gazelle formula	tigers H2O 33/40 35:1 with lactase
G96126_RD11_01_31507.mzXML	milk with yogurt culture	Cultured non fat milk	Active cultures	not applicable	not applicable	not applicable	cow milk, local, not pasteurized, etc. ; 2 day old	milk, whole	gerenuk formula	red fronted gazelle formula	tigers H2O 33/40 35:1 with lactase
G96127_RF4_01_31556.mzXML	milk with yogurt culture	Cultured non fat milk	Active cultures	not applicable	not applicable	not applicable	cow milk, local, not pasteurized, etc. ; 2 day old	milk, whole	red fronted gazelle formula	tigers H2O 33/40 35:1 with lactase	0
G96128_repeat2_BB7_01_31703.mzXML	milk with yogurt culture	Cultured non fat milk	Active cultures	not applicable	not applicable	not applicable	Cheese Cheddar Sliced 11/06	Cheese Cheddar Shredded	Cheese Cheddar Shredded,Picante Sauce SS packet 8/14	taleggio	sour cream, CMI workshop
G96129_RF11_01_31570.mzXML	milk with yogurt culture	Cultured non fat milk	Active cultures	not applicable	not applicable	not applicable	Cheese Cheddar Sliced 11/06	Cheese Cheddar Shredded	Cheese Cheddar Shredded,Picante Sauce SS packet 8/14	sour cream, CMI workshop	harbison
G96130_RE9_01_31521.mzXML	milk with yogurt culture	Cultured non fat milk	Active cultures	not applicable	not applicable	not applicable	Cheese Cheddar Shredded	Cheese Cheddar Shredded,Picante Sauce SS packet 8/14	taleggio	sour cream, CMI workshop	harbison
G96149_5x_RE4_01_32416.mzXML	ground turkey Empire brand (raised w/o antibiotics_ no growth hormones)	ground white meat turkey	rosemary extract	not applicable	not applicable	not applicable	ground beef	ground beef	ground beef	ground beef	0
G96150_5x_RD6_01_32399.mzXML	ground turkey Empire brand (raised w/o antibiotics_ no growth hormones)	ground white meat turkey	rosemary extract	not applicable	not applicable	not applicable	ground beef	ground beef	ground beef	organic ground beef (Sun Fed Ranch)	ground beef
G96151_5x_RH5_01_32741.mzXML	ground turkey Empire brand (raised w/o antibiotics_ no growth hormones)	ground white meat turkey	rosemary extract	not applicable	not applicable	not applicable	ground beef	ground beef	ground beef	organic ground beef (Sun Fed Ranch)	ground beef
G96164_5x_RH8_01_32493.mzXML	ground turkey Kroger brand	turkey	natural flavors	not applicable	not applicable	not applicable	ground beef	ground beef	ground beef	ground beef	ground beef
G96165_5x_RB7_01_32343.mzXML	ground turkey Kroger brand	turkey	natural flavors	not applicable	not applicable	not applicable	organic ground beef (Sun Fed Ranch)	ground beef	ground beef	organic ground beef (Sun Fed Ranch)	Chicken Breast
G96166_5x_RF3_01_32440.mzXML	ground turkey Kroger brand	turkey	natural flavors	not applicable	not applicable	not applicable	ground beef	ground beef	ground beef	organic ground beef (Sun Fed Ranch)	ground beef
G96167_RA5_01_31457.mzXML	yogurt	Cultured non fat milk	Active cultures	not applicable	not applicable	not applicable	Cream Cheese 11/13,Orange Juice 7/15,,**Soy Milk, Silk, Original, 3/16	Cheese Cheddar Shredded,Picante Sauce SS packet 8/14	sour cream, CMI workshop	Sour Cream	0
G96168_RC9_01_31492.mzXML	yogurt	Cultured non fat milk	Active cultures	not applicable	not applicable	not applicable	Cheese Cheddar Sliced 11/06	Cheese Cheddar Shredded,Picante Sauce SS packet 8/14	sour cream, CMI workshop	custard	Sour Cream
G96169_RH2_01_31591.mzXML	yogurt	Cultured non fat milk	Active cultures	not applicable	not applicable	not applicable	Cheese Cheddar Sliced 11/06	Cheese Cheddar Shredded,Picante Sauce SS packet 8/14	sour cream, CMI workshop	custard	Sour Cream
G96170_RE4_01_31512.mzXML	yogurt	Cultured non fat milk	Active cultures	not applicable	not applicable	not applicable	Cheese Cheddar Sliced 11/06	Cheese Cheddar Shredded	Cheese Cheddar Shredded,Picante Sauce SS packet 8/14	red fronted gazelle formula	tigers H2O 33/40 35:1 with lactase
G96171_repeat_RC4_01_31614.mzXML	yogurt	Cultured non fat milk	Active cultures	not applicable	not applicable	not applicable	Cheese Cheddar Shredded	Cheese Cheddar Shredded,Picante Sauce SS packet 8/14	cheese, brie	tigers H2O 33/40 35:1 with lactase	0
G96172_repeat_RB12_01_31551.mzXML	yogurt	Cultured non fat milk	Active cultures	not applicable	not applicable	not applicable	Cheese Cheddar Shredded	Cheese Cheddar Shredded,Picante Sauce SS packet 8/14	cheese, brie	addra formula	tigers H2O 33/40 35:1 with lactase
G96173_repeat_RG2_01_31630.mzXML	yogurt	Grade A Pastuerized Milk	Cream	Nonfat milk	Live and active cultures	not applicable	Cheese Cheddar Shredded	Cheese Cheddar Shredded,Picante Sauce SS packet 8/14	taleggio	sour cream, CMI workshop	Sour Cream
G96174_RE12_01_31527.mzXML	yogurt	Grade A Pastuerized Milk	Cream	Nonfat milk	Live and active cultures	not applicable	Cheese Cheddar Shredded,Picante Sauce SS packet 8/14	taleggio	sour cream, CMI workshop	harbison	Sour Cream
G96175_RH8_01_31604.mzXML	yogurt	Grade A Pastuerized Milk	Cream	Nonfat milk	Live and active cultures	not applicable	Cream Cheese 11/13,Orange Juice 7/15,,**Soy Milk, Silk, Original, 3/16	Cheese Cheddar Shredded,Picante Sauce SS packet 8/14	taleggio	sour cream, CMI workshop	Sour Cream
G96176_repeat_RE2_01_31625.mzXML	milk with yogurt culture	Cultured non fat milk	Active cultures	not applicable	not applicable	not applicable	Cheese Cheddar Shredded	Cheese Cheddar Shredded,Picante Sauce SS packet 8/14	sour cream, CMI workshop	brie de meaux	Sour Cream
G96177_repeat_RG12_01_31637.mzXML	milk with yogurt culture	Cultured non fat milk	Active cultures	not applicable	not applicable	not applicable	Cheese Cheddar Shredded	Cheese Cheddar Shredded,Picante Sauce SS packet 8/14	sour cream, CMI workshop	brie de meaux	0
G96178_repeat2_RH10_01_31679.mzXML	milk with yogurt culture	Cultured non fat milk	Active cultures	not applicable	not applicable	not applicable	Cheese Cheddar Shredded	Cheese Cheddar Shredded,Picante Sauce SS packet 8/14	taleggio	sour cream, CMI workshop	0
G96179_repeat_2_RB3_01_31532.mzXML	milk with yogurt culture	Cultured non fat milk	Active cultures	not applicable	not applicable	not applicable	Cheese Cheddar Shredded,Picante Sauce SS packet 8/14	milk, whole	addra formula	red fronted gazelle formula	0
G96180_RG4_01_31577.mzXML	milk with yogurt culture	Cultured non fat milk	Active cultures	not applicable	not applicable	not applicable	Cheese Cheddar Sliced 11/06	Cheese Cheddar Shredded,Picante Sauce SS packet 8/14	gerenuk formula	grants gazelle formula	tigers H2O 33/40 35:1 with lactase
G96181_repeat_RE11_01_31525.mzXML	milk with yogurt culture	Cultured non fat milk	Active cultures	not applicable	not applicable	not applicable	milk, whole	gerenuk formula	red fronted gazelle formula	grants gazelle formula	0
G96182_repeat_RB4_01_31533.mzXML	milk with yogurt culture	Cultured non fat milk	Active cultures	not applicable	not applicable	not applicable	addra formula	gerenuk formula	0	0	0
G96183_RF2_01_31554.mzXML	milk with yogurt culture	Cultured non fat milk	Active cultures	not applicable	not applicable	not applicable	Cheese Cheddar Sliced 11/06	Cheese Cheddar Shredded,Picante Sauce SS packet 8/14	gerenuk formula	grants gazelle formula	tigers H2O 33/40 35:1 with lactase
G96184_RA6_01_31459.mzXML	milk with yogurt culture	Cultured non fat milk	Active cultures	not applicable	not applicable	not applicable	Cheese Cheddar Sliced 11/06	Cheese Cheddar Shredded,Picante Sauce SS packet 8/14	addra formula	red fronted gazelle formula	tigers H2O 33/40 35:1 with lactase
G96185_repeat_RD3_01_31615.mzXML	yogurt	Cultured non fat milk	Active cultures	not applicable	not applicable	not applicable	Cheese Cheddar Sliced 11/06	Cheese Cheddar Shredded,Picante Sauce SS packet 8/14	sour cream, CMI workshop	Sour Cream	Formula (go max)
G96186_RE7_01_31516.mzXML	yogurt	Cultured non fat milk	Active cultures	not applicable	not applicable	not applicable	Cheese Cheddar Sliced 11/06	Cream Cheese 11/13,Orange Juice 7/15,,**Soy Milk, Silk, Original, 3/16	Cheese Cheddar Shredded,Picante Sauce SS packet 8/14	sour cream, CMI workshop	Sour Cream
G96187_RG3_01_31575.mzXML	yogurt	Cultured non fat milk	Active cultures	not applicable	not applicable	not applicable	Cheese Cheddar Sliced 11/06	Cream Cheese 11/13,Orange Juice 7/15,,**Soy Milk, Silk, Original, 3/16	Cheese Cheddar Shredded,Picante Sauce SS packet 8/14	sour cream, CMI workshop	Sour Cream
G96188_RF3_01_31555.mzXML	yogurt	Cultured non fat milk	Active cultures	not applicable	not applicable	not applicable	Cheese Cheddar Sliced 11/06	Cream Cheese 11/13,Orange Juice 7/15,,**Soy Milk, Silk, Original, 3/16	Cheese Cheddar Shredded	Cheese Cheddar Shredded,Picante Sauce SS packet 8/14	tigers H2O 33/40 35:1 with lactase
G96189_RA7_01_31460.mzXML	yogurt	Cultured non fat milk	Active cultures	not applicable	not applicable	not applicable	Cheese Cheddar Sliced 11/06	Cream Cheese 11/13,Orange Juice 7/15,,**Soy Milk, Silk, Original, 3/16	Cheese Cheddar Shredded,Picante Sauce SS packet 8/14	tigers H2O 33/40 35:1 with lactase	0
G96190_RE5_01_31513.mzXML	yogurt	Cultured non fat milk	Active cultures	not applicable	not applicable	not applicable	Cheese Cheddar Sliced 11/06	Cream Cheese 11/13,Orange Juice 7/15,,**Soy Milk, Silk, Original, 3/16	Cheese Cheddar Shredded	Cheese Cheddar Shredded,Picante Sauce SS packet 8/14	tigers H2O 33/40 35:1 with lactase
G96191_RA8_01_31461.mzXML	yogurt	Grade A Pastuerized Milk	Cream	Nonfat milk	Live and active cultures	not applicable	Cheese Cheddar Shredded,Picante Sauce SS packet 8/14	taleggio	sour cream, CMI workshop	harbison	Sour Cream
G96192_RH7_01_31602.mzXML	yogurt	Grade A Pastuerized Milk	Cream	Nonfat milk	Live and active cultures	not applicable	Cream Cheese 11/13,Orange Juice 7/15,,**Soy Milk, Silk, Original, 3/16	Cheese Cheddar Shredded,Picante Sauce SS packet 8/14	taleggio	sour cream, CMI workshop	Sour Cream
G96193_repeat_RD8_01_31648.mzXML	yogurt	Grade A Pastuerized Milk	Cream	Nonfat milk	Live and active cultures	not applicable	Cheese Cheddar Shredded,Picante Sauce SS packet 8/14	taleggio	sour cream, CMI workshop	Sour Cream	0
G96194_RD5_01_31500.mzXML	milk with yogurt culture	Cultured non fat milk	Active cultures	not applicable	not applicable	not applicable	Cheese Cheddar Shredded,Picante Sauce SS packet 8/14	egg liquid whole,Onion Raw,Peppers Green or Red,Oil Canola,Cheese Cheddar Shredded,Bread Whole Wheat , Aspen,Butter, without salt 7/14,Butter, without salt 7/14,Jelly - 8/14,Orange Juice 7/15	taleggio	sour cream, CMI workshop	Christmas dessert
G96195_RG6_01_31579.mzXML	milk with yogurt culture	Cultured non fat milk	Active cultures	not applicable	not applicable	not applicable	Cheese Cheddar Sliced 11/06	Cheese Cheddar Shredded	Cheese Cheddar Shredded,Picante Sauce SS packet 8/14	sour cream, CMI workshop	0
G96196_RC6_01_31488.mzXML	milk with yogurt culture	Cultured non fat milk	Active cultures	not applicable	not applicable	not applicable	Cheese Cheddar Shredded	Cheese Cheddar Shredded,Picante Sauce SS packet 8/14	taleggio	sour cream, CMI workshop	Sour Cream
G96197_RA10_01_31463.mzXML	milk with yogurt culture	Cultured non fat milk	Active cultures	not applicable	not applicable	not applicable	Cheese Cheddar Sliced 11/06	Cheese Cheddar Shredded,Picante Sauce SS packet 8/14	milk, whole	addra formula	tigers H2O 33/40 35:1 with lactase
G96198_repeat_RH12_01_31646.mzXML	milk with yogurt culture	Cultured non fat milk	Active cultures	not applicable	not applicable	not applicable	Cheese Cheddar Sliced 11/06	milk, whole	addra formula	grants gazelle formula	tigers H2O 33/40 35:1 with lactase
G96199_RC11_01_31494.mzXML	milk with yogurt culture	Cultured non fat milk	Active cultures	not applicable	not applicable	not applicable	Cheese Cheddar Shredded,Picante Sauce SS packet 8/14	milk, whole	gerenuk formula	red fronted gazelle formula	tigers H2O 33/40 35:1 with lactase
G96200_RA3_01_31454.mzXML	milk with yogurt culture	Cultured non fat milk	Active cultures	not applicable	not applicable	not applicable	Cheese Cheddar Sliced 11/06	addra formula	red fronted gazelle formula	tigers H2O 33/40 35:1 with lactase	0
G96201_RG5_01_31578.mzXML	milk with yogurt culture	Cultured non fat milk	Active cultures	not applicable	not applicable	not applicable	Cheese Cheddar Sliced 11/06	addra formula	gerenuk formula	red fronted gazelle formula	0
G96202_repeat_RD6_01_31617.mzXML	milk with yogurt culture	Cultured non fat milk	Active cultures	not applicable	not applicable	not applicable	Cheese Cheddar Sliced 11/06	Cheese Cheddar Shredded,Picante Sauce SS packet 8/14	addra formula	gerenuk formula	red fronted gazelle formula
G96203_5x_BE5_01_32510.mzXML	ground turkey Kroger brand	turkey	natural flavors	not applicable	not applicable	not applicable	ground beef	ground beef	ground beef	ground beef	Chicken Breast,Teriyaki Sauce, Low Sodium (10/14),Oil Canola
G96204_5x_BF7_01_32530.mzXML	ground turkey Kroger brand	turkey	natural flavors	not applicable	not applicable	not applicable	ground beef	organic ground beef (Sun Fed Ranch)	ground beef	Chicken Breast,Teriyaki Sauce, Low Sodium (10/14),Oil Canola	Turkey, ROAST,FRESH,TOM
G96205_5x_RH7_01_32485.mzXML	ground turkey Kroger brand	turkey	natural flavors	not applicable	not applicable	not applicable	ground beef	organic ground beef (Sun Fed Ranch)	ground beef	ground beef	Chicken Breast,Teriyaki Sauce, Low Sodium (10/14),Oil Canola
G96206_5x_BG6_01_32547.mzXML	ground turkey Empire brand (raised w/o antibiotics_ no growth hormones)	ground white meat turkey	rosemary extract	not applicable	not applicable	not applicable	organic ground beef (Sun Fed Ranch)	ground beef	ground beef	Turkey, ROAST,FRESH,TOM	0
G96207_5x_BE7_01_32514.mzXML	ground turkey Empire brand (raised w/o antibiotics_ no growth hormones)	ground white meat turkey	rosemary extract	not applicable	not applicable	not applicable	organic ground beef (Sun Fed Ranch)	ground beef	Turkey, ROAST,FRESH,TOM	Chicken Breast	0
G96208_5x_BH4_01_32560.mzXML	ground turkey Empire brand (raised w/o antibiotics_ no growth hormones)	ground white meat turkey	rosemary extract	not applicable	not applicable	not applicable	ground beef	Turkey, ROAST,FRESH,TOM	Turkey, ROAST,FRESH,TOM	Chicken Breast	raw chicken neck
G96209_5x_BE3_01_32506.mzXML	ground turkey Kroger brand	turkey	natural flavors	not applicable	not applicable	not applicable	ground beef	Turkey, ROAST,FRESH,TOM	Turkey, ROAST,FRESH,TOM	Chicken Breast	0
G96210_5x_BF5_01_32522.mzXML	ground turkey Kroger brand	turkey	natural flavors	not applicable	not applicable	not applicable	ground beef	organic ground beef (Sun Fed Ranch)	organic ground beef (Sun Fed Ranch)	ground beef	small trout 14
G96211_5x_BG2_01_32535.mzXML	ground turkey Kroger brand	turkey	natural flavors	not applicable	not applicable	not applicable	ground beef	ground beef	ground beef	Turkey, ROAST,FRESH,TOM	Chicken Breast
G96212_5x_BG4_01_32543.mzXML	ground turkey Empire brand (raised w/o antibiotics_ no growth hormones)	ground white meat turkey	rosemary extract	not applicable	not applicable	not applicable	organic ground beef (Sun Fed Ranch)	ground beef	Turkey, ROAST,FRESH,TOM	Chicken Breast	raw chicken neck
G96213_5x_BH2_01_32556.mzXML	ground turkey Empire brand (raised w/o antibiotics_ no growth hormones)	ground white meat turkey	rosemary extract	not applicable	not applicable	not applicable	ground beef	Turkey, ROAST,FRESH,TOM	Chicken Breast	Chicken Breast	Chicken Breast
G96214_5x_BF6_01_32526.mzXML	ground turkey Empire brand (raised w/o antibiotics_ no growth hormones)	ground white meat turkey	rosemary extract	not applicable	not applicable	not applicable	organic ground beef (Sun Fed Ranch)	ground beef	ground beef	ground beef	Turkey, ROAST,FRESH,TOM
G96227_5x_BG8_01_32552.mzXML	ground turkey Kroger brand	turkey	natural flavors	not applicable	not applicable	not applicable	ground beef	ground beef	ground beef	ground beef	ground beef
G96228_5x_RD3_01_32391.mzXML	ground turkey Kroger brand	turkey	natural flavors	not applicable	not applicable	not applicable	ground beef	ground beef	ground beef	organic ground beef (Sun Fed Ranch)	organic ground beef (Sun Fed Ranch)
G96229_5x_RE7_01_32428.mzXML	ground turkey Kroger brand	turkey	natural flavors	not applicable	not applicable	not applicable	ground beef	ground beef	organic ground beef (Sun Fed Ranch)	0	0
G96230_5x_RH10_01_32501.mzXML	ground turkey Empire brand (raised w/o antibiotics_ no growth hormones)	ground white meat turkey	rosemary extract	not applicable	not applicable	not applicable	ground beef	ground beef	ground beef	ground beef	organic ground beef (Sun Fed Ranch)
G96231_5x_RC5_01_32367.mzXML	ground turkey Empire brand (raised w/o antibiotics_ no growth hormones)	ground white meat turkey	rosemary extract	not applicable	not applicable	not applicable	ground beef	ground beef	ground beef	ground beef	Turkey, ROAST,FRESH,TOM
G96232_5x_RB8_01_32347.mzXML	ground turkey Empire brand (raised w/o antibiotics_ no growth hormones)	ground white meat turkey	rosemary extract	not applicable	not applicable	not applicable	organic ground beef (Sun Fed Ranch)	ground beef	ground beef	ground beef	organic ground beef (Sun Fed Ranch)
G96233_5x_BE8_01_32518.mzXML	ground turkey Kroger brand	turkey	natural flavors	not applicable	not applicable	not applicable	ground beef	ground beef	ground beef	ground beef	ground beef
G96234_5x_RD2_01_32387.mzXML	ground turkey Kroger brand	turkey	natural flavors	not applicable	not applicable	not applicable	ground beef	ground beef	ground beef	ground beef	ground beef
G96235_5x_RC9_01_32375.mzXML	ground turkey Kroger brand	turkey	natural flavors	not applicable	not applicable	not applicable	ground beef	ground beef	ground beef	ground beef	organic ground beef (Sun Fed Ranch)
G96236_5x_RH4_01_32481.mzXML	ground turkey Empire brand (raised w/o antibiotics_ no growth hormones)	ground white meat turkey	rosemary extract	not applicable	not applicable	not applicable	ground beef	ground beef	ground beef	ground beef	ground beef
G96237_5x_RC8_01_32371.mzXML	ground turkey Empire brand (raised w/o antibiotics_ no growth hormones)	ground white meat turkey	rosemary extract	not applicable	not applicable	not applicable	ground beef	ground beef	ground beef	ground beef	organic ground beef (Sun Fed Ranch)
G96238_5x_RA6_01_32319.mzXML	ground turkey Empire brand (raised w/o antibiotics_ no growth hormones)	ground white meat turkey	rosemary extract	not applicable	not applicable	not applicable	ground beef	ground beef	ground beef	0	0
G96251_5x_RE5_01_32420.mzXML	ground turkey Kroger brand	turkey	natural flavors	not applicable	not applicable	not applicable	ground beef	organic ground beef (Sun Fed Ranch)	organic ground beef (Sun Fed Ranch)	Turkey, ROAST,FRESH,TOM,Mayonnaise Kraft 8/14	raw chicken neck
G96252_5x_RG7_01_32469.mzXML	ground turkey Kroger brand	turkey	natural flavors	not applicable	not applicable	not applicable	ground beef	ground beef	Turkey, ROAST,FRESH,TOM	raw chicken neck	0
G96253_5x_RG2_01_32465.mzXML	ground turkey Kroger brand	turkey	natural flavors	not applicable	not applicable	not applicable	ground beef	chicken intensive breeding	Turkey, ROAST,FRESH,TOM	Chicken Breast	raw chicken neck
G96254_5x_RD7_01_32403.mzXML	ground turkey Empire brand (raised w/o antibiotics_ no growth hormones)	ground white meat turkey	rosemary extract	not applicable	not applicable	not applicable	organic ground beef (Sun Fed Ranch)	ground beef	Turkey, ROAST,FRESH,TOM	raw chicken neck	marinated chicken breast, foster farms
G96255_5x_BH7_01_32564.mzXML	ground turkey Empire brand (raised w/o antibiotics_ no growth hormones)	ground white meat turkey	rosemary extract	not applicable	not applicable	not applicable	organic ground beef (Sun Fed Ranch)	Turkey, ROAST,FRESH,TOM	Chicken Breast	raw chicken neck	marinated chicken breast, foster farms
G96256_5x_BG3_01_32539.mzXML	ground turkey Empire brand (raised w/o antibiotics_ no growth hormones)	ground white meat turkey	rosemary extract	not applicable	not applicable	not applicable	ground beef	organic ground beef (Sun Fed Ranch)	Turkey, ROAST,FRESH,TOM	raw chicken neck	marinated chicken breast, foster farms
G96257_5x_RB5_01_32339.mzXML	ground turkey Kroger brand	turkey	natural flavors	not applicable	not applicable	not applicable	ground beef	organic ground beef (Sun Fed Ranch)	Chicken Breast,Teriyaki Sauce, Low Sodium (10/14),Oil Canola	Turkey, ROAST,FRESH,TOM,Mayonnaise Kraft 8/14	Turkey, ROAST,FRESH,TOM
G96258_5x_RH9_01_32497.mzXML	ground turkey Kroger brand	turkey	natural flavors	not applicable	not applicable	not applicable	ground beef	ground beef	Chicken Breast,Teriyaki Sauce, Low Sodium (10/14),Oil Canola	0	0
G96259_5x_RB3_01_32331.mzXML	ground turkey Kroger brand	turkey	natural flavors	not applicable	not applicable	not applicable	organic ground beef (Sun Fed Ranch)	organic ground beef (Sun Fed Ranch)	organic ground beef (Sun Fed Ranch)	Chicken Breast,Teriyaki Sauce, Low Sodium (10/14),Oil Canola	Chicken Breast
G96260_5x_RG12_01_32473.mzXML	ground turkey Empire brand (raised w/o antibiotics_ no growth hormones)	ground white meat turkey	rosemary extract	not applicable	not applicable	not applicable	ground beef	chicken intensive breeding	Turkey, ROAST,FRESH,TOM	raw chicken neck	0
G96261_5x_RH3_01_32477.mzXML	ground turkey Empire brand (raised w/o antibiotics_ no growth hormones)	ground white meat turkey	rosemary extract	not applicable	not applicable	not applicable	ground beef	ground beef	Turkey, ROAST,FRESH,TOM	raw chicken neck	marinated chicken breast, foster farms
G96262_5x_RF10_01_32452.mzXML	ground turkey Empire brand (raised w/o antibiotics_ no growth hormones)	ground white meat turkey	rosemary extract	not applicable	not applicable	not applicable	organic ground beef (Sun Fed Ranch)	chicken intensive breeding	Turkey, ROAST,FRESH,TOM	raw chicken neck	0
G96338_5x_BA2_01_32025.mzXML	Prince of Peace Oolong Tea solid sample	oolong tea leaves	not applicable	not applicable	not applicable	not applicable	Lavazzaa Roasted Ground Coffee - Oro	La_Laguna	Hojicha	Wuyi Mountain	starfruit green tea leaves
G96339_5x_BA4_01_32027.mzXML	Prince of Peace Oolong Tea solid sample	oolong tea leaves	not applicable	not applicable	not applicable	not applicable	Ground coffee	Assam	Hojicha	Wuyi Mountain	starfruit green tea leaves
G96340_5x_BC3_01_32056.mzXML	Prince of Peace Oolong Tea solid sample	oolong tea leaves	not applicable	not applicable	not applicable	not applicable	canned tomato	Ground coffee	Cafe_Du_Mont	Hojicha	starfruit green tea leaves
G96356_5x_RB9_01_32351.mzXML	ground turkey Kroger brand	turkey	natural flavors	not applicable	not applicable	not applicable	ground beef	ground beef	ground beef	ground beef	organic ground beef (Sun Fed Ranch)
G96357_5x_rerun_RF12_01_32489.mzXML	ground turkey Kroger brand	turkey	natural flavors	not applicable	not applicable	not applicable	organic ground beef (Sun Fed Ranch)	ground beef	ground beef	Bread, Multi-grain, Aspen,Mayonnaise Kraft 8/14,Mustard, Spicy Brown 8/14	Tomato Cherry, seed and peel
G96358_5x_RB10_01_32355.mzXML	ground turkey Kroger brand	turkey	natural flavors	not applicable	not applicable	not applicable	ground beef	ground beef	ground beef	ground beef	0
G96359_5x_RB4_01_32335.mzXML	ground turkey Kroger brand	turkey	natural flavors	not applicable	not applicable	not applicable	organic ground beef (Sun Fed Ranch)	ground beef	ground beef	ground beef	organic ground beef (Sun Fed Ranch)
G96360_5x_RE10_01_32432.mzXML	ground turkey Kroger brand	turkey	natural flavors	not applicable	not applicable	not applicable	ground beef	ground beef	ground beef	ground beef	ground beef
G96361_5x_RA11_01_32327.mzXML	ground turkey Kroger brand	turkey	natural flavors	not applicable	not applicable	not applicable	ground beef	ground beef	ground beef	ground beef	ground beef
G96365_5x_RF11_01_32456.mzXML	ground turkey Empire brand (raised w/o antibiotics_ no growth hormones)	ground white meat turkey	rosemary extract	not applicable	not applicable	not applicable	ground beef	ground beef	ground beef	organic ground beef (Sun Fed Ranch)	ground beef
G96366_5x_RE6_01_32424.mzXML	ground turkey Empire brand (raised w/o antibiotics_ no growth hormones)	ground white meat turkey	rosemary extract	not applicable	not applicable	not applicable	ground beef	ground beef	ground beef	organic ground beef (Sun Fed Ranch)	0
G96367_5x_RF4_01_32444.mzXML	ground turkey Empire brand (raised w/o antibiotics_ no growth hormones)	ground white meat turkey	rosemary extract	not applicable	not applicable	not applicable	organic ground beef (Sun Fed Ranch)	ground beef	ground beef	organic ground beef (Sun Fed Ranch)	ground beef
G96368_5x_RC3_01_32363.mzXML	ground turkey Empire brand (raised w/o antibiotics_ no growth hormones)	ground white meat turkey	rosemary extract	not applicable	not applicable	not applicable	ground beef	ground beef	ground beef	ground beef	ground beef
G96369_5x_RA10_01_32323.mzXML	ground turkey Empire brand (raised w/o antibiotics_ no growth hormones)	ground white meat turkey	rosemary extract	not applicable	not applicable	not applicable	ground beef	ground beef	ground beef	ground beef	ground beef
G96370_5x_RC12_01_32383.mzXML	ground turkey Empire brand (raised w/o antibiotics_ no growth hormones)	ground white meat turkey	rosemary extract	not applicable	not applicable	not applicable	ground beef	ground beef	ground beef	ground beef	ground beef
G96371_5x_RD4_01_32395.mzXML	ground turkey Empire brand (raised w/o antibiotics_ no growth hormones)	ground white meat turkey	rosemary extract	not applicable	not applicable	not applicable	ground beef	ground beef	ground beef	organic ground beef (Sun Fed Ranch)	ground beef
G96372_5x_RD11_01_32411.mzXML	ground turkey Empire brand (raised w/o antibiotics_ no growth hormones)	ground white meat turkey	rosemary extract	not applicable	not applicable	not applicable	ground beef	ground beef	ground beef	ground beef	organic ground beef (Sun Fed Ranch)
G96373_5x_RC11_01_32379.mzXML	ground turkey Empire brand (raised w/o antibiotics_ no growth hormones)	ground white meat turkey	rosemary extract	not applicable	not applicable	not applicable	organic ground beef (Sun Fed Ranch)	ground beef	ground beef	organic ground beef (Sun Fed Ranch)	ground beef
G96374_5x_RD8_01_32407.mzXML	ground turkey Kroger brand	turkey	natural flavors	not applicable	not applicable	not applicable	ground beef	ground beef	ground beef	ground beef	ground beef
G96375_5x_RF9_01_32448.mzXML	ground turkey Kroger brand	turkey	natural flavors	not applicable	not applicable	not applicable	ground beef	ground beef	ground beef	ground beef	ground beef
G96376_5x_RF2_01_32436.mzXML	ground turkey Kroger brand	turkey	natural flavors	not applicable	not applicable	not applicable	ground beef	ground beef	ground beef	organic ground beef (Sun Fed Ranch)	ground beef
G96383_RA9_01_31737.mzXML	organic high vitamin D milk	grade A pasteurized milk	not applicable	not applicable	not applicable	not applicable	cow milk, local, not pasteurized, etc. ; 2 day old	milk, whole	whole milk strauss (expiration Oct. 3rd)	ice cream	gerenuk formula
G96384_RB6_01_31763.mzXML	organic high vitamin D milk	grade A pasteurized milk	not applicable	not applicable	not applicable	not applicable	butter	ice cream	grants gazelle formula	milk-based drink	0
G96385_RB3_01_31754.mzXML	organic high vitamin D milk	grade A pasteurized milk	not applicable	not applicable	not applicable	not applicable	butter	ice cream	ice cream	milk-based drink	0
G96386_repeat_RA5_01_31726.mzXML	organic high vitamin D milk	grade A pasteurized milk	not applicable	not applicable	not applicable	not applicable	cow milk, local, not pasteurized, etc. ; 2 day old	milk, whole	whipped cream	ice cream	gerenuk formula
G96387_RB4_01_31757.mzXML	organic high vitamin D milk	grade A pasteurized milk	not applicable	not applicable	not applicable	not applicable	milk, whole	whipping cream	ice cream	gerenuk formula	springbok formula
G96388_RA7_01_31720.mzXML	organic high vitamin D milk	grade A pasteurized milk	not applicable	not applicable	not applicable	not applicable	milk, whole	whipping cream	ice cream	gerenuk formula	0
G96389_repeat2_RA4_01_31723.mzXML	organic high vitamin D milk	grade A pasteurized milk	not applicable	not applicable	not applicable	not applicable	cow milk, local, not pasteurized, etc. ; 2 day old	milk, whole	whipping cream	ice cream	gerenuk formula
G96390_RA6_01_31716.mzXML	organic high vitamin D milk	grade A pasteurized milk	not applicable	not applicable	not applicable	not applicable	butter	milk, whole	ice cream	gerenuk formula	milk-based drink
G96391_RB8_01_31772.mzXML	organic high vitamin D milk	grade A pasteurized milk	not applicable	not applicable	not applicable	not applicable	cow milk, local, not pasteurized, etc. ; 2 day old	milk, whole	whole milk strauss (expiration Oct. 3rd)	whipping cream	ice cream
G96392_RA2_01_31694.mzXML	organic high vitamin D milk	grade A pasteurized milk	not applicable	not applicable	not applicable	not applicable	milk, whole	whipping cream	ice cream	gerenuk formula	milk-based drink
G96393_RB5_01_31760.mzXML	organic high vitamin D milk	grade A pasteurized milk	not applicable	not applicable	not applicable	not applicable	butter	gerenuk formula	grants gazelle formula	milk-based drink	0
G96394_RA10_01_31740.mzXML	organic high vitamin D milk	grade A pasteurized milk	not applicable	not applicable	not applicable	not applicable	Butter, without salt 7/14	butter	milk, whole	grants gazelle formula	milk-based drink
G96395_RA12_01_31746.mzXML	organic high vitamin D milk	grade A pasteurized milk	not applicable	not applicable	not applicable	not applicable	cow milk, local, not pasteurized, etc. ; 2 day old	milk, whole	gerenuk formula	springbok formula	grants gazelle formula
G96396_RA8_01_31734.mzXML	organic high vitamin D milk	grade A pasteurized milk	not applicable	not applicable	not applicable	not applicable	egg liquid whole,Onion Raw,Peppers Green or Red,Oil Canola,Cheese Cheddar Shredded,Bread Whole Wheat , Aspen,Butter, without salt 7/14,Butter, without salt 7/14,Jelly - 8/14,Orange Juice 7/15	butter	custard	grants gazelle formula	milk-based drink
G96397_repeat_RA3_01_31710.mzXML	organic high vitamin D milk	grade A pasteurized milk	not applicable	not applicable	not applicable	not applicable	milk, whole	whipped cream	ice cream	gerenuk formula	milk-based drink
G96398_RB7_01_31769.mzXML	organic high vitamin D milk	grade A pasteurized milk	not applicable	not applicable	not applicable	not applicable	Butter, without salt 7/14	butter	ice cream	grants gazelle formula	milk-based drink
G96399_RB2_01_31751.mzXML	organic high vitamin D milk	grade A pasteurized milk	not applicable	not applicable	not applicable	not applicable	Butter, without salt 7/14	egg liquid whole,Onion Raw,Peppers Green or Red,Oil Canola,Cheese Cheddar Shredded,Bread Whole Wheat , Aspen,Butter, without salt 7/14,Butter, without salt 7/14,Jelly - 8/14,Orange Juice 7/15	butter	grants gazelle formula	milk-based drink
G96400_RA11_01_31743.mzXML	organic high vitamin D milk	grade A pasteurized milk	not applicable	not applicable	not applicable	not applicable	custard	milk, whole	ice cream	gerenuk formula	grants gazelle formula
G96455_1x_BG5_01_31217.mzXML	ALLEGRO aged Pu'er tea Brewed For 30sec	Organic Pu'er tea	not applicable	not applicable	not applicable	not applicable	Nestle Water Brewed For 4min	Nestle Water Brewed For 30s	Nestle Water Brewed For 4hrs	Nestle Water Brewed For 4hrs	Assam
G96456_1x_BB2_01_31161.mzXML	ALLEGRO aged Pu'er tea Brewed For 1min	Organic Pu'er tea	not applicable	not applicable	not applicable	not applicable	Nestle Water Brewed For 30s	Nestle Water Brewed For 30s	Nestle Water Brewed For 4hrs	japanese sencha	0
G96457_1x_BG4_01_31216.mzXML	ALLEGRO aged Pu'er tea Brewed For 4min	Organic Pu'er tea	not applicable	not applicable	not applicable	not applicable	Nestle Water Brewed For 4hrs	Nestle Water Brewed For 4hrs	kombucha, homemade	milk Oolong	Assam
G96458_1x_BB3_01_31162.mzXML	ALLEGRO aged Pu'er tea Brewed For 4hours	Organic Pu'er tea	not applicable	not applicable	not applicable	not applicable	Nestle Water Brewed For 4hrs	soaring crane	starfruit green tea leaves	jasmine green tea satchet	0
G96459_1x_BA10_01_31157.mzXML	ALLEGRO aged Pu'er tea Brewed For 30sec	Organic Pu'er tea	not applicable	not applicable	not applicable	not applicable	Nestle Pure Life Filtered Water B	Nestle Water Brewed For 30s	Nestle Water Brewed For 4hrs	Nestle Water Brewed For 4hrs	Bread Whole Wheat , Aspen
G96460_1x_BF3_01_31204.mzXML	ALLEGRO aged Pu'er tea Brewed For 1min	Organic Pu'er tea	not applicable	not applicable	not applicable	not applicable	Nestle Water Brewed For 30s	Nestle Water Brewed For 4hrs	Cheerios,**Soy Milk, Silk, Original, 3/16,Orange Juice 7/15	0	0
G96461_1x_BC7_01_31178.mzXML	ALLEGRO aged Pu'er tea Brewed For 4min	Organic Pu'er tea	not applicable	not applicable	not applicable	not applicable	Nestle Water Brewed For 30s	Nestle Water Brewed For 4hrs	Nestle Water Brewed For 4hrs	soaring crane	honey
G96462_1x_BE2_01_31195.mzXML	ALLEGRO aged Pu'er tea Brewed For 4hours	Organic Pu'er tea	not applicable	not applicable	not applicable	not applicable	Nestle Water Brewed For 1min	Nestle Water Brewed For 30s	Nestle Water Brewed For 30s	Assam	jasmine green tea satchet
G96463_1x_RF10_01_31115.mzXML	ALLEGRO aged Pu'er tea Brewed For 30sec	Organic Pu'er tea	not applicable	not applicable	not applicable	not applicable	Nestle Water Brewed For 1min	Nestle Water Brewed For 30s	Nestle Water Brewed For 30s	honey	0
G96464_1x_RF6_01_31111.mzXML	ALLEGRO aged Pu'er tea Brewed For 1min	Organic Pu'er tea	not applicable	not applicable	not applicable	not applicable	Nestle Water Brewed For 4min	Nestle Water Brewed For 30s	Nestle Water Brewed For 4min	Nestle Water Brewed For 4hrs	egg, white (sunny side up)
G96465_1x_RH2_01_31132.mzXML	ALLEGRO aged Pu'er tea Brewed For 4min	Organic Pu'er tea	not applicable	not applicable	not applicable	not applicable	Nestle Pure Life Filtered Water B	Nestle Water Brewed For 1min	Nestle Water Brewed For 4min	Nestle Water Brewed For 30s	jasmine green tea satchet
G96466_1x_BC4_01_31175.mzXML	ALLEGRO aged Pu'er tea Brewed For 4hours	Organic Pu'er tea	not applicable	not applicable	not applicable	not applicable	Nestle Water Brewed For 30s	Nestle Water Brewed For 4hrs	Ham , HORMEL 9/08	starfruit green tea leaves	jasmine green tea satchet
G96479_1x_RA11_01_31054.mzXML	ALLEGRO tropical tea White tea Brewed For 30sec	organic White tea	natural passionfruit flavor	natural guava flavor	natural coconut flavor	not applicable	Nestle Water Brewed For 30s	Peanut Butter Smooth, 3/16	Peanut Butter, Low Fat 8/14,Saltine Cracker	0	0
G96480_1x_RH10_01_31140.mzXML	ALLEGRO tropical tea White tea Brewed For 1min	organic White tea	natural passionfruit flavor	natural guava flavor	natural coconut flavor	not applicable	Nestle Water Brewed For 30s	Nestle Water Brewed For 30s	White Peony	starfruit green tea leaves	honey
G96481_1x_RF9_01_31114.mzXML	ALLEGRO tropical tea White tea Brewed For 4min	organic White tea	natural passionfruit flavor	natural guava flavor	natural coconut flavor	not applicable	Nestle Water Brewed For 30s	milk Oolong	White Peony	starfruit green tea leaves	jasmine green tea satchet
G96482_1x_RA7_01_31050.mzXML	ALLEGRO tropical tea White tea Brewed For 4hours	organic White tea	natural passionfruit flavor	natural guava flavor	natural coconut flavor	not applicable	Nestle Water Brewed For 30s	soaring crane	White Peony	starfruit green tea leaves	jasmine green tea satchet
G96483_1x_RF12_01_31117.mzXML	ALLEGRO tropical tea White tea Brewed For 30sec	organic White tea	natural passionfruit flavor	natural guava flavor	natural coconut flavor	not applicable	Nestle Water Brewed For 4min	Nestle Pure Life Filtered Water B	Nestle Water Brewed For 30s	Nestle Water Brewed For 1min	kombucha, homemade
G96484_1x_RE9_01_31102.mzXML	ALLEGRO tropical tea White tea Brewed For 1min	organic White tea	natural passionfruit flavor	natural guava flavor	natural coconut flavor	not applicable	Nestle Water Brewed For 4min	Nestle Water Brewed For 30s	milk Oolong	White Peony	jasmine green tea satchet
G96485_1x_RA8_01_31051.mzXML	ALLEGRO tropical tea White tea Brewed For 4min	organic White tea	natural passionfruit flavor	natural guava flavor	natural coconut flavor	not applicable	Nestle Water Brewed For 30s	milk Oolong	White Peony	starfruit green tea leaves	jasmine green tea satchet
G96486_1x_RG5_01_31122.mzXML	ALLEGRO tropical tea White tea Brewed For 4hours	organic White tea	natural passionfruit flavor	natural guava flavor	natural coconut flavor	not applicable	kombucha, homemade	japanese sencha	White Peony	starfruit green tea leaves	jasmine green tea satchet
G96487_1x_RD6_01_31085.mzXML	ALLEGRO tropical tea White tea Brewed For 30sec	organic White tea	natural passionfruit flavor	natural guava flavor	natural coconut flavor	not applicable	Nestle Pure Life Filtered Water B	Nestle Water Brewed For 30s	White Peony	starfruit green tea leaves	0
G96488_1x_RD5_01_31084.mzXML	ALLEGRO tropical tea White tea Brewed For 1min	organic White tea	natural passionfruit flavor	natural guava flavor	natural coconut flavor	not applicable	Nestle Water Brewed For 4min	Nestle Water Brewed For 4min	soaring crane	White Peony	kiwi ripe
G96489_1x_RA6_01_31048.mzXML	ALLEGRO tropical tea White tea Brewed For 4min	organic White tea	natural passionfruit flavor	natural guava flavor	natural coconut flavor	not applicable	Nestle Water Brewed For 30s	milk Oolong	White Peony	starfruit green tea leaves	jasmine green tea satchet
G96490_1x_BG7_01_31219.mzXML	ALLEGRO tropical tea White tea Brewed For 4hours	organic White tea	natural passionfruit flavor	natural guava flavor	natural coconut flavor	not applicable	Nestle Water Brewed For 30s	japanese sencha	White Peony	starfruit green tea leaves	jasmine green tea satchet
G96491_1x_RE5_01_31098.mzXML	NUMI White rose White tea Brewed For 30sec	fair trade organic White tea	organic rosebuds	not applicable	not applicable	not applicable	Nestle Pure Life Filtered Water B	Nestle Water Brewed For 1min	Nestle Water Brewed For 30s	Nestle Water Brewed For 30s	White Peony
G96492_1x_RC7_01_31074.mzXML	NUMI White rose White tea Brewed For 1min	fair trade organic White tea	organic rosebuds	not applicable	not applicable	not applicable	Nestle Water Brewed For 4min	Nestle Water Brewed For 30s	White Peony	starfruit green tea leaves	jasmine green tea satchet
G96493_1x_RH3_01_31133.mzXML	NUMI White rose White tea Brewed For 4min	fair trade organic White tea	organic rosebuds	not applicable	not applicable	not applicable	Nestle Water Brewed For 4min	White Peony	starfruit green tea leaves	jasmine green tea satchet	0
G96494_1x_BE4_01_31197.mzXML	NUMI White rose White tea Brewed For 4hours	fair trade organic White tea	organic rosebuds	not applicable	not applicable	not applicable	White Peony	starfruit green tea leaves	jasmine green tea satchet	0	0
G96495_1x_RE3_01_31096.mzXML	NUMI White rose White tea Brewed For 30sec	fair trade organic White tea	organic rosebuds	not applicable	not applicable	not applicable	Nestle Water Brewed For 30s	Nestle Water Brewed For 4min	Nestle Water Brewed For 30s	kombucha, homemade	0
G96496_1x_RF4_01_31109.mzXML	NUMI White rose White tea Brewed For 1min	fair trade organic White tea	organic rosebuds	not applicable	not applicable	not applicable	Nestle Pure Life Filtered Water B	Nestle Water Brewed For 30s	Nestle Water Brewed For 1min	soaring crane	jasmine green tea satchet
G96497_1x_RC10_01_31077.mzXML	NUMI White rose White tea Brewed For 4min	fair trade organic White tea	organic rosebuds	not applicable	not applicable	not applicable	Nestle Water Brewed For 30s	kombucha, homemade	White Peony	starfruit green tea leaves	jasmine green tea satchet
G96498_1x_BH5_01_31225.mzXML	NUMI White rose White tea Brewed For 4hours	fair trade organic White tea	organic rosebuds	not applicable	not applicable	not applicable	milk Oolong	White Peony	starfruit green tea leaves	jasmine green tea satchet	0
G96499_1x_RB2_01_31057.mzXML	NUMI White rose White tea Brewed For 30sec	fair trade organic White tea	organic rosebuds	not applicable	not applicable	not applicable	Nestle Water Brewed For 30s	Nestle Water Brewed For 30s	Nestle Water Brewed For 1min	White Peony	jasmine green tea satchet
G96500_1x_RB10_01_31065.mzXML	NUMI White rose White tea Brewed For 1min	fair trade organic White tea	organic rosebuds	not applicable	not applicable	not applicable	Nestle Water Brewed For 30s	Nestle Water Brewed For 30s	Silver Needles	starfruit green tea leaves	jasmine green tea satchet
G96501_1x_RB8_01_31063.mzXML	NUMI White rose White tea Brewed For 4min	fair trade organic White tea	organic rosebuds	not applicable	not applicable	not applicable	Nestle Water Brewed For 30s	soaring crane	White Peony	starfruit green tea leaves	jasmine green tea satchet
G96502_1x_BA8_01_31154.mzXML	NUMI White rose White tea Brewed For 4hours	fair trade organic White tea	organic rosebuds	not applicable	not applicable	not applicable	japanese sencha	White Peony	starfruit green tea leaves	jasmine green tea satchet	0
G96505_1x_BD6_01_31189.mzXML	American Classic Tea Black tea Brewed For 4hours	South Carolina grown black tea	not applicable	not applicable	not applicable	not applicable	bamboo mountain	Assam	White Peony	starfruit green tea leaves	jasmine green tea satchet
G96571_1x_BE5_01_31198.mzXML	Numi Emperor's Pu'er tea Brewed For 30sec	Verified Fair Labor organic black pu'erh tea	not applicable	not applicable	not applicable	not applicable	Nestle Water Brewed For 30s	0	0	0	0
G96572_1x_BB6_01_31165.mzXML	Numi Emperor's Pu'er tea Brewed For 1min	Verified Fair Labor organic black pu'erh tea	not applicable	not applicable	not applicable	not applicable	Nestle Water Brewed For 4min	Nestle Water Brewed For 4min	Nestle Water Brewed For 4hrs	Peanut Butter, Low Fat 8/14,Saltine Cracker	English Breakfast
G96574_1x_BH8_01_31230.mzXML	Numi Emperor's Pu'er tea Brewed For 4hours	Verified Fair Labor organic black pu'erh tea	not applicable	not applicable	not applicable	not applicable	Nestle Water Brewed For 4min	Nestle Water Brewed For 4hrs	Nestle Water Brewed For 4hrs	kombucha, homemade	0
G96576_1x_BD2_01_31185.mzXML	Numi Emperor's Pu'er tea Brewed For 1min	Verified Fair Labor organic black pu'erh tea	not applicable	not applicable	not applicable	not applicable	Nestle Water Brewed For 30s	Nestle Water Brewed For 4hrs	Nestle Water Brewed For 4hrs	kombucha, homemade	0
G96577_1x_BG3_01_31215.mzXML	Numi Emperor's Pu'er tea Brewed For 4min	Verified Fair Labor organic black pu'erh tea	not applicable	not applicable	not applicable	not applicable	Nestle Water Brewed For 30s	Nestle Water Brewed For 30s	kombucha, homemade	English Breakfast	starfruit green tea leaves
G96578_1x_BF4_01_31205.mzXML	Numi Emperor's Pu'er tea Brewed For 4hours	Verified Fair Labor organic black pu'erh tea	not applicable	not applicable	not applicable	not applicable	Nestle Water Brewed For 30s	Nestle Water Brewed For 4hrs	Nestle Water Brewed For 4hrs	kombucha, homemade	jasmine green tea satchet
G96579_1x_RC9_01_31076.mzXML	Numi Emperor's Pu'er tea Brewed For 30sec	Verified Fair Labor organic black pu'erh tea	not applicable	not applicable	not applicable	not applicable	Nestle Water Brewed For 30s	kombucha, homemade	English Breakfast	0	0
G96580_1x_RC8_01_31075.mzXML	Numi Emperor's Pu'er tea Brewed For 1min	Verified Fair Labor organic black pu'erh tea	not applicable	not applicable	not applicable	not applicable	Nestle Water Brewed For 4min	Nestle Water Brewed For 4min	Nestle Water Brewed For 30s	kombucha, homemade	soaring crane
G96581_1x_BH8_01_31228.mzXML	Numi Emperor's Pu'er tea Brewed For 4min	Verified Fair Labor organic black pu'erh tea	not applicable	not applicable	not applicable	not applicable	Nestle Water Brewed For 30s	Nestle Water Brewed For 4min	Nestle Water Brewed For 30s	kombucha, homemade	jasmine green tea satchet
G96582_1x_BA6_01_31152.mzXML	Numi Emperor's Pu'er tea Brewed For 4hours	Verified Fair Labor organic black pu'erh tea	not applicable	not applicable	not applicable	not applicable	Nestle Water Brewed For 30s	Nestle Water Brewed For 30s	kombucha, homemade	jasmine green tea satchet	0
G96587_1x_BB10_01_31169.mzXML	Charleston tea Plantation Green tea Brewed For 4hours	South Carolina grown green tea	not applicable	not applicable	not applicable	not applicable	Nestle Water Brewed For 30s	Nestle Water Brewed For 4hrs	White Peony	starfruit green tea leaves	0
G96588_1x_RA3_01_31045.mzXML	Charleston tea Plantation Green tea Brewed For 4min	South Carolina grown green tea	not applicable	not applicable	not applicable	not applicable	Nestle Water Brewed For 4min	Nestle Water Brewed For 30s	starfruit green tea leaves	jasmine green tea satchet	0
G96589_1x_RA12_01_31055.mzXML	Higghing & Burke Green vert Green tea Brewed For 30sec	Premium sencha green tea	Lemongrass	Lemon Balm Herb	Verbena Leaves	not applicable	Nestle Pure Life Filtered Water B	Nestle Water Brewed For 30s	Nestle Water Brewed For 4hrs	soaring crane	starfruit green tea leaves
G96590_1x_RA4_01_31046.mzXML	Higghing & Burke Green vert Green tea Brewed For 4min	Premium sencha green tea	Lemongrass	Lemon Balm Herb	Verbena Leaves	not applicable	kombucha, homemade	starfruit green tea leaves	jasmine green tea satchet	0	0
G96591_1x_RH11_01_31141.mzXML	Higghing & Burke Green vert Green tea Brewed For 30sec	Premium sencha green tea	Lemongrass	Lemon Balm Herb	Verbena Leaves	not applicable	Nestle Water Brewed For 30s	Nestle Water Brewed For 4min	Nestle Water Brewed For 30s	Nestle Water Brewed For 1min	bamboo mountain
G96592_1x_BF5_01_31206.mzXML	Higghing & Burke Green vert Green tea Brewed For 4hours	Premium sencha green tea	Lemongrass	Lemon Balm Herb	Verbena Leaves	not applicable	kombucha, homemade	japanese sencha	White Peony	starfruit green tea leaves	jasmine green tea satchet
G96593_1x_RG7_01_31125.mzXML	Higghing & Burke Green vert Green tea Brewed For 30sec	Premium sencha green tea	Lemongrass	Lemon Balm Herb	Verbena Leaves	not applicable	Nestle Pure Life Filtered Water B	Nestle Water Brewed For 30s	Nestle Water Brewed For 4min	Nestle Water Brewed For 30s	Pretzels Rold Gold-09/07
G96594_1x_BF2_01_31203.mzXML	Higghing & Burke Green vert Green tea Brewed For 4hours	Premium sencha green tea	Lemongrass	Lemon Balm Herb	Verbena Leaves	not applicable	Nestle Water Brewed For 4hrs	japanese sencha	White Peony	starfruit green tea leaves	jasmine green tea satchet
G96595_1x_BB4_01_31163.mzXML	Charleston tea Plantation Green tea Brewed For 4hours	South Carolina grown green tea	not applicable	not applicable	not applicable	not applicable	Nestle Water Brewed For 30s	Nestle Water Brewed For 4hrs	bamboo mountain	japanese sencha	starfruit green tea leaves
G96596_1x_RC6_01_31073.mzXML	Charleston tea Plantation Green tea Brewed For 30sec	South Carolina grown green tea	not applicable	not applicable	not applicable	not applicable	Nestle Water Brewed For 4min	Nestle Water Brewed For 30s	kombucha, homemade	starfruit green tea leaves	kiwi ripe
G96597_1x_RD10_01_31089.mzXML	Charleston tea Plantation Green tea Brewed For 1min	South Carolina grown green tea	not applicable	not applicable	not applicable	not applicable	Nestle Water Brewed For 30s	kombucha, homemade	starfruit green tea leaves	jasmine green tea satchet	0
G96598_1x_RC2_01_31069.mzXML	Higghing & Burke Green vert Green tea Brewed For 1min	Premium sencha green tea	Lemongrass	Lemon Balm Herb	Verbena Leaves	not applicable	Nestle Water Brewed For 4min	Nestle Water Brewed For 30s	White Peony	jasmine green tea satchet	0
G96599_1x_BB7_01_31166.mzXML	Higghing & Burke Green vert Green tea Brewed For 4hours	Premium sencha green tea	Lemongrass	Lemon Balm Herb	Verbena Leaves	not applicable	Nestle Water Brewed For 30s	japanese sencha	White Peony	starfruit green tea leaves	jasmine green tea satchet
G96600_1x_RB3_01_31058.mzXML	Higghing & Burke Green vert Green tea Brewed For 1min	Premium sencha green tea	Lemongrass	Lemon Balm Herb	Verbena Leaves	not applicable	Nestle Water Brewed For 4min	Nestle Water Brewed For 30s	kombucha, homemade	starfruit green tea leaves	jasmine green tea satchet
G96601_1x_RE4_01_31097.mzXML	Higghing & Burke Green vert Green tea Brewed For 4min	Premium sencha green tea	Lemongrass	Lemon Balm Herb	Verbena Leaves	not applicable	milk Oolong	White Peony	starfruit green tea leaves	jasmine green tea satchet	0
G96602_1x_RB11_01_31066.mzXML	Higghing & Burke Green vert Green tea Brewed For 1min	Premium sencha green tea	Lemongrass	Lemon Balm Herb	Verbena Leaves	not applicable	Nestle Water Brewed For 30s	kombucha, homemade	japanese sencha	starfruit green tea leaves	jasmine green tea satchet
G96603_1x_RE8_01_31101.mzXML	Higghing & Burke Green vert Green tea Brewed For 4min	Premium sencha green tea	Lemongrass	Lemon Balm Herb	Verbena Leaves	not applicable	milk Oolong	dragonwell	starfruit green tea leaves	jasmine green tea satchet	0
G96604_1x_RB9_01_31064.mzXML	Charleston tea Plantation Green tea Brewed For 4min	South Carolina grown green tea	not applicable	not applicable	not applicable	not applicable	Nestle Water Brewed For 30s	kombucha, homemade	milk Oolong	White Peony	starfruit green tea leaves
G96605_1x_RD7_01_31086.mzXML	Charleston tea Plantation Green tea Brewed For 1min	South Carolina grown green tea	not applicable	not applicable	not applicable	not applicable	Nestle Water Brewed For 4min	Nestle Water Brewed For 30s	starfruit green tea leaves	0	0
G96606_1x_RD11_01_31090.mzXML	Charleston tea Plantation Green tea Brewed For 30sec	South Carolina grown green tea	not applicable	not applicable	not applicable	not applicable	Nestle Water Brewed For 30s	starfruit green tea leaves	0	0	0
G96607_1x_BA7_01_31153.mzXML	Salada Matcha tea Brewed For 4min	sencha green tea	matcha green tea	not applicable	not applicable	not applicable	Nestle Water Brewed For 30s	milk Oolong	dragonwell	starfruit green tea leaves	jasmine green tea satchet
G96608_1x_RB6_01_31061.mzXML	Salada Matcha tea Brewed For 4hours	sencha green tea	matcha green tea	not applicable	not applicable	not applicable	Nestle Water Brewed For 30s	japanese sencha	White Peony	starfruit green tea leaves	jasmine green tea satchet
G96610_1x_BA4_01_31150.mzXML	Salada Matcha tea Brewed For 30sec	sencha green tea	matcha green tea	not applicable	not applicable	not applicable	Nestle Water Brewed For 30s	Nestle Water Brewed For 30s	kombucha, homemade	starfruit green tea leaves	0
G96614_1x_BF7_01_31211.mzXML	Salada Matcha tea Brewed For 1min	sencha green tea	matcha green tea	not applicable	not applicable	not applicable	Nestle Water Brewed For 1min	Nestle Water Brewed For 4min	Nestle Water Brewed For 30s	starfruit green tea leaves	0
G96615_1x_BF8_01_31212.mzXML	Salada Matcha tea Brewed For 4min	sencha green tea	matcha green tea	not applicable	not applicable	not applicable	Nestle Water Brewed For 30s	kombucha, homemade	White Peony	starfruit green tea leaves	jasmine green tea satchet
G96616_1x_RG12_01_31130.mzXML	Salada Matcha tea Brewed For 4hours	sencha green tea	matcha green tea	not applicable	not applicable	not applicable	milk Oolong	dragonwell	White Peony	starfruit green tea leaves	jasmine green tea satchet
G96617_1x_RE2_01_31095.mzXML	Prince of Peace Oolong tea Brewed For 4min	Organic Oolong Tea leaves	not applicable	not applicable	not applicable	not applicable	Nestle Water Brewed For 30s	Nestle Water Brewed For 30s	Nestle Water Brewed For 1min	milk Oolong	starfruit green tea leaves
G96620_1x_BH2_01_31222.mzXML	Lipton Matcha tea Brewed For 30sec	green tea	matcha	not applicable	not applicable	not applicable	Nestle Water Brewed For 30s	Nestle Water Brewed For 30s	White Peony	jasmine green tea satchet	0
G96621_1x_BH6_01_31226.mzXML	Lipton Matcha tea Brewed For 1min	green tea	matcha	not applicable	not applicable	not applicable	Nestle Water Brewed For 30s	Nestle Water Brewed For 4hrs	japanese sencha	White Peony	jasmine green tea satchet
G96622_1x_BC6_01_31177.mzXML	Lipton Matcha tea Brewed For 4min	green tea	matcha	not applicable	not applicable	not applicable	Nestle Water Brewed For 30s	Grape Red	White Peony	starfruit green tea leaves	jasmine green tea satchet
G96623_1x_BD7_01_31190.mzXML	Lipton Matcha tea Brewed For 4hours	green tea	matcha	not applicable	not applicable	not applicable	japanese sencha	White Peony	starfruit green tea leaves	jasmine green tea satchet	0
G96624_1x_RE7_01_31100.mzXML	Prince of Peace Oolong tea Brewed For 1min	Organic Oolong Tea leaves	not applicable	not applicable	not applicable	not applicable	Nestle Water Brewed For 4min	Nestle Pure Life Filtered Water B	Nestle Water Brewed For 1min	Nestle Water Brewed For 30s	Nestle Water Brewed For 1min
G96625_1x_BC3_01_31174.mzXML	Lipton Matcha tea Brewed For 30sec	green tea	matcha	not applicable	not applicable	not applicable	Nestle Pure Life Filtered Water B	Nestle Water Brewed For 30s	Nestle Water Brewed For 4hrs	Bread Whole Wheat , Aspen	0
G96626_1x_BH7_01_31227.mzXML	Lipton Matcha tea Brewed For 1min	green tea	matcha	not applicable	not applicable	not applicable	Nestle Pure Life Filtered Water B	Nestle Water Brewed For 30s	Nestle Water Brewed For 4hrs	White Peony	jasmine green tea satchet
G96628_1x_BE8_01_31201.mzXML	Lipton Matcha tea Brewed For 4hours	green tea	matcha	not applicable	not applicable	not applicable	dragonwell	japanese sencha	White Peony	starfruit green tea leaves	jasmine green tea satchet
G96629_1x_rerun_BF6_01_31210.mzXML	Prince of Peace Oolong tea Brewed For 4hours	Organic Oolong Tea leaves	not applicable	not applicable	not applicable	not applicable	Nestle Water Brewed For 30s	Nestle Water Brewed For 4hrs	Bagel Plain 4/15	starfruit green tea leaves	0
G96630_1x_BB9_01_31168.mzXML	Lipton Matcha tea Brewed For 30sec	green tea	matcha	not applicable	not applicable	not applicable	Nestle Water Brewed For 4min	Nestle Water Brewed For 30s	Nestle Water Brewed For 30s	Nestle Water Brewed For 4hrs	0
G96631_1x_BD8_01_31191.mzXML	Lipton Matcha tea Brewed For 1min	green tea	matcha	not applicable	not applicable	not applicable	Nestle Water Brewed For 30s	Nestle Water Brewed For 4hrs	Nestle Water Brewed For 4hrs	White Peony	jasmine green tea satchet
G96632_1x_BH3_01_31223.mzXML	Lipton Matcha tea Brewed For 4min	green tea	matcha	not applicable	not applicable	not applicable	Nestle Water Brewed For 30s	Nestle Water Brewed For 30s	japanese sencha	White Peony	jasmine green tea satchet
G96633_1x_BB5_01_31164.mzXML	Lipton Matcha tea Brewed For 4hours	green tea	matcha	not applicable	not applicable	not applicable	Nestle Water Brewed For 30s	Nestle Water Brewed For 4hrs	White Peony	starfruit green tea leaves	jasmine green tea satchet
G96634_1x_RC4_01_31071.mzXML	Prince of Peace Oolong tea Brewed For 30sec	Organic Oolong Tea leaves	not applicable	not applicable	not applicable	not applicable	Nestle Water Brewed For 30s	Nestle Water Brewed For 4min	Nestle Water Brewed For 30s	Nestle Water Brewed For 4hrs	maple syrup
G96649_1x_RG2_01_31119.mzXML	Charleston tea Plantation Green tea Brewed For 30sec	South Carolina grown green tea	not applicable	not applicable	not applicable	not applicable	Nestle Water Brewed For 4min	Nestle Pure Life Filtered Water B	Nestle Water Brewed For 30s	starfruit green tea leaves	jasmine green tea satchet
G96650_1x_RD8_01_31087.mzXML	Charleston tea Plantation Green tea Brewed For 1min	South Carolina grown green tea	not applicable	not applicable	not applicable	not applicable	Nestle Water Brewed For 30s	kombucha, homemade	soaring crane	starfruit green tea leaves	jasmine green tea satchet
G96651_1x_RE10_01_31103.mzXML	Charleston tea Plantation Green tea Brewed For 4min	South Carolina grown green tea	not applicable	not applicable	not applicable	not applicable	Nestle Water Brewed For 30s	Nestle Water Brewed For 30s	bamboo mountain	starfruit green tea leaves	0
G96652_1x_BC8_01_31179.mzXML	Charleston tea Plantation Green tea Brewed For 4hours	South Carolina grown green tea	not applicable	not applicable	not applicable	not applicable	bamboo mountain	White Peony	starfruit green tea leaves	jasmine green tea satchet	0
G96653_1x_RG4_01_31121.mzXML	Allegro Oolong tea Brewed For 30sec	Organic chinese oolong tea	not applicable	not applicable	not applicable	not applicable	Nestle Water Brewed For 4min	Nestle Water Brewed For 30s	Nestle Water Brewed For 4min	Nestle Water Brewed For 30s	Nestle Water Brewed For 1min
G96654_1x_RD12_01_31091.mzXML	Allegro Oolong tea Brewed For 30sec	Organic chinese oolong tea	not applicable	not applicable	not applicable	not applicable	Nestle Pure Life Filtered Water B	Nestle Water Brewed For 30s	Nestle Water Brewed For 30s	Nestle Water Brewed For 4hrs	Nestle Water Brewed For 1min
G96655_1x_RC11_01_31078.mzXML	Allegro Oolong tea Brewed For 1min	Organic chinese oolong tea	not applicable	not applicable	not applicable	not applicable	Nestle Water Brewed For 4min	Nestle Water Brewed For 30s	Nestle Water Brewed For 4min	Nestle Water Brewed For 30s	Nestle Water Brewed For 1min
G96656_1x_BB8_01_31167.mzXML	Allegro Oolong tea Brewed For 4min	Organic chinese oolong tea	not applicable	not applicable	not applicable	not applicable	Nestle Water Brewed For 30s	Nestle Water Brewed For 4hrs	Nestle Water Brewed For 4hrs	soaring crane	jasmine green tea satchet
G96657_1x_BG6_01_31218.mzXML	Allegro Oolong tea Brewed For 4hours	Organic chinese oolong tea	not applicable	not applicable	not applicable	not applicable	Nestle Pure Life Filtered Water B	Nestle Water Brewed For 30s	kombucha, homemade	starfruit green tea leaves	jasmine green tea satchet
G96659_1x_RF11_01_31116.mzXML	Allegro Oolong tea Brewed For 30sec	Organic chinese oolong tea	not applicable	not applicable	not applicable	not applicable	Nestle Water Brewed For 4min	Nestle Pure Life Filtered Water B	Nestle Water Brewed For 30s	Nestle Water Brewed For 4min	Nestle Water Brewed For 30s
G96660_1x_RG11_01_31129.mzXML	Allegro Oolong tea Brewed For 1min	Organic chinese oolong tea	not applicable	not applicable	not applicable	not applicable	Nestle Water Brewed For 4min	Nestle Water Brewed For 1min	Nestle Water Brewed For 4min	Nestle Water Brewed For 30s	Nestle Water Brewed For 4hrs
G96661_1x_RE12_01_31105.mzXML	Allegro Oolong tea Brewed For 4min	Organic chinese oolong tea	not applicable	not applicable	not applicable	not applicable	Nestle Water Brewed For 1min	Nestle Water Brewed For 30s	Nestle Water Brewed For 4min	Nestle Water Brewed For 30s	soaring crane
G96662_1x_BG2_01_31214.mzXML	Allegro Oolong tea Brewed For 4hours	Organic chinese oolong tea	not applicable	not applicable	not applicable	not applicable	Nestle Pure Life Filtered Water B	Nestle Water Brewed For 30s	kombucha, homemade	jasmine green tea satchet	0
G96663_1x_RD3_01_31082.mzXML	Allegro Oolong tea Brewed For 1min	Organic chinese oolong tea	not applicable	not applicable	not applicable	not applicable	Ma�oco	Nestle Water Brewed For 4min	Nestle Water Brewed For 1min	Nestle Water Brewed For 30s	Nestle Water Brewed For 1min
G96664_1x_RA10_01_31053.mzXML	Allegro Oolong tea Brewed For 4min	Organic chinese oolong tea	not applicable	not applicable	not applicable	not applicable	Nestle Water Brewed For 30s	Nestle Water Brewed For 30s	kombucha, homemade	jasmine green tea satchet	0
G96667_1x_RF8_01_31113.mzXML	American Classic Tea Black tea Brewed For 1min	South Carolina grown black tea	not applicable	not applicable	not applicable	not applicable	dragonwell	White Peony	starfruit green tea leaves	0	0
G96668_1x_RC3_01_31070.mzXML	American Classic Tea Black tea Brewed For 30sec	South Carolina grown black tea	not applicable	not applicable	not applicable	not applicable	Nestle Water Brewed For 4min	Nestle Water Brewed For 30s	Bread Whole Wheat , Aspen	White Peony	starfruit green tea leaves
G96669_1x_RE6_01_31099.mzXML	Higghing & Burke english breakfast Black tea Brewed For 30sec	Premium black tea	not applicable	not applicable	not applicable	not applicable	Nestle Water Brewed For 30s	Nestle Water Brewed For 4min	Nestle Water Brewed For 4hrs	jasmine green tea satchet	0
G96670_1x_RH5_01_31135.mzXML	American Classic Tea Black tea Brewed For 4min	South Carolina grown black tea	not applicable	not applicable	not applicable	not applicable	Assam	soaring crane	White Peony	jasmine green tea satchet	0
G96671_1x_BD4_01_31187.mzXML	Higghing & Burke english breakfast Black tea Brewed For 4hours	Premium black tea	not applicable	not applicable	not applicable	not applicable	Assam	English Breakfast	White Peony	starfruit green tea leaves	jasmine green tea satchet
G96672_1x_BC5_01_31176.mzXML	Higghing & Burke english breakfast Black tea Brewed For 4hours	Premium black tea	not applicable	not applicable	not applicable	not applicable	kombucha, homemade	Assam	English Breakfast	White Peony	jasmine green tea satchet
G96673_1x_RF5_01_31110.mzXML	American Classic Tea Black tea Brewed For 4min	South Carolina grown black tea	not applicable	not applicable	not applicable	not applicable	Nestle Water Brewed For 30s	kombucha, homemade	English Breakfast	White Peony	starfruit green tea leaves
G96674_1x_BG8_01_31220.mzXML	American Classic Tea Black tea Brewed For 4hours	South Carolina grown black tea	not applicable	not applicable	not applicable	not applicable	Assam	japanese sencha	English Breakfast	White Peony	starfruit green tea leaves
G96675_1x_RB7_01_31062.mzXML	American Classic Tea Black tea Brewed For 30sec	South Carolina grown black tea	not applicable	not applicable	not applicable	not applicable	Nestle Water Brewed For 30s	Nestle Water Brewed For 30s	starfruit green tea leaves	french radish	0
G96677_1x_RH8_01_31138.mzXML	Higghing & Burke english breakfast Black tea Brewed For 1min	Premium black tea	not applicable	not applicable	not applicable	not applicable	Nestle Pure Life Filtered Water B	Nestle Water Brewed For 1min	Nestle Water Brewed For 30s	japanese sencha	0
G96678_1x_RH4_01_31134.mzXML	American Classic Tea Black tea Brewed For 1min	South Carolina grown black tea	not applicable	not applicable	not applicable	not applicable	Nestle Water Brewed For 30s	milk Oolong	bamboo mountain	White Peony	starfruit green tea leaves
G96679_1x_RH7_01_31137.mzXML	American Classic Tea Black tea Brewed For 1min	South Carolina grown black tea	not applicable	not applicable	not applicable	not applicable	milk Oolong	Assam	White Peony	starfruit green tea leaves	0
G96680_1x_BD5_01_31188.mzXML	American Classic Tea Black tea Brewed For 4hours	South Carolina grown black tea	not applicable	not applicable	not applicable	not applicable	Nestle Water Brewed For 30s	Assam	English Breakfast	White Peony	starfruit green tea leaves
G96681_1x_RF2_01_31107.mzXML	American Classic Tea Black tea Brewed For 4min	South Carolina grown black tea	not applicable	not applicable	not applicable	not applicable	Nestle Water Brewed For 30s	English Breakfast	White Peony	starfruit green tea leaves	jasmine green tea satchet
G96682_1x_BA5_01_31151.mzXML	Higghing & Burke english breakfast Black tea Brewed For 4hours	Premium black tea	not applicable	not applicable	not applicable	not applicable	Assam	English Breakfast	White Peony	starfruit green tea leaves	jasmine green tea satchet
G96683_1x_RD9_01_31088.mzXML	Higghing & Burke english breakfast Black tea Brewed For 30sec	Premium black tea	not applicable	not applicable	not applicable	not applicable	Nestle Water Brewed For 30s	kombucha, homemade	Assam	White Peony	jasmine green tea satchet
G96685_1x_RA9_01_31052.mzXML	Higghing & Burke english breakfast Black tea Brewed For 1min	Premium black tea	not applicable	not applicable	not applicable	not applicable	Nestle Water Brewed For 30s	Assam	English Breakfast	White Peony	jasmine green tea satchet
G96686_1x_RD4_01_31083.mzXML	Higghing & Burke english breakfast Black tea Brewed For 4min	Premium black tea	not applicable	not applicable	not applicable	not applicable	Assam	English Breakfast	White Peony	jasmine green tea satchet	0
G96687_1x_RC5_01_31072.mzXML	Higghing & Burke english breakfast Black tea Brewed For 4min	Premium black tea	not applicable	not applicable	not applicable	not applicable	dragonwell	japanese sencha	English Breakfast	White Peony	starfruit green tea leaves
G96688_1x_RG10_01_31128.mzXML	Higghing & Burke english breakfast Black tea Brewed For 1min	Premium black tea	not applicable	not applicable	not applicable	not applicable	Nestle Water Brewed For 30s	kombucha, homemade	English Breakfast	White Peony	jasmine green tea satchet
G96689_1x_RF3_01_31108.mzXML	Higghing & Burke english breakfast Black tea Brewed For 4min	Premium black tea	not applicable	not applicable	not applicable	not applicable	Nestle Water Brewed For 30s	japanese sencha	English Breakfast	White Peony	jasmine green tea satchet
G96690_1x_RG6_01_31123.mzXML	Higghing & Burke english breakfast Black tea Brewed For 30sec	Premium black tea	not applicable	not applicable	not applicable	not applicable	Nestle Water Brewed For 30s	Nestle Water Brewed For 4min	Nestle Water Brewed For 30s	kombucha, homemade	jasmine green tea satchet
G96695_1x_RD2_01_31081.mzXML	American Classic Tea Black tea Brewed For 30sec	South Carolina grown black tea	not applicable	not applicable	not applicable	not applicable	Nestle Water Brewed For 4min	Nestle Water Brewed For 30s	kombucha, homemade	White Peony	0
0	0	0	0	0	0	0	0	0	0	0	0
0	0	0	0	0	0	0	0	0	0	0	0
G87306_1x_rerun_10ul_BA9_01_26142.mzXML	black olives cream	olive	olive oil	salt	citric acid	not applicable	bergamot	rhubarb	Navel orange	Orange fruit	0
G87314_RB8_01_26089.mzXML	Extra fig jam from Puglia	figs	sugar	pectin	not applicable	not applicable	Pine nuts	Honey Nut Cheerios	Granola Bar, Nature Valley Sweet n Salty	raw tomato in chicken biryani	cooked carrot from dish
G87315_RE3_01_26161.mzXML	pasta durum wheat penne	durum wheat semolina	water	not applicable	not applicable	not applicable	barley	corn	soft wheat	durum wheat	0
G87316_rerun_RE2_01_26206.mzXML	pasta durum wheat fusilli	durum wheat semolina	water	not applicable	not applicable	not applicable	grasshopper wings	barley	chicken intensive breeding	pita bread	dried betel nut
G87317_RC8_01_26104.mzXML	Bechamel Lasagna	butter	wheat flour	milk	salt	not applicable	egg liquid whole,Onion Raw,Peppers Green or Red,Oil Canola,Cheese Cheddar Shredded,Bread Whole Wheat , Aspen,Butter, without salt 7/14,Butter, without salt 7/14,Jelly - 8/14,Orange Juice 7/15	Gluten free muffin	creme brulee	grants gazelle formula	tigers H2O 33/40 35:1 with lactase
G87319_RD3_01_26113.mzXML	stock cube classic Knorr	iodized salt	palm vegetable fat	monosodium glutamante	disodium guanate	disodium iosinate	lamb	buckwheat	free-range chicken	red velvet cake icing	Christmas dessert
G87324_RD2_01_26112.mzXML	bundt cake homemade	eggs	yogurt	wheat flour	yeast	butter	fava beans	egg liquid whole,Onion Raw,Peppers Green or Red,Oil Canola,Cheese Cheddar Shredded,Bread Whole Wheat , Aspen,Butter, without salt 7/14,Butter, without salt 7/14,Jelly - 8/14,Orange Juice 7/15	Gluten free muffin	almond cake	crust of custard and strawberry dessert
G87334_RC7_01_26103.mzXML	Parmiggiano Reggiano DOP	milk	salt	curd	not applicable	not applicable	egg liquid whole,Onion Raw,Peppers Green or Red,Oil Canola,Cheese Cheddar Shredded,Bread Whole Wheat , Aspen,Butter, without salt 7/14,Butter, without salt 7/14,Jelly - 8/14,Orange Juice 7/15	Flagship reserve	red witch	Christmas dessert	Cheese from Louis (daniel? manchego)
G87336_RC9_01_26105.mzXML	ricotta cow	Vaccine whey	cream of milk and / or cow's milk whey	salt	lactic acid	citric acid	custard	addra formula	tigers H2O 33/40 35:1 with lactase	0	0
G87337_RC10_01_26106.mzXML	Parmiggiano Reggiano DOP 30 months	milk	salt	curd	not applicable	not applicable	iceberg lettuce	commercial pig intensive breeding	ParmagianoReggiano	red velvet cake icing	Christmas dessert
G87338_RC11_01_26107.mzXML	Pecorino Crusca Antico 2 years	milk	salt	curd	not applicable	not applicable	grasshopper wings	black pig from Abruzzo	commercial pig intensive breeding	egg liquid whole,Onion Raw,Peppers Green or Red,Oil Canola,Cheese Cheddar Shredded,Bread Whole Wheat , Aspen,Butter, without salt 7/14,Butter, without salt 7/14,Jelly - 8/14,Orange Juice 7/15	Cheese from Louis (daniel? manchego)
G87339_RF7_01_26181.mzXML	Prosciutto Parma 24 months	pig	salt	pepper	rice flour	not applicable	black pig from Abruzzo	commercial pig intensive breeding	bovine intensive breeding Padano	chicken intensive breeding	sliced prosciutto
G87340_RF8_01_26182.mzXML	Prosciutto San Daniele Reserva	pig	salt	pepper	rice flour	not applicable	pig	chicken	black pig from Abruzzo	bovine intensive breeding Padano	chicken intensive breeding
G87348_RD5_01_26115.mzXML	Pandoro	wheat flour	sugar	eggs	butter	natural yeast	Corn,Mexican Spice Mix,Oil Canola	cheese pasta	Gluten free muffin	ice cream	cupcake, cake
G87353_1x_BF3_01_26153.mzXML	low-fat yogurt	low fat milk	Streptococcus Thermophilus	Lactobacillu Bulgaricus	Lactobacillus Acidophilus	Bifidobacterium Lactis	cooked minced meat	**Pudding, Vanilla Jell-o 8/14	Cheese Cheddar Shredded	sour cream, CMI workshop	Sour Cream
G87354_1x_BF2_01_26152.mzXML	low-fat blueberry yogurt	low fat milk	blueberries	cane sugar	pectin	Lactobacillus Acidophilus	lamb	grasshopper head	donuts with apples	custard	red fronted gazelle formula
G87358_1x_BC12_01_26025.mzXML	pasta shell	durum wheat semolina	water	not applicable	not applicable	not applicable	grasshopper wings	bovine Marchigiana	corn	chia seeds	torrone milk chocolate hazelnuts
G87359_1x_BA10_01_25990.mzXML	tomato cherry tomato sauce	cherry tomato	datterino tomato	extra virgin oil	salt	basil	fresh laurel	hemp	red habanero cream	olive	italian tomato puree
G87360_1x_BC11_01_26024.mzXML	black cuttlefish linguine pasta	durum wheat semolina	water	wheat gem	black squid ink	not applicable	chia seeds	**Roll, WHEAT, Aspen 4/15	egg liquid whole,Onion Raw,Peppers Green or Red,Oil Canola,Cheese Cheddar Shredded,Bread Whole Wheat , Aspen,Butter, without salt 7/14,Butter, without salt 7/14,Jelly - 8/14,Orange Juice 7/15	carrot; cooked with other ingredients	peas; cooked with other ingredients
G87361_1x_BD11_01_26044.mzXML	dark chocolate 72%	cocoa paste	sugar	cocoa butter	soy lecithin	natural vanilla aroma	almond	donuts with apples	torrone milk chocolate hazelnuts	chocolate icing	cupcake, brown frosting
G87362_1x_10ul_BA4_01_26150.mzXML	Pitaya dried	Pitaya	sodium metabisulfite	not applicable	not applicable	not applicable	Physalis dried	rhubarb	raisin	Marzen/Octoberfest-style ale grain mixture, before steeping	dragonfruit
G87366_RE9_01_26168.mzXML	bovine shoulder Marchigiana	bovine shoulder	not applicable	not applicable	not applicable	not applicable	bovine Marchigiana	free-range chicken	commercial pig intensive breeding	bovine intensive breeding Padano	chicken intensive breeding
G87368_rerun_BG3_01_26214.mzXML	bovine lard Marchigiana	bovine lard	not applicable	not applicable	not applicable	not applicable	pig lard	lamb	bovine Marchigiana	free-range chicken	chicken intensive breeding
G87371_RE11_01_26170.mzXML	pig lard cinta senese	pig lard	not applicable	not applicable	not applicable	not applicable	bovine Marchigiana	black pig from Abruzzo	free-range chicken	commercial pig intensive breeding	chicken intensive breeding
G87373_RE8_01_26167.mzXML	bovine lard Marchigiana	bovine lard	not applicable	not applicable	not applicable	not applicable	pig lard	lamb	bovine Marchigiana	free-range chicken	chicken intensive breeding
G87385_RA8_01_26074.mzXML	ripe black fine truffle	ripe black fine truffle	not applicable	not applicable	not applicable	not applicable	walnut	Jerusalem artichoke	truffle hooked	white mushrooms	0
G87386_rerun_RA9_01_26201.mzXML	premature black fine truffle	premature black fine truffle	not applicable	not applicable	not applicable	not applicable	cicerchia	Jerusalem artichoke	truffle hooked	oyster mushroom	raw; conventional crimini mushroom from whole foods; sampled
G87396_1x_BF8_01_26131.mzXML	ginger kefir	Lactobacillus	Lactococcus	Saccharomyces	Leuconostoc	Acetobacter	Cream Cheese 11/13,Orange Juice 7/15,,**Soy Milk, Silk, Original, 3/16	sour cream, CMI workshop	custard	Sour Cream	0
G87398_RC12_01_26108.mzXML	sweet Provolone cheese	milk	salt	curd	not applicable	not applicable	**Cheese American, sliced 11/22	taleggio	Flagship reserve	red witch	Frontier burrito plate;burrito
G87406_RC6_01_26101.mzXML	Pachino cherry tomatoes IGP	Pachino cherry tomatoes	not applicable	not applicable	not applicable	not applicable	Organic Day 2	Organic Day 5	Organic Day 5	raw grape tomato from whole foods la jolla village; organic; packaging plastic lid with cardboard bottom	0
G87408_1x_BD5_01_26032.mzXML	grissini	wheat flour	water	natural yeast	salt	malted barley flour	Pine nuts	fava beans	quinoa seeds	blueberry muffin	shortbread cookie gluten free
G87410_1x_BD4_01_26031.mzXML	panettone classic	wheat flour	candied citron and lemon	eggs	raisins	butter	donuts with apples	whole wheat bread,peanut butter,milk,orange juice	Nilla Wafer Nabisco, dry	Pound Cake Sara Lee,All Butter 8/14,Oil Olive, peach juice	Pound Cake Sara Lee,All Butter 8/14
G87411_1x_BF7_01_26130.mzXML	truffle cow cheese	milk	salt	curd	not applicable	not applicable	carrot; cooked with other ingredients	stinking bishop	cheddar cheese	brie de meaux	0
G87412_1x_BF6_01_26129.mzXML	squaqquerello cheese	milk	salt	curd	truffle	not applicable	Cheese Cheddar Shredded	Cheese Cheddar Sliced 11/06	Cheese Cheddar Shredded,Picante Sauce SS packet 8/14	robiola bosina	cheese, brie
G87413_1x_BF5_01_26127.mzXML	goat cheese	milk	salt	curd	not applicable	not applicable	goat cheese with tomato dish	garrotxa	herbed goat cheese	Cheese from Louis (daniel? manchego)	0
G87414_1x_BF4_01_26126.mzXML	goat cheese	milk	salt	curd	not applicable	not applicable	not collected	garrotxa	ovelha amanteigado	herbed goat cheese	Cheese from Louis (daniel? manchego)
G87418_1x_BD9_01_26041.mzXML	Osvego buiscuits	wheat flour	sugar	sunflower seed oil	powdered skim milk	powdered milk whey	Nilla Wafer Nabisco, dry	Pretzels Rold Gold-09/07	Pretzels Rold Gold-09/07	Dairy Cattle Feed (Modesto Milling Co)	0
G87419_1x_BC7_01_26019.mzXML	pumpkin and cheese	pumpkin	parmesan	cheese	salt	oil	grasshopper head	egg liquid whole,Onion Raw,Peppers Green or Red,Oil Canola,Cheese Cheddar Shredded,Bread Whole Wheat , Aspen,Butter, without salt 7/14,Butter, without salt 7/14,Jelly - 8/14,Orange Juice 7/15	egg liquid whole,Onion Raw,Peppers Green or Red,Oil Canola,Cheese Cheddar Shredded,Bread Whole Wheat , Aspen,Butter, without salt 7/14,Butter, without salt 7/14,Jelly - 8/14,Orange Juice 7/15	Frontier burrito plate;burrito	cooked carrot from dish
G87426_1x_BD3_01_26030.mzXML	spaghetti	durum wheat semolina	water	not applicable	not applicable	not applicable	Jerusalem artichoke	pineapple dried	soft wheat	chia seeds	hemp
G87427_1x_rerun_BB10_01_26145.mzXML	savoy cabbage	savoy cabbage	oil	garlic	salt	not applicable	thyme	Broccoli	curly parsley	cilantro	0
G87428_1x_rerun_BB11_01_26146.mzXML	fennel	fennel	oil	vinegar	salt	not applicable	almond	cicerchia	Jerusalem artichoke	fava beans	Navel orange
G87429_1x_rerun_BB12_01_26147.mzXML	apricot dried	apricot	rice wheat	sunflower oil	sulfur dioxide	not applicable	hazelnut	almond	walnut	rhubarb	cupcake, cake
G87430_1x_BC4_01_26015.mzXML	cashew	cashew	rice wheat	sunflower oil	sulfur dioxide	not applicable	Pine nuts	barley	whole unsalted cashews	cashew	0
G87431_1x_BC2_01_26013.mzXML	peanut	peanut	rice wheat	sunflower oil	sulfur dioxide	not applicable	Pine nuts	fava beans	anise	Peanut Butter Smooth, 3/16	peanut
G87432_1x_BC3_01_26014.mzXML	raisin	raisin	rice wheat	sunflower oil	sulfur dioxide	not applicable	rhubarb	pomegranate	anise	donuts with apples	Raisins
G87434_1x_BC5_01_26016.mzXML	cooked spinach	spinach	oil	garlic	not applicable	not applicable	round toasted hazelnuts	grasshopper wings	spinach salad	baby spinach	green leaf, possibly spinach
G87438_1x_BB4_01_25998.mzXML	extra strawberry jam	strawberry	sugar	glucose syrup	pectin	citric acid	hazelnut	Navel orange	torrone milk chocolate hazelnuts	0	0
G87439_1x_BB5_01_25999.mzXML	asparagus in oil	asparagus	oil	chilli pepper	not applicable	not applicable	asparagus	fresh laurel	Hot Hot Sauce	italian tomato puree	0
G87440_1x_BD10_01_26043.mzXML	choco orange snack	orange	chocolate	not collected	not collected	not collected	donuts with apples	torrone milk chocolate hazelnuts	whole wheat bread,peanut butter,milk,orange juice	**15-1692 Kind Granola Bar	egg liquid whole,Onion Raw,Peppers Green or Red,Oil Canola,Cheese Cheddar Shredded,Bread Whole Wheat , Aspen,Butter, without salt 7/14,Butter, without salt 7/14,Jelly - 8/14,Orange Juice 7/15
G87446_1x_BE4_01_26051.mzXML	potatoes chips	potatoes	palm oil	sunflower oil	iodized salt	not applicable	ginger root	grasshopper wings	cooked minced meat	torrone milk chocolate hazelnuts	0
G87449_1x_BD8_01_26036.mzXML	rice cakes	brown rice	rice	not applicable	not applicable	not applicable	grasshopper wings	fava beans	chia seeds	donuts with apples	mixed brown rice
G87450_1x_BE2_01_26049.mzXML	stracciatella flute snack	cocoa butter	sugar	chocolate	cocoa paste	soy lecithin	Nilla Wafer Nabisco, dry	Pound Cake Sara Lee,All Butter 8/14,Oil Olive, peach juice	Pound Cake Sara Lee,All Butter 8/14	cupcake, brown frosting	0
G87451_1x_BD2_01_26029.mzXML	sliced bread	wheat flour	water	sunflower seed oil	sugar	salt	chia seeds	donuts with apples	Roll, Hawaiian,Butter, without salt 7/14,Oil Olive	bread	Dairy Cattle Feed (Modesto Milling Co)
G87452_1x_rerun_BB9_01_26144.mzXML	olive tree leaves extract	olive leaf	hydroxypropyl methylcellulose	not applicable	not applicable	not applicable	dried rosemary	thyme	lavender	seedless raisins	peach
G87453_1x_BD6_01_26034.mzXML	donut wine	wheat flour	wine	sugar	sunflower oil	anice seeds	fava beans	Nilla Wafer Nabisco, dry	Graham Cracker -4/16	Pretzels Rold Gold-09/07	Graham Cracker -4/16
G87454_1x_BD7_01_26035.mzXML	stock cube vegetable	iodized salt	vegetable fat	monosodium glutamate	dehydrated vegetables	broth extract	Pine nuts	grasshopper head	Physalis dried	fava beans	0
72442_1x_BD9_01_17436.mzXML	pea in chicken biryani	pea	chicken	not collected	not collected	not collected	peas; cooked with other ingredients	raw english pea	fava bean from veggie dish	pea cooked with meat	sticks from bean mix
72443_1x_BE8_01_17448.mzXML	carrot in chicken biryani	carrot	rice	chicken	peas	not collected	peas; cooked with other ingredients	spiced, cooked chicken in chicken biryani	mild salsa	cooked carrot from dish	tomato
72497_1x_BD7_01_17434.mzXML	melon, galia	melon, galia	not applicable	not applicable	not applicable	not applicable	onion	zucchini	Cantelope	banana from Jimbos	Cantaloupe Melon (Orange, Monday Meeting)
72504_1x_BH8_01_17502.mzXML	turkish fig	organic dried fig	water	not applicable	not applicable	not applicable	cauliflower	pine nut; cooked with other ingredients	raisin	cooked garbanzo bean	0
72507_1x_BH9_01_17503.mzXML	dulse, organic	low temperature dried Dulse	not applicable	not applicable	not applicable	not applicable	corn	Garden cilantro (from seed)	Toasted nori seaweed	raisin	boiled forbidden rice
72537_1x_BG5_01_17486.mzXML	orange cherry tomato	organic cherry tomato	not applicable	not applicable	not applicable	not applicable	Organic Day 4	raw tomato in chicken biryani	cherry tomato	raw grape tomato from whole foods la jolla village; organic; packaging plastic lid with cardboard bottom	0
72662_1x_BB3_01_17399.mzXML	Dark morello cherry (preserved in "light syrup")	cherries	water	sugar	not applicable	not applicable	apple sauce, organic	orchard view cherry	granola bar with chocolate	peach	0
72675_1x_BC3_01_17412.mzXML	Sun Maid Raisin	california seedless raisins	not applicable	not applicable	not applicable	not applicable	sundried tomato	silage_post	silage_post	red sauce	red curry paste
72717_5x_RG9_01_17512.mzXML	matcha green tea	matcha green tea	not applicable	not applicable	not applicable	not applicable	bamboo mountain	japanese sencha	soaring crane	starfruit green tea leaves	0
72802_1x_BD11_01_17438.mzXML	red bell pepper	red bell pepper	not applicable	not applicable	not applicable	not applicable	bell pepper, orange	bell pepper, red	jalapeno	green chili, hatch	fava bean from veggie dish
73471_1x_rerun_BA4_01_21391.mzXML	apple cider vinegar	certified organic apple cider vinegar	water	not applicable	not applicable	not applicable	Fuji	Newtown Pippen	Ribston Pippen	Copper Moon Kenyan coffee, pour-over	Pilsner beer
73472_1x_BC4_01_20736.mzXML	rice vinegar	organic rice vinegar	water	organic rice	not applicable	not applicable	Mayonnaise Kraft 8/14,Mustard, Spicy Brown 8/14,Potato chip Lays 2007	raisin	ChocoMuseo Lima Cacao Liquer	balsamic vinegar	red sauce
73477_1x_12ul_rerun_BB4_01_21455.mzXML	balsamic vinegar	concentrated grape must	wine vinegar	not applicable	not applicable	not applicable	sundried tomato	Pilsner beer	balsamic vinegar	pecan wood smoked elk loin	wasabi with soysauce contamination; sushi place in la jolla;
73492_1x_BF3_01_21384.mzXML	kombucha, homemade 2ndary fruit ferment, red fruit	black tea	green tea	sugar	water	not applicable	Copper Moon Kenyan coffee, pour-over	kombucha, homemade	bamboo mountain	soaring crane	sweetened green tea (probably)
73493_1x_BD3_01_20743.mzXML	kombucha, homemade	black tea	green tea	sugar	water	not applicable	European Ale Yeast	kombucha, homemade	pine nuts from club med salad	White Peony	starfruit green tea leaves
73494_1x_rerun_BD2_01_21380.mzXML	kombucha, homemade	black tea	green tea	sugar	water	not applicable	Copper Moon Kenyan coffee, pour-over	Pilsner beer	kombucha, homemade	English Breakfast	0
73495_1x_BC3_01_20735.mzXML	kombucha, homemade 2ndary fruit ferment, mango	black tea	green tea	sugar	water	not applicable	kombucha, homemade	ice tea (probably)	White Peony	0	0
73496_1x_BH8_01_20782.mzXML	fish sauce	anchovy	sea salt	not applicable	not applicable	not applicable	black ant	Roquefort Papillon	red sauce	spleen 6	0
73497_1x_BH3_01_20777.mzXML	tea black, green, sugar	black tea	green tea	sugar	water	not applicable	kombucha, homemade	soaring crane	sweetened green tea (probably)	White Peony	flower
73502_1x_BH5_01_20779.mzXML	everberry probiotic smoothie	organic banana	organic pear	organic blueberry	organic strawberry	probiotic bacillus coagulans	Raisins	raisin	cranberry juice	red sauce	0
73503_1x_BE5_01_20753.mzXML	blueberry kefir	low fat milk	cane sugar	pectin	nonfat milk	blueberry flavor	sour cream, CMI workshop	red velvet cake	custard	Sour Cream	0
73504_1x_BD5_01_20745.mzXML	mango kefir	whole milk	vitamin D3	cane sugar	pectin blend	mango flavor	European Ale Yeast	sour cream, CMI workshop	red velvet cake	custard	Sour Cream
73507_1x_BG4_01_20769.mzXML	bai antioxidant cocofusion	filtered water	bai proprietary sweetener blend (erythritol, stevia leaf extract)	coconut water concentrate	natural flavors	potassium citrate	Cafe_Du_Mont	Copper Moon Kenyan coffee, pour-over	Brazilian coffee, pour-over	bread	cranberry
73510_1x_BE4_01_20752.mzXML	9 soy sauce	water	wheat	soybeans	salt	sodium benzoate	sundried tomato	Rice, brown, cooked, Monarch,Teriyaki Sauce, Low Sodium (10/14),Oil Canola	Rice, brown, cooked, Monarch,Teriyaki Sauce, Low Sodium (10/14),Oil Canola	red sauce	Club Med asian salad dressing
73511_1x_BG5_01_20771.mzXML	hibiscus apricot probiotic kefir water tea	kefir water (non dairy kefir cultures with probiotic bacteria and yeast strains)	organic loose leaf hibiscus tea	filtered water	organic dried apricot	organic cane sugar	IPA	Frangelico- 20% ABV	special sauce from Board and Brew	Coca Cola (probably)	strawberry
73514_1x_12ul_rerun_BB5_01_21456.mzXML	lemon ginger cayenne kombucha	filtered water	organic green tea	organic cane sugar	organic ginger	organic lemon grass	Peaches in Juice MONARCH 3/08,Oil Olive	Pilsner beer	kombucha, homemade	GT Kombucha Original flavor	sweetened green tea (probably)
73515_1x_rerun_BA5_01_21392.mzXML	love kombucha	filtered water	organic jasmine green tea	organic cane sugar	organic lavender	organic chamomile	Pilsner beer	kombucha, homemade	Panic IPA Track Seven	jasmine green tea satchet	0
73516_1x_BC5_01_20737.mzXML	clear mind kombucha	filtered water	organic green tea	organic cane sugar	organic rosemary	organic peppermint	rum, flavored	kombucha, homemade	GT Kombucha Original flavor	Coca Cola (probably)	0
73974_1x_BC4_01_17413.mzXML	refried beans; Monroe's chilli rellenoplatter	refried beans	cheese	not collected	not collected	not collected	tomato; Monroe's chili relleno	refried beans, CMI workshop	cranberry beans	pinto beans	bean
73978_1x_BA4_01_17387.mzXML	green chili; Monroe's chili rellenoplatter	green chili pepper	not collected	not collected	not collected	not collected	egg liquid whole,Onion Raw,Peppers Green or Red,Oil Canola,Cheese Cheddar Shredded,Bread Whole Wheat , Aspen,Butter, without salt 7/14,Butter, without salt 7/14,Jelly - 8/14,Orange Juice 7/15	larger green chili sample from burrito	green chili, hatch	Frontier burrito plate;burrito	0
73992_1x_BB7_01_17403.mzXML	onion, fried with butter and chantrelle mushrooms	onion	butter	salt	chantrelle mushroom	not applicable	onion	white asparagus	butter	ground cherry	grants gazelle formula
73997_1x_BB2_01_17398.mzXML	chantrelle mushroom	chantrelle mushroom	butter	onion	salt	not applicable	onion	white asparagus	mushroom, cooked	oyster mushroom	0
74031_1x_BF11_01_17483.mzXML	butter leaf lettuce, mixed in salad	butter leaf lettuce	not applicable	not applicable	not applicable	not applicable	lettuce; Frontier burrito plate	Garden lettuce from heirloom seed mix greens	raw green onion	cilantro	dill leaves
74057_1x_BE2_01_20750.mzXML	beet kvass	organic beets	Carlsbad alkaline well water	french grey sea salt	not applicable	not applicable	Brazilian coffee, pour-over	beet	kvaass	beet	raw organic beet; ATTN. this sample sat at RT for 48 hours before freezing; from Hmart
74058_1x_BF2_01_21383.mzXML	california kimchi brine	napa cabbage	daikon	radish	scallion	garlic	red habanero cream	carrot juice	meat with scallop dish	red sauce	cooked garbanzo bean
74059_1x_BG2_01_20767.mzXML	silly dilly kraut brine	green cabbage	cucumber	garlic	dill	french grey sea salt	cauliflower	sauerkraut	pickled carrot	red sauce	0
74060_1x_BH7_01_20781.mzXML	Maeil dairy drink	water	fructose corn yrup	sugar	skim milk powder	glucose	**Cheese American, sliced 11/22	Cheese Cheddar Sliced 11/06	carrot; cooked with other ingredients	sour cream, CMI workshop	red velvet cake
74061_1x_BF7_01_20764.mzXML	Unoaked sake	rice	koji	yeast	brown rice sugar	not applicable	Granny Smith	ChocoMuseo Lima Cacao Liquer	sauvignon blanc	pacific mackerel 23	pacific mackerel 23
74062_1x_BE7_01_20755.mzXML	Oaked sake	rice	koji	yeast	brown rice sugar	charred oak chips	Granny Smith	tomato; Monroe's chili relleno	IPA	ChocoMuseo Lima Cacao Liquer	tomato
74092_1x_12ul_rerun_BB2_01_21453.mzXML	Passion fruit kombucha	tea	water	sugar	passion fruit	scoby	Copper Moon Kenyan coffee, pour-over	kombucha, homemade	soaring crane	jasmine green tea satchet	kiwi ripe
74093_1x_BC2_01_20734.mzXML	apple kombucha (?)	tea	water	sugar	apple	scoby	kombucha, homemade	GT Kombucha Original flavor	White Peony	0	0
74119_1x_12ul_rerun_BB3_01_21454.mzXML	green tea with sugar	Teatulia black tea	Tazo china green tips	water	granulated cane sugar	(both teas or only one?)	Copper Moon Kenyan coffee, pour-over	kombucha, homemade	sweetened green tea (probably)	buckwheat uncooked	maple syrup
74125_1x_12ul_rerun_BA2_01_21387.mzXML	fig kombucha	black tea	green tea	water	sugar	homegrown fig	Copper Moon Kenyan coffee, pour-over	kombucha, homemade	milk Oolong	starfruit green tea leaves	jasmine green tea satchet
75218_1x_BG8_01_20774.mzXML	gingerbeer	carbonated water	cane sugar	ginger root	natural flavors	citric acid	carrot	fresh juice	juice	Club Med asian salad dressing	Coca Cola (probably)
75219_1x_20ul_BD8_01_21381.mzXML	Whiskey	water	grain	corn	rye	yeast	Chicken soup	Copper Moon Kenyan coffee, pour-over	Pilsner beer	Jameson Caskmates Whiskey	0
75220_1x_BF8_01_20765.mzXML	Humm brand kombucha pomegranate lemonade flavor	filtered water	organic green tea	organic black tea	organic cane sugar	live kombucha culture	pomegranate	kombucha, homemade	dragonwell	bamboo mountain	jasmine green tea satchet
75221_1x_BC6_01_20738.mzXML	margarita mix with tequila (12% alc/vol)	3% real lime juice	gold tequila	triple sec liquor	cane sugar	not collected	Spiced Jaegermeister 35.5% ABV	rum, flavored	large lime	polluted lemon flesh	0
75226_1x_BF5_01_20762.mzXML	probiotic super smoothie	organic apple	organic pineapple	organic spinach	organic kale	probiotic Bacillus coagulus	apple sauce, organic	raisin	rum, flavored	fresh juice	pine nuts from club med salad
75231_1x_14ul_rerun_BA8_01_21449.mzXML	nm peach kombucha	peach (New mexico peach that was homegrown)	black tea	green tea	sugar	water	Peaches in Juice MONARCH 3/08,Oil Olive	Copper Moon Kenyan coffee, pour-over	kombucha, homemade	Assam	sweetened green tea (probably)
75235_1x_BF4_01_20761.mzXML	mocha nut latte	water	organic dates	organic cashews	organic almonds	organic ground coffee beans	European Ale Yeast	carrot juice	fake chicken; veggie grill	pine nuts from club med salad	cupcake, brown frosting
75236_1x_BD4_01_20744.mzXML	10 Anchovy fish sauce	water	anchovy extract	salt	sugar	not applicable	sundried tomato	Rice, brown, cooked, Monarch,Teriyaki Sauce, Low Sodium (10/14),Oil Canola	Belgian Abbey Yeast	red sauce	Club Med asian salad dressing
75238_1x_BH4_01_20778.mzXML	bai sparkling antioxidant infusion - peru pineapple	filtered carbonated water	Bai proprietary sweetener blend (erythritol, stevia leaf extract)	citric acid	natural flavors	pineapple juice concentrate	Little_Italy_Blend	Copper Moon Kenyan coffee, pour-over	Brazilian coffee, pour-over	White Peony	0
75259_1x_BC7_01_20739.mzXML	Jarritos fruit punch flavor	carbonated water	sugar	citric acid	natural flavors	sodium benzoate	Applesauce Natural	green onion, organic, vons, top dark green part	Coca Cola (probably)	tequila Corazon de Agave	clover honey; grade A; product of USA; trader joe's
75260_1x_BD7_01_20747.mzXML	Jarritos Mango Flavor	carbonated water	sugar	natural flavors	citric acid	sodium benzoate	Spiced Jaegermeister 35.5% ABV	rum, flavored	Coca Cola (probably)	pine nuts from club med salad	tequila Corazon de Agave
75261_1x_rerun_BB6_01_21458.mzXML	H.L.V. ale	malt	hop	water	not collected	not collected	Pilsner beer	IPA	Ballast Point Russian Imperial Stout-9.8% ABV	XOCOVEZA Mocha Start	Stone Ruination Double IPA beer
75263_1x_BD6_01_20746.mzXML	Newtons Folly cider	hard cider	less than 1% natural flavors	less than 1% sulfites	not collected	not collected	Newton's Folly Cider - authentic	Newton's Folly Cider - Granny Smith	pine nuts from club med salad	Algae (Chlamydomonas reinhardtii) - nutrient supplement	acai berry pure unsweetened
75733_1x_BH2_01_20776.mzXML	pure leaf lemon tea	brewed tea	sugar	citric acid	natural flavor	pectin (citrus)	rum, flavored	kombucha, homemade	japanese sencha	Coca Cola (probably)	sweetened green tea (probably)
75739_1x_rerun_BB8_01_21460.mzXML	cucumber mint kombucha (organic and homegrown mint from Julia's garden)	cucumber	homegrown mint	black tea	green tea	sugar	kombucha, homemade	japanese sencha	starfruit green tea leaves	0	0
75749_1x_BG3_01_20768.mzXML	fish sauce	anchovy extract	salt	water	fructose	hydrolysed vegetable protein	red sauce	Club Med asian salad dressing	spleen 6	0	0
75750_1x_4ul_rerun_BA3_01_21390.mzXML	soy sauce/tamari sauce	water	organic soybeans	salt	organic alcohol	not applicable	Rice, brown, cooked, Monarch,Teriyaki Sauce, Low Sodium (10/14),Oil Canola	Rice, brown, cooked, Monarch,Teriyaki Sauce, Low Sodium (10/14),Oil Canola	Pilsner beer	Club Med asian salad dressing	beef
75846_1x_BE3_01_20751.mzXML	BDK citrus hops, kombucha	filtered water	organic white tea	organic cane sugar	organic hops	organic oranges	kombucha, homemade	milk Oolong	0	0	0
78821_1x_BE6_01_17446.mzXML	Store bought Olives Green	Olives	water	sea salt	lactic acid	ascorbic acid	Simple truth organic basil leaves	Orange fruit	tempeh	olive	0
78841_1x_BD6_01_17433.mzXML	Instant Potatoes, microwaveble	potatoe	olive oil	salt	pepper	rosemary	hashbrown from burrito	blenham apricot	mild salsa	Potato	quinoa
78850_1x_BH6_01_20780.mzXML	Balsamic vinegar cherry wood aged napa valley naturals	organic grape must	not collected	not collected	not collected	not collected	raisin	balsamic vinegar	red sauce	2012 riesling	pecan wood smoked elk loin
78856_1x_BF6_01_20763.mzXML	soy sauce	soy	wheat	water	salt	not applicable	sundried tomato	Rice, brown, cooked, Monarch,Teriyaki Sauce, Low Sodium (10/14),Oil Canola	Rice, brown, cooked, Monarch,Teriyaki Sauce, Low Sodium (10/14),Oil Canola	red sauce	Club Med asian salad dressing
G72446_5x_10ul_RH2_01_19569.mzXML	cooked rice in chicken biryani	rice	chicken	not collected	not collected	not collected	Pasta Sauce,Angela Mia, 12/10,Oil Olive	Frontier burrito plate;rice	Monroe's chili rellenoplatter;rice	southwest chicken eggroll	0
G72450_5x_BA3_01_18258.mzXML	organic butter	sweet cream	salt	not collected	not collected	not collected	bianco sardo	pecorinotoscano	manchego	chabichou du poitou	grilled cheese- cheese only
G72454_BE3_01_19004.mzXML	potato chip	unpeeled potato	sunflower oil	sea salt	not collected	not collected	blueberry muffin	Potato	chocolate icing	fruit preserve, cherry	granola bar
G72455_BD3_01_18990.mzXML	dried chickpea snack	chickpea	organic expeller pressed canola and/or organic sunflower oil	sea salt	organic rosemary extract	ascorbic acid	Peas Green,Mexican Spice Mix,Oil Canola	pine nut, Trader Joe's; dry toasted	pea cooked with meat	uncooked garbanzo bean	cooked garbanzo bean
G72456_10x_BH6_01_17934.mzXML	baby snack, cheese twists	enriched flour	whole wheat flour	high oleic canola oil and or high oleic sunflower oil	cheddar cheese	sugar	Frontier burrito plate;rice	fava bean from veggie dish	Marzen/Octoberfest-style ale grain mixture, before steeping	hard salami	0
G72457_10x_rerun_BA7_01_17917.mzXML	toddler formula mix	nonfat milk	corn syrup solids	vegetable oil	sugar	galactooligosaccharides	grilled cheese- cheese only	hummus	gerenuk formula	springbok formula	0
G72458_10x_BB7_01_17809.mzXML	Trader Joe's mac'n'cheese	cooked elbow macaroni	milk	cheddar cheese	havarti cheese	imported gouda cheese	carrot; cooked with other ingredients	stinking bishop	Frontier burrito plate;burrito	southwest chicken eggroll	0
G72459_10x_BC7_01_17816.mzXML	baby snack, cereal puffs	rice flour	whole wheat flour	wheat starch	whole grain oat flour	dried apple puree	pink asian pastry/bread	frozen corn	mixed brown rice	granola bar	granola bar with chocolate
G72460_10x_BD7_01_17828.mzXML	toddler food, chicken sticks	ground chicken	water	whey protein concentrate (from milk)	canola oil	salt	Turkey, ROAST,FRESH,TOM	Garden lettuce from heirloom seed mix greens	duck Confit breast, well done	spleen 6	pacific mackerel 23
G72461_10x_BE7_01_17843.mzXML	Philadelphia strawberry cream cheese	pasteurized milk and cream	sugar	strawberry puree	whey protein concentrate	whey	Cream Cheese 11/13,Orange Juice 7/15,,**Soy Milk, Silk, Original, 3/16	sour cream, CMI workshop	grilled cheese- cheese only	Sour Cream	Christmas dessert
G72462_10x_BF7_01_17855.mzXML	Country potato white bread	unbleached enriched wheat flour	water	sugar	potato flour	yeast	Nilla Wafer Nabisco, dry	Graham Cracker -4/16	granola bar	hummus	0
G72463_p1_g7_GD4_01_21938.mzXML	Borodinsky rye bread	dark ray flour	pumpernickel flour sourdough	coriander	brown sugar starter	salt	Bread Whole Wheat , Aspen,**Milk 2%,Orange Juice 7/15	Bread, Multi-grain, Aspen with oat	red beet, organic, roasted, Trader Joe's	oregano, fresh, garden	0
G72464_10x_BG5_01_17922.mzXML	Pacifico beer	barley malt	rice	corn	hops	yeast	IPA	raisin	raisin	Koshihikari echigo beer	Marzen/Octoberfest-style ale grain mixture, before steeping
G72465_10x_BH7_01_17935.mzXML	baby food, gerber rice and banana apple cereal mix	rice flour	banana flakes	apple flakes	soy lecithin	potassium phosphate	corn	golden quinoa pilaf	granola bar with chocolate	Pumpkin ale grain mixture, before steeping	0
G72466_10x_BA8_01_17873.mzXML	baby food, Earth's best multigrain cereal mix	organic whole grain barley four	organic whole grain oat flour	organic whole grain spelt (wheat) flour	vitamins	minerals	McCann's quick cooking rolled oats	Gluten free muffin	cooked oatmeal	oats, Mcann's quick cooking	Marzen/Octoberfest-style ale grain mixture, after steeping
G72467_10x_BB8_01_17915.mzXML	pretzel sticks	enriched flour	salt	corn syrup	ammonium bicarbonate	malt extract	nutritional yeast	green onion, organic, vons, top dark green part	baby corn	silversides 12	0
G72468_p1_c8_GC8_01_21933.mzXML	Turkish delight, pomegranate with pistachios	pomegranate	pistachios	not collected	not collected	not collected	Almonds, whole	buckwheat uncooked	Dairy Cattle Feed (Modesto Milling Co)	uncooked garbanzo bean	cashew
G72469_10x_BD8_01_17829.mzXML	baby food, Gerber pear pineapple	pear	pineapple	ascorbic acid	citric acid	not applicable	apple sauce, organic	bartlett pear	granola bar with chocolate	0	0
G72473_5x_BA12_01_18267.mzXML	dubliner cheese	pasteurized milk	salt	cheese cultures and enzymes	not applicable	not applicable	Flagship reserve	honey bee goat gouda	Flagship reserve	camembert fermier	red witch
G72474_5x_10ul_BB8_01_19656.mzXML	dark chocolate w/ hazelnuts	chocolate liquor	cane sugar	cocoa butter	soy lecithin	vanilla	ChocoMuseo Lima Cacao Liquer	Monroe's chili rellenoplatter;batter	chocolate icing	ice cream	cupcake, brown frosting
G72477_1x_BF2_01_19535.mzXML	uncooked tempeh	soybeans	water	soy sauce	molasses	maple syrup	tempeh	soybeans, organic	fake chicken; veggie grill	beef 1	0
G72479_5x_rerun_10ul_BA8_01_19654.mzXML	dark chocolate w/ almond butter	dark chocolate	almond butter	milk chocolate	palm oil	palm kernel oil	raw celery	clementine (flesh)	japanese sencha	Sour Cream	0
G72481_5x_rerun_10ul_RD2_01_19581.mzXML	sourdough loaf (Whole foods)	enriched wheat flour	niacin	reduced iron	thiamine mononitrate	riboflavin	bread	Pumpkin ale grain mixture, after steeping	marinated chicken breast, foster farms	10 minute farro	steak crostini bread
G72482_BG3_01_19035.mzXML	blackberry jam	seedless blackberry puree, organic	cane sugar, organic	fruit pectin	ascorbic acid	citric acid	blueberry muffin	raisin	red velvet cake icing	chocolate icing	blackberry
G72483_rerun_BB3_01_19064.mzXML	buttery spread original earth balance	vegetable oil blend (palm fruit, canola, soybean, flax and olive oils)	water	salt	natural flavor	pea protein	BBQ soy protein	black jelly bean	fava bean from veggie dish	red velvet cake	granola bar
G72484_1x_8ul_BE12_01_20201.mzXML	Philadelphia cream cheese	pasteurized milk and cream	whey protein concentrate	whey	salt	carob bean gum	Cream Cheese 11/13,Orange Juice 7/15,,**Soy Milk, Silk, Original, 3/16	sour cream, CMI workshop	Christmas dessert	addra formula	grants gazelle formula
G72494_BH6_01_19053.mzXML	beef-less ground beef	water	textured soy protein	onions	natural flavors (incl. Yeast extract)	expeller pressed canola oil	fruit preserve, cherry	fake chicken; veggie grill	hummus	steak crostini bread	orange chicken, fast food, panda express, UCSD
G72495_BG6_01_19038.mzXML	animal crackers	unbleached wheat flour	niacin	reduced iron	thiamine mononitrate	riboflavin	Pretzels Rold Gold-09/07	Graham Cracker -4/16	golden quinoa pilaf	granola bar	0
G72496_2x_RC8_01_19133.mzXML	cookie, oatmeal golden raisin from Scripps Day	oats	sugar	raisin	not collected	not collected	Gluten free muffin	granola bar	granola bar with chocolate	hummus	steel-cut oats uncooked
G72499_5x_10ul_rerun_RH5_01_19639.mzXML	caper	capers	vinegar brine	water	salt	not applicable	cauliflower	pickled green bean, fermenter's club	custard	cooked roasted peanut tempeh	hard salami
G72501_BC3_01_18940.mzXML	bell pepper stuffing	organic brown rice	canned tomatoes	soy sauce	olive oil	tabasco sauce	Pasta Sauce,Angela Mia, 12/10,Oil Olive	Picante Sauce SS packet 8/14	Frontier burrito plate;rice	Monroe's chili rellenoplatter;rice	fake chicken; veggie grill
G72506_1x_BG12_01_20237.mzXML	Monschauer Senf, Urrezept; german mustard directly from Monschau; just opened	water	mustard flour	brandy vinegar	sugar	salt from salines	Mayonnaise Kraft 8/14,Mustard, Spicy Brown 8/14,Potato chip Lays 2007	Potato chip Lays 2007,Mustard, Spicy Brown 8/14,Mayonnaise Kraft 8/14	dijon mustard	0	0
G72509_5x_RB6_01_19477.mzXML	cacao nib, Trader Joe's	cocoa nibs	chocolate liquor	sugar	cocoa butter	cocoa powder	ChocoMuseo Lima Cacao Liquer	Monroe's chili rellenoplatter;batter	chocolate icing	ice cream	cupcake, brown frosting
G72510_BA2_01_18983.mzXML	roasted teriyaki seaweed snack	organic seaweed	Organic Roasted Sesame Oil	Organic Sunflower Oil	Organic Teriyaki Powder (Organic Dehydrated Tamari Soy Sauce [Organic Tamari Soy Sauce {Organic Soybeans, Salt}, Organic Maltodextrin, Salt], Organic Cane Sugar, Organic Maltodextrin, Organic Onion, Organic Garlic)	Organic Cane Sugar	Toasted nori seaweed	Greens with beets	Wheat bread	asparagus	hummus
G72515_5x_RC10_01_20167.mzXML	asafoetida powder	rice flour	asafoetida	gum arabic	not applicable	not applicable	meat with scallop dish	polluted orange outer skin, washed (unexposed to air)	polluted orange outer skin (exposed to air)	hing powder	0
G72516_10x_BG10_01_17926.mzXML	roasted chicken	chicken	spices	not collected	not collected	not collected	lambchopper	BBQ Chicken	fiore sardo	ossau-iraty	chabichou du poitou
G72519_10x_BB11_01_17893.mzXML	choco snack	dairy	chocolate	not collected	not collected	not collected	organic raw beet (from Trader Joe's)	red rice	ice cream	0	0
G72520_10x_BG12_01_17904.mzXML	pizza	grain	enriched flour (wheat flour, malted barley flour, niacin, reduced iron, thiamine mononitrate, riboflavin, folic acid)	water	low moisture part skim mozzarella cheese	pepperoni made with pork, chicken and beef (contains dextrose, spices, smoke flavoring, lactic acid starter culture, sodium ascorbate, flavoring, garlic powder, sodium nitrite, bha, bht, citric acid)	robiola bosina	hard salami	southwest chicken eggroll	beef 1	tigers H2O 33/40 35:1 with lactase
G72522_p1_d11_GD1_01_21934.mzXML	nutella	sugar	vegetable oil	hazelnuts	skim milk powder	fat-reduced cocoa powder	quinoa seeds	microwaved carrots	orange juice	kava root from townhend's tea company	0
G72523_10x_BC11_01_17821.mzXML	crushed red pepper	crushed red pepper	not applicable	not applicable	not applicable	not applicable	chili.pepper	bell pepper, orange	jalapeno	green chili, hatch	dried chili flakes/ seeds
G72526_10x_3ul_BC6_01_17907.mzXML	Dried Meat	beef	water	soy sauce (water, hydrolized soy protein, salt, high fructose corn syrup, caramel color, sodium benzoate, citric acid)	salt	pepper	BBQ Chicken	burger meat, big mac	steak crostini steak	orange chicken, fast food, panda express, UCSD	0
G72527_10x_BD6_01_17827.mzXML	Hershey Milk Chocolate Egg	sugar	nonfat milk	chocolate	cocoa butter	milk fat	Garden lettuce from heirloom seed mix greens	chocolate icing	cupcake, brown frosting	0	0
G72528_10x_BE6_01_17839.mzXML	One A Day's Men Vitamin Gummies	Glucose Syrup,	sucrose	gelatin	water	ascorbic acid	apple sauce, organic	fruit of seedless mandarin (meat of the fruit)	carrot top greens, garden	0	0
G72530_10x_BG6_01_17923.mzXML	Spam	pork with ham	mechanically seperated chicken	water	salt	modified potato starch	Turkey, ROAST,FRESH,TOM	beef/ steak, Oregon, Embriette dinner	small trout 14	bull 5	0
G72531_5x_RE6_01_20193.mzXML	sambal oelek	chili	salt	distilled vinegar	potassium sorbate	sodium bisulfate	jalapeno	chili sauce	red sauce	chili	red curry paste
G72533_1x_BD7_01_17299.mzXML	small red bell pepper with peel	red bell pepper	not applicable	not applicable	not applicable	not applicable	bell pepper, orange	bell pepper, red	jalapeno	blood orange peel	0
G72539_5x_BH8_01_20063.mzXML	extra firm tofu, fried with multiple ingredients	water	soybeans	calcium sulfate	magnesium chloride	soy sauce	Rice, brown, cooked, Monarch,Teriyaki Sauce, Low Sodium (10/14),Oil Canola	tofu	soybeans, organic	Club Med asian salad dressing	0
G72654_5x_BF11_01_18336.mzXML	choco 21	milk	chocolate	not collected	not collected	not collected	stilton colston basset	shropshire	erborinato san carione	Ol Sciur	Roquefort Papillon
G72658_rerun_5ul_RE10_01_17712.mzXML	peanut butter	organic dry peanuts	sea salt	not applicable	not applicable	not applicable	Simple Truth Organic Peanut Butter	pine nuts	black lentils	common beans	peanut
G72659_BH3_01_19050.mzXML	red raspberry preserves	raspberries	sugar	not applicable	not applicable	not applicable	strawberries (california giant, organic )	raspberry	beet	raspberry	granola bar
G72660_rerun_rerun_BA6_01_19091.mzXML	buttery spread whipped	vegetable oil (palm fruit, soybean, canola, olive)	water	salt	natural flavor	defatted soy flour	black jelly bean	Frontier tortilla	tofu	apple	insect supplement
G72661_5x_RE5_01_20192.mzXML	tabasco, 3 drops	distilled vinegar	red pepper	salt	not applicable	not applicable	red habanero cream	red sauce	Tomatillo in salad	red curry paste	raw honey, wild
G72668_5x_BH6_01_18404.mzXML	Kraft Reduced fat Parmesan cheese	parmesan cheese	rice flour	romano cheese made from cow's milk	starch	maltodextrin	**Cheese American, sliced 11/22	Flagship reserve	Flagship reserve	cheese, gouda	grilled cheese- cheese only
G72669_1x_BG4_01_20229.mzXML	Crushed red chile pepper	crushed red chile pepper	not applicable	not applicable	not applicable	not applicable	green chili, hatch	dried chili flakes/ seeds	red sauce	plantain	Pumpkin ale grain mixture, before steeping
G72670_5x_RD5_01_20176.mzXML	Japanese seven spice	red pepper	sichuan pepper	ginger	white and black sesame seed	orange peel	Orange Peel	clementine (peel)	dried chili flakes/ seeds	red sauce	orange juice
G72676_BB5_01_18927.mzXML	Scrambled Egg with Chorizo	egg	chorizo	not collected	not collected	not collected	Chicken Breast,Teriyaki Sauce, Low Sodium (10/14),Oil Canola	Chicken Breast	hard salami	small trout 14	0
G72677_5x_rerun_RB4_01_20141.mzXML	Ground fresh Chili Paste	chili	salt	distilled vinegar	potassium sorbate	sodium bisulfate	Chicken Breast	pickled pole beans	marinated chicken breast, foster farms	steak crostini steak	steak crostini bread
G72680_5x_rerun_12ul_RC2_01_19590.mzXML	strawberry greek yogurt	grade A pasteurized milk	cream	nonfat milk	strawberry vanilla base	live and active cultures added after pasteurization	taleggio	butter	sour cream, CMI workshop	Sour Cream	Christmas dessert
G72683_BG5_01_19037.mzXML	spring roll	grain	vegetable	not collected	not collected	not collected	tomato, heirloom	Frontier tortilla	cooked carrot from dish	southwest chicken eggroll	orange chicken, fast food, panda express, UCSD
G72686_10x_BF12_01_17902.mzXML	macaroni salad	grain	vegetable	not collected	not collected	not collected	Spaghetti COOKED,Pasta Sauce,Angela Mia, 12/10,Oil Olive	boiled forbidden rice	fake chicken; veggie grill	cooked israeli couscous	0
G72703_10x_BB10_01_17892.mzXML	Cheese, iberico, Trader Joe's	pasteurized sheep, goat, and cow milk	cheese cultures	animal rennet	salt	calcium chloride and lysozyme	carrot; cooked with other ingredients	tomme brulee	not collected	ossau-iraty	cheese, gouda with cumin
G72704_10x_5uL_rerun_BA10_01_17908.mzXML	Cheese, manchego, Trader Joe's	pasteurized manchega sheep's milk	cheese cultures	animal rennet	salt	calcium chloride and lysozyme	le petit basque	tomme brulee	not collected	chabichou du poitou	Cheese from Louis (daniel? manchego)
G72705_10x_BD9_01_17830.mzXML	potato chip, DeepRiver Snacks, Rosemary and Olive Oil	potatoes	sunflower oil	rice flour	sea salt	onion powder	BBQ Chicken	polish sausage, Costco front store (pork)	radish root	0	0
G72706_10x_BC9_01_17901.mzXML	potato chip, DeepRiver Snacks, BBQ	potatoes	sunflower oil	sugar	brown sugar	salt	medjool dates	polish sausage, Costco front store (pork)	bulgur wheat	asparagus	orange chicken, fast food, panda express, UCSD
G72709_10x_BD10_01_17831.mzXML	potato, mashed, Costco; microwaveable type in plastic dish	potatoes	milk	butter	salt spice	nisin preparation	carrot; cooked with other ingredients	BBQ soy protein	BBQ Chicken	apricot; raw; organic	Potato
G72712_10x_BE9_01_17845.mzXML	red wine cheese Costco sample Queso de Murcia al Vino Palacares	pasteurized goat milk	rennet	milk enzymes	sequestrant (calcium chloride)	preservative (lysozyme)	not collected	garrotxa	boucherondia	chabichou du poitou	Cheese from Louis (daniel? manchego)
G72713_10x_BF9_01_17857.mzXML	cheese sample, Costco Marin French Cheese; brie	cultured pasteurized milk	pasteurized cream	salt	microbial enzymes	not applicble	Cheese Cheddar Sliced 11/06	stinking bishop	epoisse	brie de meaux	0
G72714_10x_BG9_01_17925.mzXML	churro, Costco, front store	grain	vegetable oil	salt	sugar	cinnamon	blueberry, organic, Costco (1/4 of one)	pink asian pastry/bread	shortbread cookie gluten free	bread	0
G72716_10x_BF10_01_17858.mzXML	cheese pizza, dough and cheese, Costco front store	dairy	cereal	vegetable	not collected	not collected	Frontier burrito plate;burrito	grilled cheese- cheese only	southwest chicken eggroll	0	0
G72718_RF12_01_17621.mzXML	peanut butter	peanuts	salt	not collected	not collected	not collected	Roasted Sesame Seed	Simple Truth Organic Peanut Butter	brazil nuts	whole unsalted cashews	peanut
G72720_BG12_01_18752.mzXML	organic chicken base bouillon	chicken meat and natural juices	maltodextrin	salt	chicken stock	cane sugar	chicken intensive breeding	beef/ steak, Oregon, Embriette dinner	hard salami	small trout	beef 1
G72722_rerun_BD5_01_19083.mzXML	strawberry preserves	strawberry	organic sugar	water	fruit pectin	calcium chloride	strawberry	strawberries (california giant, organic )	fava bean from veggie dish	Strawberry (Monday Meeting)	0
G72726_BF5_01_19021.mzXML	pasta	organic durum wheat semolina	not applicable	not applicable	not applicable	not applicable	cooked carrot from dish	Steak	fava bean from veggie dish	shortbread cookie gluten free	granola bar
G72729_5x_BA10_01_18265.mzXML	memoire	milk	truffles	not collected	not collected	not collected	Cheese Cheddar Sliced 11/06	stinking bishop	cheddar cheese	epoisse	cheese, gouda with cumin
G72730_5x_BD6_01_18303.mzXML	moliterno	milk	truffles	not collected	not collected	not collected	tomme brulee	not collected	chabichou du poitou	0	0
G72731_5x_BH10_01_18408.mzXML	Boschetto	milk	truffles	not collected	not collected	not collected	Cheese Cheddar Shredded	not collected	pecorinotoscano	garrotxa	Cheese from Louis (daniel? manchego)
G72733_10x_BF11_01_17859.mzXML	pork chop with rosemary, salt and pepper	pork	rosemary	salt	pepper	not collected	Steak	new york strip	chuck	steak crostini steak	pecan wood smoked elk loin
G72734_10x_BG11_01_17927.mzXML	carrot cake	carrot	flour	not collected	not collected	not collected	Graham Cracker -4/16	Pound Cake Sara Lee,All Butter 8/14	creme brulee	pork product	red fronted gazelle formula
G72735_10x_BH11_01_17939.mzXML	potatoes with herbs	potatoes	herbs	not collected	not collected	not collected	hashbrown from burrito	BBQ Chicken	apricot; raw; organic	mild salsa	Potato
G72739_10x_BB2_01_17894.mzXML	ocho (chocolate coconut candy bar) Whole foods	organic chocolate liquor	organic dried cane syrup	organic cocoa butter	organic soy lecuthun	organic vanilla extract	ChocoMuseo Lima Cacao Liquer	red velvet cake	chocolate icing	hummus	cupcake, brown frosting
G72743_10x_BG4_01_17921.mzXML	hemp plus granola (natures path from Whole foods)	rolled oats	cane sugar	soy oil	brown rice flour	flax seeds	granola bar	oats, Mcann's quick cooking	rolled oats uncooked	steel-cut oats uncooked	0
G72744_10x_BF4_01_17852.mzXML	dark choc. w/ hazelnut gianduja (Lake Champain chocolates from Whole foods)	chocolate liquor	sugar	cocoa butter	soybean lecithin	vanilla	Simple Truth Organic Peanut Butter	ChocoMuseo Lima Cacao Liquer	chocolate icing	raw almonds	cupcake, brown frosting
G72748_10x_BE4_01_17837.mzXML	red miso paste, vons	filtered water	organic whole soybeans	cultured rice	sea salt	not applicable	sundried tomato	Belgian Abbey Yeast	Club Med asian salad dressing	fake chicken; veggie grill	orange chicken, fast food, panda express, UCSD
G72749_10x_BG2_01_17920.mzXML	cheese, organic cheddar, Costco	pasteurized organic milk	cheese cultures	sea salt	vegetable enzymes	not applicble	carrot; cooked with other ingredients	taleggio	brie de meaux	Frontier burrito plate;burrito	cheese, gouda with cumin
G72754_10x_BE3_01_17836.mzXML	shiitake mushroom, cooked, vons	shiitake mushroom	not collected	not collected	not collected	not collected	tomato; Monroe's chili relleno	BBQ Chicken	banana chip	pacific mackerel 23	pacific mackerel 23
G72756_10x_BD5_01_17826.mzXML	shirataki spaghetti, pastazero	water	konjac flour	chickpea flour	potato starch	calcium hydroxide	persian cucumber in chicken biryani	ground cherry	radish root	red chard	sungold tomato
G72762_BG9_01_19042.mzXML	short rib pate, celery, onion, carrot	rib	celery	onion	carrot	not collected	duck Confit breast, medium rare	duck Confit breast, well done	beef/ steak, Oregon, Embriette dinner	orange chicken, fast food, panda express, UCSD	beef 1
G72763_BF9_01_19027.mzXML	duck and pistachio, all parts of duck	duck (all parts)	pistachio	not collected	not collected	not collected	red velvet cake icing	marinated chicken breast, foster farms	hard salami	steak crostini steak	0
G72764_BH8_01_19056.mzXML	trout, creme fresh jorderadish, ruby trout, idaho, cold smoked	ruby trout	creme fresh jorderadish	not collected	not collected	not collected	delice de bourgogone	custard	hummus	stuffed mushroom	southwest chicken eggroll
G72771_rerun_BB10_01_19076.mzXML	chicken liver pate, cream, egg, cognac, fat around (pork fat back or bacon)	chicken liver	cream	egg	cognac	pork fat	polish sausage, Costco front store (pork)	fava bean from veggie dish	cheesecake like dessert- chantilly topping	roast beef	grants gazelle formula
G72773_5x_RC3_01_20159.mzXML	pizza from JG potluck with tomato and cheese; raw; uncooked	wheat flour	tomato	cheese	yeast	milk	Frontier tortilla	bread	bread	steak crostini bread	0
G72776_10x_BH2_01_17906.mzXML	cheerio, vons	whole grain oats	modified corn starch	sugar	salt	tripotassium phosphate	Cheerios,**Soy Milk, Silk, Original, 3/16,Orange Juice 7/15	mushed carrots	Frontier tortilla	mixed brown rice	0
G72777_5x_BB12_01_18281.mzXML	midnight moon cheese	milk	Pasteurized goat milk, salt, cheese cultures, and vegetarian rennet	salt	cheese cultures	vegetarian rennet	honey bee goat gouda	lambchopper	not collected	bianco sardo	chabichou du poitou
G72780_10x_BF2_01_17850.mzXML	croissant, chocolate (novisible chocolate)	chocolate	grain	dairy	not collected	not collected	pita in chicken biryani	brownies	organic raw beet (from Trader Joe's)	Wheat bread	0
G72781_10x_10ul_BA3_01_17867.mzXML	cracker	grain	dairy	not collected	not collected	not collected	Wheat bread	pink asian pastry/bread	Pumpkin ale grain mixture, liquid extract	Coca Cola (probably)	baby corn
G72782_10x_BF3_01_17851.mzXML	sandwich bread	grain	dairy	not collected	not collected	not collected	Wheat bread	pink asian pastry/bread	mixed brown rice	baby corn	boiled forbidden rice
G72784_10x_BA5_01_17870.mzXML	banana pineapple muffin (JMG baked)	banana	wheat flour	pineapple	not collected	not collected	Gluten free muffin	golden quinoa pilaf	chocolate icing	almond cake	0
G72785_10x_BB3_01_17895.mzXML	sugary pastry, muffin	grain	dairy	sugar	not collected	not collected	Nilla Wafer Nabisco, dry	organic raw beet (from Trader Joe's)	Gluten free muffin	hummus	0
G72786_10x_BD2_01_17823.mzXML	oreo cookie	sugar	enriched flour(wheat flour, niacin, reduced iron, thiamine mononitrate {vitamin B1}, Riboflavin {vitamin B2}, Folic acid)	High Oleic Canola and/or Palm and/or Canola Oil	Cocoa (processed with alkali)	High Fructose Corn Syrup	Monroe's chili rellenoplatter;batter	golden quinoa pilaf	granola bar	granola bar with chocolate	0
G72789_1x_BG5_01_20230.mzXML	White Chocolate Chips	sugar	palm kernel oil	whole milk powder	nonfat dry milk	palm oil	chocolate icing	bean from cheewra mix	Christmas dessert	red fronted gazelle formula	grants gazelle formula
G72791_RA10_01_17532.mzXML	Osem Whole Wheat Israeli Matzo	wheat	water	not applicable	not applicable	not applicable	Pretzels Rold Gold-09/07	pink asian pastry/bread	frozen corn	mixed brown rice	bread
G72792_5x_BE10_01_18321.mzXML	Sonoma Jack Hot Pepper Jack Cheese	pasteurized cultured whole milk	salt	red pepper	jalapeno pepper	enzymes	carrot; cooked with other ingredients	taleggio	stinking bishop	cheddar cheese	0
G72793_5x_BA7_01_18262.mzXML	Sonoma Jack Traditional Jack Cheese	pasteurized cultured whole milk	salt	enzymes	not applicable	not applicable	carrot; cooked with other ingredients	taleggio	stinking bishop	brie de meaux	cheese, gouda with cumin
G72794_5x_BB4_01_18273.mzXML	Sonoma Jack Cheddar Cheese	pasteurized cultured whole milk	salt	annato	enzymes	not applicable	carrot; cooked with other ingredients	taleggio	stinking bishop	cheddar cheese	cheese, gouda with cumin
G72795_5x_BF10_01_18335.mzXML	Sonoma Jack Garlic Jack Cheese	pasteurized cultured whole milk	salt	garlic	parsley	enzymes	carrot; cooked with other ingredients	taleggio	stinking bishop	cheddar cheese	brie de meaux
G72796_BE5_01_19006.mzXML	Seafood Snackers TransOcean	pollock	water	egg whites	corn starch	sugar	red velvet cake	custard	hummus	orange chicken, fast food, panda express, UCSD	kaplin smelt 18
G72797_BG2_01_19034.mzXML	home brew beer biscuit	malt	flour	egg	peanut butter	not applicable	Gluten free muffin	Marzen/Octoberfest-style ale grain mixture, liquid extract	Marzen/Octoberfest-style ale grain mixture, after steeping	Pumpkin ale grain mixture, before steeping	0
G72801_1x_rerun_RA11_01_23433.mzXML	yolk of medium-soft boiled organic egg	organic egg yolk	not applicable	not applicable	not applicable	not applicable	eggs benedict, egg yolk	egg yolk, raw	quail egg	0	0
G72807_2x_RF9_01_19187.mzXML	rice krispies cereal	rice	sugar	salt	malt flavoring	iron	cheesecake like dessert- chantilly topping	creme brulee	whipped cream	pork product	grants gazelle formula
G72808_rerun_5ul_RB10_01_17648.mzXML	skippy peanut butter	roasted peanuts	sugar	hydrogenated vegetable oil	salt	not applicable	**Peanut Butter Smooth, 8/14	Simple Truth Raw Almonds	Simple Truth Organic Peanut Butter	almond meal/flour	peanut
G72809_rerun_2ul_BH2_01_19089.mzXML	gum	sorbitol	gum base	glycerol	mannitol	natural and artificial flavors	multivitamin multimineral dietary supplement	black jelly bean	tequila	0	0
G72812_2x_RE8_01_19171.mzXML	corn flake	milled corn	evaporated cane juice	salt	barley malt extract	soy lecithin	Gluten free muffin	cooked carrot from dish	cheesecake like dessert- chantilly topping	grants gazelle formula	0
G72814_10x_BH4_01_17932.mzXML	chocolate chip cookie	chocolate	cereal	not collected	not collected	not collected	mixed brown rice	almond cake	granola bar	hummus	0
G72817_10x_BC12_01_17822.mzXML	cooked pizza dough, pizza stand	grain	vegetable	dairy	not collected	not collected	corn	Wheat bread	boiled forbidden rice	0	0
G72818_10x_BC2_01_17900.mzXML	raw dough, pizza stand	grain	yeast	not collected	not collected	not collected	white.bread	Wheat bread	fake chicken; veggie grill	pacific mackerel 23	pacific mackerel 23
G72820_1x_RA1_01_18497.mzXML	Lorimar 2014 80% Sangiovese, 15% Merlot, 5 % Cabernet Sauvignon-15.3% ABV	sangiovese grape	merlot grapes	cabernet sauvignon grapes	not applicable	not applicable	red wine	red wine, cabernet sauvignon	red wine, zinfandel	wine 4 coach insignia; cabernet sauvignon	Kinsella estates wine 3 a from bottle; b from glass, undrunk; cabernet sauvignon 2012
G72821_1x_10ul_RB1_01_18620.mzXML	Lorimar 2012 100% Petit Sirah-14.4%	petite syrah grape	not applicable	not applicable	not applicable	not applicable	red wine	red wine, cabernet sauvignon	red wine, zinfandel	Kinsella estates wine 3 a from bottle; b from glass, undrunk; cabernet sauvignon 2012	Palmaz vineyards Wine 2.; cabernet sauvignon
G72822_1x_10ul_RC1_01_18604.mzXML	Lorimar 2015 Vineyard Blend (42% Grenache Blanc, 33% Viognier,25% Roussanne)-13.7% ABV	grenache blanc grape	viognier grapes	rousssane grapes	not applicable	not applicable	red wine	red wine, zinfandel	Palmaz vineyards Wine 2.; cabernet sauvignon	champagne	0
G72823_1x_RD1_01_18538.mzXML	Lorimar 2013 Grenache, Syrah, Mourvedre- 13.5% AV	grenache grape	Syrah grapes	Mourvedre grapes	not applicable	not applicable	red wine, cabernet sauvignon	red wine, zinfandel	wine 4 coach insignia; cabernet sauvignon	Kinsella estates wine 3 a from bottle; b from glass, undrunk; cabernet sauvignon 2012	Pierre Frick Wine 1.; Pinot noir 2015
G72824_1x_RE1_01_18552.mzXML	home brewed beer 2, likely orange creamsicale	sourghum	blood orange peels	tangerine peels	lactose	sugar	home brewed beer	Spiced Jaegermeister 35.5% ABV	Ballast Point Russian Imperial Stout-9.8% ABV	Panic IPA Track Seven	Styrian Golding hops pellet
G72836_1x_RF2_01_18567.mzXML	teriyaki sauce	soy sauce (water, wheat, soybeans, salt)	sugar	vegetable oil (soybean and/or canola)	dried onion	sesame seeds	Rice, brown, cooked, Monarch,Teriyaki Sauce, Low Sodium (10/14),Oil Canola	ChocoMuseo Lima Cacao Liquer	Marzen/Octoberfest-style ale grain mixture, liquid extract	red sauce	Club Med asian salad dressing
G72837_1x_RG2_01_18580.mzXML	fig balsamic	water	organic balsamic vinegar	organic fig concentrate	organic agave nectar	organic fig (organic dried mission figs)	rosemary	Pumpkin ale grain mixture, liquid extract	Monroe's chili rellenoplatter;batter	balsamic vinegar	rosemary
G72841_10x_p1_h5_GD6_01_21940.mzXML	san pellegrino; aranciata rosa	water	orange juice	sugar	blood orange	carbonic acid	Honey Nut Cheerios	whole wheat bread,peanut butter,milk,orange juice	Bread Whole Wheat , Aspen,**Milk 2%,Orange Juice 7/15	oregano, fresh, garden	Dairy Cattle Feed (Modesto Milling Co)
G73433_1x_BA3_01_17273.mzXML	mini orange bell pepper	orange bell pepper	not applicable	not applicable	not applicable	not applicable	bell pepper, orange	bell pepper, red	thai pepper	green chili, hatch	pepperonchini
G73434_1x_BH4_01_17348.mzXML	mini green bell pepper	green bell pepper	not applicable	not applicable	not applicable	not applicable	bell pepper, red	cucumber	thai pepper	jalapeno	pepperonchini
G73441_1x_BB4_01_17261.mzXML	patty pan squash	patty pan squash	not applicable	not applicable	not applicable	not applicable	cucumber	green bean	radish root	nasturtium	zucchini
G73443_1x_BG5_01_17336.mzXML	big bertha green bell pepper	big bertha green bell pepper	not applicable	not applicable	not applicable	not applicable	thai pepper	blood orange peel	jalapeno	pepperonchini	shishito pepper
G73445_1x_rerun_BH7_01_17366.mzXML	small citrus, mandarin?	small citrus, mandarin?	not applicable	not applicable	not applicable	not applicable	lemon inside	blood orange	clementine (flesh)	sungold tomato	flesh of conventional navel orange from whole foods la jolla
G73454_2x_rerun_RA7_01_19433.mzXML	schmorgurken	cucumber	tomato	onion	butter	sour cream	butter	creme brulee	hummus	Christmas dessert	0
G73455_RE12_01_17600.mzXML	boiled potato	potato	salt	water	not applicable	not applicable	Potato Baked Flesh	hashbrown from burrito	polish sausage, Costco front store (pork)	tomato, heirloom	Potato
G73456_5x_rerun_RD4_01_20211.mzXML	schmorgurken sauce	canned crushed tomatoes	onion	butter	sour cream	corn starch	Pasta Sauce,Angela Mia, 12/10,Oil Olive	mild salsa	custard	stuffed mushroom tomato sauce	southwest chicken eggroll
G73459_1x_RA8_01_23257.mzXML	egg white from hard boiled egg	organic egg white	not applicable	not applicable	not applicable	not applicable	lamb	free-range chicken	donuts with apples	red velvet cake icing	orange juice
G73464_5x_BD11_01_18308.mzXML	Garden vegetable cream cheese	pasteurized milk and cream	maltodextrin	water	carrots	bell peppers	custard	grilled cheese- cheese only	Christmas dessert	0	0
G73465_5x_BD12_01_18309.mzXML	Honey almond cream cheese	pasteurized milk and cream	honey	maltodextrin	almonds	sugar	Cream Cheese 11/13,Orange Juice 7/15,,**Soy Milk, Silk, Original, 3/16	carrot; cooked with other ingredients	sour cream, CMI workshop	grilled cheese- cheese only	Christmas dessert
G73468_5x_rerun_10ul_RA6_01_19584.mzXML	rye bread	rye	salt	not collected	not collected	not collected	Wheat bread	Frontier tortilla	Monroe's chili rellenoplatter;batter	bread roll	pita bread
G73470_1x_10ul_RA8_01_19788.mzXML	lemon ginger echinachea	filtered water	brewed ginger root tea (water, ginger root)	white grape and apple juice concentrates	honey	lemon juice concentrate	water kefir	juice	Club Med asian salad dressing	Coca Cola (probably)	Pumpkin beer spice mix
G73473_1x_10ul_RB11_01_19795.mzXML	milk, vitamin D, grade A, Lucerne	grade A milk	vitamin D3	not applicable	not applicable	not applicable	cow milk, local, not pasteurized, etc. ; 2 day old	milk, whole	whole milk strauss (expiration Oct. 3rd)	grants gazelle formula	0
G73474_1x_10ul_RD7_01_19819.mzXML	acai blueberry pomegranate vitamin water	reverse osmosis water	cane sugar	citric acid	magnesium lactate	calcium lactate	organic carrot juice	fuze iced raspberry tea	special sauce from Board and Brew	Coca Cola (probably)	0
G73476_1x_10ul_RE2_01_19829.mzXML	beet apple lemon ginger juice	apple juice	lemon juice	beet root juice	ginger juice (pressed root)	not applicable	raw ginger	fresh juice	juice	raw ginger with peel stored at room temp	lime flesh
G73478_1x_10ul_RH7_01_19918.mzXML	Minute Maid Light Lemonade	Contains pure filteredwater	lemon juicefrom concentrate	less than 2% of:vitamin C(ascorbic acid)	naturalflavors	citric acid(provides tartness)	curcumin redox	larger green chili sample from burrito	pork product	red fronted gazelle formula	grants gazelle formula
G73479_1x_10ul_RB7_01_19690.mzXML	sprite	carbonated water	high fructose corn syrup	citric acid	natural flavors	sodium citrate	rum, flavored	fuze iced raspberry tea	goat milk, local, not pasteurized, etc. ; 2 day old	wapiti formula	grants gazelle formula
G73480_1x_10ul_RC6_01_19806.mzXML	diet coke	carbonated water	caramel color	aspartame	phosphoric acid	potassium benzoate	fuze iced raspberry tea	canola oil	tequila	Monster (probably)	canola oil
G73481_1x_10ul_RA10_01_19789.mzXML	coca cola	carbonated water	high fructose corn syrup	caramel color	phosphoric acid	natural flavors	fuze iced raspberry tea	Monroe's chili rellenoplatter;batter	special sauce from Board and Brew	Coca Cola (probably)	sweetened green tea (probably)
G73482_1x_10ul_RG5_01_19897.mzXML	honest kids super fruit punch	filtered water	organic white grape juice from concentrate	organic strawberry juice from concentrate	organic watermelon juice from concentrate	natural flavors	Newtown Pippen	tap water	whole milk strauss (expiration Oct. 3rd)	ice tea (probably)	0
G73483_1x_10ul_RH4_01_19914.mzXML	dr. pepper	carbonated water	glucose fructose syrup	caramel coloring	E338	natural and artificial flavors	tap water	whole milk strauss (expiration Oct. 3rd)	Dr. Pepper (probably)	Coca Cola (probably)	sweetened green tea (probably)
G73484_1x_RF7_01_18572.mzXML	Kombucha; Health Ade brand	filtered water	kombucha culture (yeast and bacteria cultures)	organic black tea	organic green tea	organic evaporated cane juice	kombucha, homemade	GT Kombucha Original flavor	vodka (40%alc/vol)	water kefir	ice tea (probably)
G73486_1x_10ul_RD4_01_19861.mzXML	watermelon rosemary agua fresca	watermelon	rosemary	not collected	not collected	not collected	tapwater	maybe fernies canteloupe juice	Coca Cola (probably)	0	0
G73489_1x_10ul_RH12_01_20711.mzXML	whole milk	milk	vitamin D3	not applicable	not applicable	not applicable	Jameson Caskmates Whiskey	kombucha, homemade	goat milk, local, not pasteurized, etc. ; 2 day old	sour cream, CMI workshop	gerenuk formula
G73490_1x_10ul_RG12_01_19907.mzXML	2% milk	skim milk	vitamin A palmitate	vitamin D3	not applicable	not applicable	milk, whole	whole milk strauss (expiration Oct. 3rd)	wapiti formula	red fronted gazelle formula	grants gazelle formula
G73498_1x_10_RA11_01_18623.mzXML	triplesec	orange peel	alcohol	not collected	not collected	not collected	Fuji	Ribston Pippen	Spiced Jaegermeister 35.5% ABV	2012 riesling	Coca Cola (probably)
G73500_1x_10ul_RB12_01_19796.mzXML	coca-cola	carbonated water	high fructose corn syrup	caramel color	phosphoric acid	natural flavors	fuze iced raspberry tea	goat milk	Coca Cola (probably)	sweetened green tea (probably)	raw honey, wild
G73509_1x_2ul_RC5_01_20709.mzXML	diet coke	carbonated water	caramel color	aspartame	phosphoric acid	potassium benzoate	Copper Moon Kenyan coffee, pour-over	water, filtered from fridge	tequila	sweetened green tea (probably)	0
G73522_1x_RF6_01_18571.mzXML	white peach kombucha - origonic tonic	peach white tea	evaporated cane juice	scoby	not applicable	not applicable	kombucha, homemade	GT Kombucha Original flavor	Wuyi Mountain	0	0
G73523_1x_RD7_01_18544.mzXML	ginger kombucha - origonic tonic	chunmee green tea	evaporated cane juice	ginger	scoby	not applicable	kombucha, homemade	water kefir	japanese sencha	0	0
G73524_1x_RG7_01_18584.mzXML	hibiscus blood orange kombucha - origonic tonic	hibiscus black tea	blood orange tea	evaporated cane juice	scoby	not applicable	kombucha, homemade	seattle's best coffee	GT Kombucha Original flavor	kvaass	0
G73525_1x_10ul_RC11_01_18537.mzXML	Brew Dr. kombucha Happiness flavor	filtered water	organic white tea	organic cane sugar	organic rose	live probiotic culture	kombucha, homemade	GT Kombucha Original flavor	vodka (40%alc/vol)	water kefir	Coca Cola (probably)
G73532_1x_BH12_01_20278.mzXML	Spices in oil for filet mignon	pepper	cayenne	salt	Worchestershire Sauce	not collected	ground black pepper	mild salsa	olive	quinoa	cajun seasoning
G73634_5x_RB7_01_19479.mzXML	seitan	water	vital wheat gluten	non-GMO soy sauce	garlic	ginger	white.bread	Nilla Wafer Nabisco,Teriyaki Sauce, Low Sodium (10/14),Oil Canola	Monroe's chili rellenoplatter;batter	beer mash	fake chicken; veggie grill
G73636_1x_RB7_01_23274.mzXML	beef, CMI workshop	beef	oil	not collected	not collected	not collected	organic ground beef (Sun Fed Ranch)	bovine intensive breeding Padano	chuck	beef	0
G73637_1x_RB8_01_23275.mzXML	chicken, CMI workshop	chicken	oil	not collected	not collected	not collected	chicken	Turkey, ROAST,FRESH,TOM	Chicken Breast	Chicken Breast	BBQ Chicken
G73648_1x_RB9_01_23276.mzXML	Spanish Rice from CMI workshop Fried Rice - tomato peas corn carrot	rice	tomato	peas	corn	carrot	Pasta Sauce,Angela Mia, 12/10,Oil Olive	Rice white	bull 5	brown rice	italian tomato puree
G73651_5x_BE6_01_18317.mzXML	Cahil Porter	milk	porter beer	not collected	not collected	not collected	taleggio	Flagship reserve	cheese, CMI workshop	alp blossom, flower-covered rind	red witch
G73652_5x_BB7_01_18276.mzXML	Red Dragon	cheddar cheese	whole grain mustard	ale mustard bran	mustard flour	not applicable	taleggio	cheddar cheese	delice de bourgogone	vacherin fribourgeois	0
G73655_5x_BB9_01_18278.mzXML	Ten Year Sharp Cheddar	cultured pasteurized milk	salt	enzymes	annatto	not applicable	stilton colston basset	cheddar cheese	cheddar cheese	vacherin fribourgeois	alp blossom, flower-covered rind
G73666_5x_BD4_01_18301.mzXML	manchego al ramero	milk	rosemary needles	not collected	not collected	not collected	lambchopper	le petit basque	fiore sardo	manchego	chabichou du poitou
G73667_5x_BG9_01_18393.mzXML	Drunken Goat	milk	red wine	not collected	not collected	not collected	garrotxa	garrotxa	boucherondia	chabichou du poitou	herbed goat cheese
G73670_5x_BC11_01_18294.mzXML	good thunder	milk	beer	not collected	not collected	not collected	stinking bishop	epoisse	brie de meaux	Frontier burrito plate;burrito	feta
G73687_5x_BB6_01_18275.mzXML	lagrein	milk	lagrein wine	not collected	not collected	not collected	stinking bishop	cheddar cheese	epoisse	brie de meaux	cheese, gouda with cumin
G73693_5x_RC8_01_19496.mzXML	cabbage, fermenter's club	cabbage	tumeric	dill	salt	not collected	tomato; Monroe's chili relleno	cauliflower	dijon mustard	pickled green bean, fermenter's club	red sauce
G73694_5x_BB3_01_18272.mzXML	burrata mozzarela	pasteurized milk	pasteurized cream	salt	lactic acid	culture	Flagship reserve	harbison	robiola bosina	grilled cheese- cheese only	cheese ball
G73696_1x_RF4_01_18870.mzXML	banana chips	organic bananas	organic coconut oil	organic evaporated cane juice	not applicable	not applicable	carrot, raw	Carrots	Copper Moon Kenyan coffee beans raw	0	0
G73697_5ul_rerun_BG8_01_18774.mzXML	honey maple turkey	honey maple turkey	not applicable	not applicable	not applicable	not applicable	chicken intensive breeding	spiced, cooked chicken in chicken biryani	roast beef	pork product	pork product
G73698_BC7_01_18945.mzXML	butter chicken sauce, Indian	chicken	water	crushed tomato	cream (milk;cellulose gel;carrageenan;cellulose gum)	canola oil	canned tomato	Pasta Sauce,Angela Mia, 12/10,Oil Olive	Picante Sauce SS packet 8/14	Frontier burrito plate;rice	mild salsa
G73699_rerun_BE8_01_18707.mzXML	chicken from butter chicken dish, Indian	chicken	water	crushed tomato	cream	canola oil	Picante Sauce SS packet 8/14	spiced, cooked chicken in chicken biryani	mild salsa	red sauce	marinated chicken breast, foster farms
G73700_BF8_01_18732.mzXML	unidentified red meat fat	unidentified red meat fat	not applicable	not applicable	not applicable	not applicable	chuck	marinated chicken breast, foster farms	beef/ steak, Oregon, Embriette dinner	steak crostini steak	adult mouse; skin and fur
G73701_BC8_01_18674.mzXML	unidentified red meat, same type as previous sample	unidentified red meat, same type as previous sample	not applicable	not applicable	not applicable	not applicable	burger meat, big mac	black pepper	grilled beef NY strip USDA prime Costco	steak crostini steak	0
G73702_BH5_01_18759.mzXML	bulgogi, Niman Ranch meat	beef	spices	soy sauce	not collected	not collected	Chicken Breast,Teriyaki Sauce, Low Sodium (10/14),Oil Canola	Chicken Breast,Teriyaki Sauce, Low Sodium (10/14),Oil Canola	steak crostini steak	orange chicken, fast food, panda express, UCSD	beef 1
G73703_rerun_BE5_01_18717.mzXML	marinated short rib, Niman Ranch meat	beef	spices	soy sauce	not collected	not collected	ground bison	small trout 14	beef 1	0	0
G73704_5x_RB5_01_19476.mzXML	napa cabbage kimchi	napa cabbage	kimchi spices	not collected	not collected	not collected	meat with scallop dish	dried chili flakes/ seeds	red sauce	red curry paste	marinated chicken breast, foster farms
G73705_5x_10ul_rerun_RH4_01_19601.mzXML	persian cucumber kimchi	persian cucumber	kimchi spices	not collected	not collected	not collected	pickled green bean, fermenter's club	green chili, hatch	dried chili flakes/ seeds	red sauce	0
G73706_5x_10ul_RG8_01_19562.mzXML	garlic dill pickle, fermenter's club	cucumber	dill	not collected	not collected	not collected	sauerkraut	pickled green bean, fermenter's club	pickled pole beans	green sauce pesto like	steak crostini bread
G73707_5x_RD8_01_19511.mzXML	scobie, fermenter's club	yeast	bacteria	not applicable	not applicable	not applicable	nutritional yeast	harbison	GT Kombucha Original flavor	milk Oolong	White Peony
G73712_5x_RF3_01_19536.mzXML	uncured dry salami	pork	pork jowl	sea salt	vindemia wine	dextrose	chuck	hard salami	hard salami	xxs trout	beef 1
G73715_rerun_4ul_RG5_01_17727.mzXML	macadamia nut; Honey roasted	macadamia nuts	sugar	honey	maltodextrin	salt	Simple Truth Raw Almonds	Simple Truth Organic Peanut Butter	mixed brown rice	baby corn	macadamia nuts
G73718_5x_10ul_BF9_01_19738.mzXML	whipping cream (whipped)	organic cream	gellan gum	not applicable	not applicable	not applicable	cheese pasta	butter	whipping cream	whipped cream	ice cream
G73720_5x_10ul_BD9_01_19715.mzXML	whipping cream (unwhipped)	organic cream	gellan gum	not applicable	not applicable	not applicable	butter	whipping cream	whipped cream	ice cream	milk-based drink
G73724_rerun_BG4_01_19088.mzXML	seaweed/ nori	organic seaweed	organic extra virgin olive oil	sea salt	not applicable	not applicable	Toasted nori seaweed	chuck	marinated chicken breast, foster farms	0	0
G73726_5x_BF6_01_18331.mzXML	good thunder	milk	beer	not collected	not collected	not collected	taleggio	stinking bishop	epoisse	camembert fermier	grilled cheese- cheese only
G73731_BA4_01_18985.mzXML	chocolate pot de creeme	cream (heavy, ultra-pasteruized)	dark chocolate	sugar (granulated)	egg yolks (7)	salt	chocolate icing	cheesecake like dessert- chantilly topping	creme brulee	whipped cream	0
G73732_rerun_BC2_01_19077.mzXML	seaweed chip	seaweed	glutinous rice flour	rice bran oil	tapioca starch	sea salt	Toasted nori seaweed	tomato, heirloom	black jelly bean	Salmon	fava bean from veggie dish
G73733_rerun_BD2_01_19080.mzXML	freeze dried edamame chip	edamame	onion & chive seasoning	safflower oil	sea salt	all natural yeast extract	Peas Green,Mexican Spice Mix,Oil Canola	pine nut, Trader Joe's; dry toasted	soybeans, organic	edamame	cooked garbanzo bean
G73947_1x_BA8_01_17276.mzXML	sweet potato leaves	sweet potato leaves	not applicable	not applicable	not applicable	not applicable	thyme	cilantro	orange thyme	0	0
G73958_BE6_01_19007.mzXML	tortilla with cheddar cheese from burrito	flour	cheese	not collected	not collected	not collected	Frontier burrito plate;burrito	pea cooked with meat	granola bar	grilled cheese- cheese only	southwest chicken eggroll
G73964_1x_BF7_01_23203.mzXML	burrata mozzarella	pasteurized milk	pasteurized cream	salt	lactic acid	culture	robiola bosina	cheese ball	paneer	0	0
G73965_2x_2ul_RD10_01_19442.mzXML	plum spread	plum	sugar	citric acid	spices	not applicable	refried beans, CMI workshop	red velvet cake icing	Christmas dessert	common beans	white bean uncooked
G73979_1x_BF5_01_20217.mzXML	Frontier salsa	green chili	tomato	onion	spices	not collected	larger green chili sample from burrito	Frontier burrito plate;burrito	mild salsa	red sauce	pork product
G73983_BC6_01_18943.mzXML	chewy granola bar peanut butter dark chocolate chip	whole grain oats	tapioca syrup	cane sugar	sunflower oil	sea salt	Gluten free muffin	oats, Mcann's quick cooking	granola bar	granola bar with chocolate	Dairy Cattle Feed (Modesto Milling Co)
G73984_BH4_01_19051.mzXML	nutella	sugar	palm oil	hazelnuts	cocoa powder low fat	milk powder low fat	Monroe's chili rellenoplatter;batter	chocolate icing	granola bar	grants gazelle formula	cupcake, brown frosting
G73985_1x_10ul_RC5_01_18610.mzXML	alpirsbacher beer (5.2% alc/vol)	water	barley malt	hops	not applicable	not applicable	Ballast Point Russian Imperial Stout-9.8% ABV	pizza port beer	Panic IPA Track Seven	XOCOVEZA Mocha Start	Koshihikari echigo beer
G73986_5x_10ul_RA2_01_20208.mzXML	Herb salt, large amount	salt	herbs and spices (parsley, celery, onion, basil, dill, majoram, laurel, rosemary, oregano, thyme)	folic acid	calcium stearate	potassium iodate	dried rosemary	Simple truth organic basil leaves	dried parsley	green sauce pesto like	Mediterranean Oregano Leaves
G73987_rerun_10ul_BA7_01_19063.mzXML	pastry from apple danish	flour	apple	sugar	not collected	not collected	butter	cooked carrot from dish	fava bean from veggie dish	granola bar	hummus
G73988_5x_RE4_01_20191.mzXML	BBQ sauce	fructose syrup	distilled corn vinegar	tomato paste	modified starch	salt	canned tomato	canned tomato	Pasta Sauce,Angela Mia, 12/10,Oil Olive	mild salsa	steak crostini bread
G73998_1x_BH2_01_20239.mzXML	Herb salt, smaller amount	salt	herbs and spices (parsley, celery, onion, basil, dill, majoram, laurel, rosemary, oregano, thyme)	folic acid	calcium stearate	potassium iodate	Simple truth organic basil leaves	dried parsley	red sauce	green sauce pesto like	relief tonics
G73999_5x_10ul_RG3_01_19552.mzXML	bread - rosinen broetchen	flour	sugar	raisins	not collected	not collected	whole wheat bread,peanut butter,milk,orange juice	Pound Cake Sara Lee,All Butter 8/14,Oil Olive, peach juice	sweet corn	granola bar	bread
G74001_1x_RH10_01_18602.mzXML	San Miguel beer (5.4% alc/vol)	water	barley malt	hop	hop extract	not applicable	Pumpkin ale grain mixture, liquid extract	pizza port beer	Panic IPA Track Seven	XOCOVEZA Mocha Start	Koshihikari echigo beer
G74002_5x_RE3_01_19520.mzXML	cornichon	cucumber	water	vinegar	salt	mustard seeds	sauerkraut	green squash, pickled	pickled pole beans	artichoke	baby food mashed banana
G74005_BD6_01_19085.mzXML	seaweed	seaweed	glutinous rice flour	rice flour	organic extra virgin olive oil	tapioca starch	Toasted nori seaweed	xxs trout (tail meat)	beef/ steak, Oregon, Embriette dinner	hummus	xs trout 15
G74006_5x_RD7_01_19510.mzXML	cornichon	gherkins	water	vinegar	salt	onion	tomato; Monroe's chili relleno	green squash, pickled	pickled pole beans	hearts palm alone	0
G74007_5x_BH12_01_18410.mzXML	raclette cheese	pasteurized part-skim cow's milk	cheese cultures	salt	enzymes	not collected	epoisse	vacherin fribourgeois	cheese, gouda with cumin	0	0
G74008_1x_BF4_01_20216.mzXML	hollondaise sauce	water	butter	modified corn starch	white wine	salt	egg liquid whole,Onion Raw,Peppers Green or Red,Oil Canola,Cheese Cheddar Shredded,Bread Whole Wheat , Aspen,Butter, without salt 7/14,Butter, without salt 7/14,Jelly - 8/14,Orange Juice 7/15	butter	Gluten free muffin	Christmas dessert	grants gazelle formula
G74010_5x_BE3_01_20004.mzXML	organic tofu	water	organic soybeans	calcium sulfate	not applicable	not applicable	tofu	soybeans, organic	bean	edamame	common beans
G74013_2x_RH9_01_19428.mzXML	almond on a puff pastry pretzel	almond	sugar	not collected	not collected	not collected	licorice bark	butter	apricot; raw; organic	Monroe's chili rellenoplatter;batter	hummus
G74016_1x_8ul_BA4_01_20280.mzXML	butter	pasteurized cream	salt	not applicable	not applicable	not applicable	custard	sweetened green tea (probably)	Christmas dessert	addra formula	colostrum replacement Bovine Ig G
G74017_5x_RC4_01_20160.mzXML	ketchup	tomatoes	distilled vinegar	sugar	salt	herb and spice extracts (including celery)	canned tomato	canned tomato	canned tomato	mild salsa	italian tomato puree
G74026_2x_rerun_RC9_01_19148.mzXML	Edel Roh-schinken, meat	pig	iodized salt	dextrose	herb extract	sodium ascorbate	Chicken Breast,Teriyaki Sauce, Low Sodium (10/14),Oil Canola	Beef Top Sirloin,Mexican Spice Mix,Oil Canola	hard salami	beef 1	pecan wood smoked elk loin
G74029_BA3_01_18984.mzXML	veggie meat	eiklar	Rapsoel	chives	water	salt	polish sausage, Costco front store (pork)	spiced, cooked chicken in chicken biryani	Steak	marinated chicken breast, foster farms	orange chicken, fast food, panda express, UCSD
G74032_5x_BF12_01_18337.mzXML	spreading cheese, herb flavored	cream cheese	salt	herbs	onions	garlic	sour cream, CMI workshop	custard	grilled cheese- cheese only	Sour Cream	0
G74033_1x_RH4_01_18596.mzXML	humm kombucha coconut lime	organic raw kombucha	filtered water	organic green tea	organic black tea	organic cane sugar	kombucha, homemade	GT Kombucha Original flavor	water kefir	bamboo mountain	starfruit green tea leaves
G74036_1x_RD4_01_18541.mzXML	yogurt drink	filtered water	cultured grade a pasteurized nonfat milk	sugar	dextrose	natural flavors	Frangelico- 20% ABV	sour cream, CMI workshop	custard	Christmas dessert	0
G74042_1x_10ul_RC3_01_18608.mzXML	Pabst Blue Ribbon	water	grains	hop	not collected	not collected	Ballast Point Russian Imperial Stout-9.8% ABV	pizza port beer	Panic IPA Track Seven	XOCOVEZA Mocha Start	Koshihikari echigo beer
G74047_1x_10ul_RA4_01_18502.mzXML	Weihenstephaner Hefe Weissbier	water	wheat malt	barley malt	hop	yeast	Ballast Point Russian Imperial Stout-9.8% ABV	Ballast Point Fathom beer-7% ABV	pizza port beer	XOCOVEZA Mocha Start	Koshihikari echigo beer
G74048_1x_RF3_01_18568.mzXML	Green's IPA	water	millet	buckwheat	rice	sorghum	Ballast Point Russian Imperial Stout-9.8% ABV	Panic IPA Track Seven	XOCOVEZA Mocha Start	Koshihikari echigo beer	Pierre Frick Wine 1.; Pinot noir 2015
G74051_1x_RB3_01_18612.mzXML	vodka	rye grain	water	not collected	not collected	not collected	Frangelico- 20% ABV	Spiced Jaegermeister 35.5% ABV	vodka (40%alc/vol)	water kefir	special sauce from Board and Brew
G74053_1x_10ul_RD6_01_19817.mzXML	steamed straus whole milk	organic pasteurized whole milk	not applicable	not applicable	not applicable	not applicable	milk, whole	whole milk strauss (expiration Oct. 3rd)	springbok formula	0	0
G74056_1x_10ul_RF6_01_19863.mzXML	heavy whipping cream	organic grade A cream	gellan gum	not applicable	not applicable	not applicable	egg liquid whole,Onion Raw,Peppers Green or Red,Oil Canola,Cheese Cheddar Shredded,Bread Whole Wheat , Aspen,Butter, without salt 7/14,Butter, without salt 7/14,Jelly - 8/14,Orange Juice 7/15	butter	whipping cream	grants gazelle formula	0
G74064_1x_10ul_RC4_01_18609.mzXML	limoncello	alcohol	lemon peel	grappa	sugar	natural lemon flavor	lemon with peel	Frangelico- 20% ABV	ChocoMuseo Lima Cacao Liquer	kombucha, homemade	water kefir
G74066_1x_BH11_01_20292.mzXML	tomato pesto; olive oil based	extra virgin olive oil	water	sun-ripened dried tomatos	parmesan cheese (cheese cultures, enzymes, salt)	pine nuts	sundried tomato	Pasta Sauce,Angela Mia, 12/10,Oil Olive	tomato; Monroe's chili relleno	mild salsa	0
G74072_1x_10ul_RC8_01_19808.mzXML	olive oil	extra virgin olive oil	not applicable	not applicable	not applicable	not applicable	dried rosemary	goat milk, local, not pasteurized, etc. ; 2 day old	toasted sesame oil	canola oil	peach
G74076_1x_RB11_01_18619.mzXML	cider vinegar	apple cider vinegar	not applicable	not applicable	not applicable	not applicable	Ribston Pippen	Palmaz vineyards Wine 2.; cabernet sauvignon	kvaass	sauvignon blanc	0
G74077_1x_10ul_rerun_RE10_01_19927.mzXML	orange flavored olive oil	extra virgin olive oil	fresh blood orange	not applicable	not applicable	not applicable	Orange Peel	Dr. Pepper (probably)	canola oil	olive	c.eland giant eland formula
G74079_1x_RD8_01_18545.mzXML	bourbon whiskey (40alc/vol)	bourbon (from corn, rye, barley)	water	not collected	not collected	not collected	Jameson Caskmates Whiskey	Newton's Folly Cider - authentic	Chateau Ste Michelle red wine	red wine, zinfandel	raw chicken neck
G74080_1x_RB7_01_18614.mzXML	scotch	barley	color caramel coloring E150a	not collected	not collected	not collected	Spiced Jaegermeister 35.5% ABV	Jameson Caskmates Whiskey	Newton's Folly Cider - authentic	sesame oil	kvaass
G74081_1x_10ul_RA7_01_18505.mzXML	gin	grain	juniper	rose	cucumber	not collected	Fuji	GT Kombucha Original flavor	rum (40%alc/vol)	vodka (40%alc/vol)	0
G74082_1x_RD5_01_18542.mzXML	pear brandy julischka (25%alc/vol)	brandy	birch	color	natural flavor	not collected	Frangelico- 20% ABV	kombucha, homemade	Panic IPA Track Seven	champagne	Coca Cola (probably)
G74084_1x_RG6_01_18583.mzXML	coffee liqueur	sugar cane	coffee	not applicable	not applicable	not applicable	whole beans	ChocoMuseo Lima Cacao Liquer	rum, flavored	seattle's best coffee	AA Kenyan coffee beans raw
G74086_1x_RD11_01_18548.mzXML	vanilla extract	organic madagascar bourbon vanilla bean extract	water	organic alcohol	not collected	not collected	Marzen/Octoberfest-style ale grain mixture, liquid extract	granola bar	sockeye	relief tonics	grants gazelle formula
G74087_1x_10ul_RH8_01_19919.mzXML	lemonade	water	sugar	lemon juice	natural flavors	not applicable	lemon peel	lemon inside	orange juice	milk, whole	sweetened green tea (probably)
G74088_1x_10ul_RG9_01_19902.mzXML	1% lowfat milk	grade A lowfat milk	fat free milk	vitamin A palmitate	vitamin D3	not applicable	milk, whole	whole milk strauss (expiration Oct. 3rd)	grants gazelle formula	0	0
G74094_1x_10ul_RC11_01_19688.mzXML	clear mind kombucha	filtered water	organic green tea	organic cane sugar	organic rosemary	organic peppermint	kombucha, homemade	sage	chocolate mint	rosemary	ice tea (probably)
G74095_1x_10ul_RC4_01_19803.mzXML	carrot tumeric juice	carrots	black pepper	lemon juice	turmeric powder	chili pepper powder	organic carrot juice	carrot juice	trader joe's carrot juice	cooked carrot from dish	artichoke
G74096_1x_10ul_RH10_01_19923.mzXML	soy milk Kirkland	organic soy milk (filtered water, whole organic soy beans)	organic cane sugar	tricalcium citrate	sea salt	carrageenan	soybeans, organic	common beans	cooked garbanzo bean	0	0
G74111_1x_RE8_01_18559.mzXML	Good Belly Probiotic Juice	water	pear juice	blackberry juice	cane sugar	pomegranate juice	Marzen/Octoberfest-style ale grain mixture, liquid extract	Pumpkin ale grain mixture, liquid extract	granola bar	granola bar with chocolate	rolled oats
G74116_1x_10ul_RG7_01_19900.mzXML	Tom Kha tofu soup broth	coconut milk	lemon grass	galangal	not collected	not collected	tofu	whole milk strauss (expiration Oct. 3rd)	special sauce from Board and Brew	ice tea (probably)	0
G74117_1x_10ul_RB8_01_19791.mzXML	red curry sauce	coconut milk	curry	not collected	not collected	not collected	BBQ soy protein	cooked carrot from dish	special sauce from Board and Brew	addra formula	grants gazelle formula
G74118_1x_10ul_RE7_01_19835.mzXML	mint infused water	water	mint	not applicable	not applicable	not applicable	fuze iced raspberry tea	water, filtered from fridge	sesame oil	maybe fernies canteloupe juice	Coca Cola (probably)
G74120_1x_10ul_RD9_01_19821.mzXML	matcha drink	organic coconut-milk	organic honey	organic acai fiber	organic matcha green tea	organic vanilla extract	carrot juice	japanese sencha	soaring crane	sweetened green tea (probably)	0
G74121_1x_RF9_01_18574.mzXML	warsteiner beer	forest spring water	two-row malted summer barley	german hops	not applicable	not applicable	Ballast Point Russian Imperial Stout-9.8% ABV	pizza port beer	Panic IPA Track Seven	XOCOVEZA Mocha Start	Koshihikari echigo beer
G74123_1x_10ul_RG8_01_19901.mzXML	tumeric, ginger, coconut milk	organic coconut-milk (water;organic coconut creme)	organic honey	organic acacia fiber	organic tumeric	organic ginger	fresh juice	whole milk strauss (expiration Oct. 3rd)	Club Med asian salad dressing	sticks from bean mix	bean from cheewra mix
G75068_2x_rerun_RG2_01_19440.mzXML	guacamole	avocado	vinegar	jalapeno	dehydrated onion	salt	Roasted Sesame Seed	Frontier tortilla	Monroe's chili rellenoplatter;batter	hummus	steak crostini bread
G75075_2x_rerun_RF2_01_19191.mzXML	cooked carnitas from dish (same as G75090?)	pork	water	lard	seasoning (salt, maltodextrin, sodium acetate, sodium carbonate, sodium citrate)	garlic powder	Chicken Breast	Beef Top Sirloin,Mexican Spice Mix,Oil Canola	beef/ steak, Oregon, Embriette dinner	eggs benedict, egg yolk	small trout 14
G75076_2x_RE2_01_19164.mzXML	siggis skyr	pasteurized skim milk	S. thermophilus	L. delbrueckii subsp. Bulgaricus	B. lactis	L. acidophilus	custard	Christmas dessert	addra formula	gerenuk formula	0
G75078_2x_RC2_01_19126.mzXML	planters cashew	cashew	sea salt	peanut and/or cottonseed oil	not applicable	not applicable	Simple Truth Organic Peanut Butter	cooked carrot from dish	cashew from spicy nut mix (Portland)	hummus	cashew
G75080_2x_RB2_01_19112.mzXML	signature kitchens toasted oats	whole grain oat flour	modified corn starch	wheat starch	sugar	salt	Honey Nut Cheerios	granola bar	granola bar with chocolate	rolled oats uncooked	steel-cut oats uncooked
G75081_2x_rerun_RC11_01_19150.mzXML	rotini, raw	organic duram wheat semolina	not applicable	not applicable	not applicable	not applicable	lamb	lemon with peel	red velvet cake icing	veal shoulder roast	hard salami
G75082_2x_rerun_RG11_01_19446.mzXML	rotini, boiled	organic duram wheat semolina	not applicable	not applicable	not applicable	not applicable	Honey Nut Cheerios	cooked oatmeal	Monroe's chili rellenoplatter;batter	hummus	0
G75087_5x_BF2_01_18327.mzXML	cheddar cheese	pasteurized milk	cheese culture	enzymes	annatto color	not applicable	mushroom; cooked with other ingredients	carrot; cooked with other ingredients	stinking bishop	cheese, gouda with cumin	0
G75090_2x_RD2_01_19140.mzXML	carnitas	pork	water	lard	seasoning (salt, maltodextrin, sodium acetate, sodium carbonate, sodium citrate)	garlic powder	ground bison	beef/ steak, Oregon, Embriette dinner	small trout 14	beef 1	0
G75096_2x_rerun_RF3_01_19194.mzXML	carnitas sauce	filtered water	onion	lime juice from concentrate	orange juice from concentrate	garlic	mild salsa	cooked carrot from dish	juice	marinated chicken breast, foster farms	quinoa
G75112_10x_BF8_01_23441.mzXML	usipa (boiled maize flour)	boiled maize flour	salt	not collected	not collected	not collected	african catfish	utaka (fish)	chambo (tilapia)	pacific mackerel 23	pacific mackerel 23
G75113_1x_RC9_01_23305.mzXML	broiler chicken	chicken	salt	not collected	not collected	not collected	chicken intensive breeding	Chicken Breast,Teriyaki Sauce, Low Sodium (10/14),Oil Canola	Turkey, ROAST,FRESH,TOM	Turkey, ROAST,FRESH,TOM	Chicken Breast
G75120_5x_rerun_14ul_RC6_01_19592.mzXML	yogurt sample; oikos; Costco	CULTURED GRADE A noN FAT MILK	CHICORY ROOT FIBER	WATER	CONTAINS LESS THAN 1% OF NATURAL FLAVOR, BETA CAROTENE AND ANNATTO EXTRACT (FOR COLOR)	STEVIA LEAF EXTRACT	whipped cream	pork product	addra formula	barbary sheep formula	grants gazelle formula
G75121_2x_rerun_RG8_01_19444.mzXML	bagel; from Einstein bagel	Enriched bleached flour (wheat flour, malt barley flour, niacin, ferrous sulfate, thiamine mononitrate, riboflavin, folic acid)	water	high fructose corn syrup	salt	yeast	mushroom; cooked with other ingredients	carrot; cooked with other ingredients	southwest chicken eggroll	steak crostini steak	0
G75122_2x_RA8_01_19103.mzXML	cream cheese	PasteurizedMilkand Cream	Cheese Culture	Salt	Stabilizers (Carob Bean and/or Xanthan and/or Guar Gums)	Natamycin (A natural mold inhibitor)	cooked carrot from dish	red velvet cake	custard	ice cream	Christmas dessert
G75123_5x_10ul_RG9_01_19563.mzXML	chocolate, taza (84%)	organic cacao beans	organic cane sugar	not applicable	not applicable	not applicable	ChocoMuseo Lima Cacao Liquer	Monroe's chili rellenoplatter;batter	chocolate icing	ice cream	cupcake, brown frosting
G75124_5x_RC9_01_19497.mzXML	ritter sport dark chocolate with hazelnuts	SUGAR	CHOCOLATE LIQUOR	HAZELNUTS	COCOA BUTTER	BUTTERFAT	chocolate icing	ice cream	chocolate (100%)	cupcake, brown frosting	0
G75125_1x_RC2_01_20263.mzXML	red chard, stem	red chard	not applicable	not applicable	not applicable	not applicable	persian cucumber in chicken biryani	Garden Broccoli from heirloom seeds	beet	red chard	yellow chard, stem
G75130_rerun_5ul_RG9_01_17742.mzXML	whole grain quinoa	whole grain quinoa	not applicable	not applicable	not applicable	not applicable	pine nuts	golden quinoa pilaf	hulled hempseed	boiled adzuki beans	black lentils
G75134_RD7_01_17576.mzXML	white hulled sesame seeds	white hulled sesame seeds	not applicable	not applicable	not applicable	not applicable	Roasted Sesame Seed	golden flaxseed	pumpkin seeds	whole unsalted cashews	sesame seed
G75136_5x_rerun_14ul_RF5_01_19595.mzXML	blueberry yogurt (GMO free Yoplait)	pasteurized grade A milk	cane sugar	blueberries	pectin	yogurt cultures	sour cream, CMI workshop	custard	Sour Cream	gerenuk formula	feta
G75138_RE9_01_18374.mzXML	black chia seeds	black chia seeds	not applicable	not applicable	not applicable	not applicable	hulled hempseed	adzuki beans	chia_seed	common beans	chia seed black organic superfood
G75143_rerun_RB6_01_17554.mzXML	royal rainbow quinoa	royal rainbow quinoa	not applicable	not applicable	not applicable	not applicable	golden quinoa pilaf	hulled hempseed	Pumpkin ale grain mixture, before steeping	0	0
G75148_2x_RF8_01_19186.mzXML	gummy dino(multivitamin)	glucose syrup	sucrose	gelatin	ascorbic acid	D-Calcium pantothenate	larger green chili sample from burrito	cheesecake like dessert- chantilly topping	creme brulee	whipped cream	grants gazelle formula
G75151_2x_RA5_01_19099.mzXML	sausage; pre-cooked	chicken	bacon (pork, water, salt, sugar, sodium phosphate, sodium erythorbate, sodium nitrite)	portobello mushroom	cheese (part skim milk, cheese culture, salt, enzymes)	caramelized onion	Chicken Breast	Chicken Breast	hummus	Christmas dessert	0
G75152_2x_RB5_01_19115.mzXML	sausage; cooked with other ingredients (same as G75151?)	chicken	bacon (pork, water, salt, sugar, sodium phosphate, sodium erythorbate, sodium nitrite)	portobello mushroom	cheese (part skim milk, cheese culture, salt, enzymes)	caramelized onion	Chicken Breast	mushroom; cooked with other ingredients	marinated chicken breast, foster farms	southwest chicken eggroll	0
G75158_2x_5ul_RE5_01_19167.mzXML	tomato pesto; olive oil based	extra virgin olive oil	water	sun-ripened dried tomatos	parmesan cheese (cheese cultures, enzymes, salt)	pine nuts	sundried tomato	sundried tomato	Pasta Sauce,Angela Mia, 12/10,Oil Olive	mild salsa	tigers H2O 33/40 35:1 with lactase
G75161_5x_BE2_01_18313.mzXML	string cheese	light low moisture part skim mozzarella cheese (pasteurized part skim milk, cheese cultures, salt, enzymes, vitamin a palmitate)	not applicable	not applicable	not applicable	not applicable	**Cheese American, sliced 11/22	robiola bosina	grilled cheese- cheese only	0	0
G75162_rerun_5ul_RA5_01_17637.mzXML	minute rice, raw	precooked long grain rice	niacin	iron (ferric orthophosphate)	thiamin (thiamin mononitrate)	folic acid	mixed brown rice	pinto beans	baby corn	boiled forbidden rice	forbidden rice
G75163_rerun_5ul_RD5_01_17668.mzXML	minute rice; microwaved	precooked long grain rice	niacin	iron (ferric orthophosphate)	thiamin (thiamin mononitrate)	folic acid	Rice White, COOKED, Uncle Bens,Mexican Spice Mix,Oil Canola	brown rice	cooked oatmeal	mixed brown rice	basmati rice from Trader Joe's frozen indian food
G75164_2x_5ul_RD11_01_19159.mzXML	coconut curry; cooked	water	coconut cream (coconut cream, water, xanthan gum)	onion	russet potatoes	tomato paste	Pasta Sauce,Angela Mia, 12/10,Oil Olive	mild salsa	cooked carrot from dish	southwest chicken eggroll	orange chicken, fast food, panda express, UCSD
G75165_2x_5ul_RH11_01_19430.mzXML	coconut curry; straight from fresh package (same type as G75164?)	water	coconut cream	onion	russet potatoes	tomato paste	mushroom, raw	Monroe's chili rellenoplatter;batter	cooked carrot from dish	cooked mushroom from dish	0
G75166_1x_rerun_10ul_RC7_01_18906.mzXML	honey crisp apple couple of weeks old	honey crisp apple	not applicable	not applicable	not applicable	not applicable	Ribston Pippen	Ribston Pippen	apple sauce, organic	orchard view cherry	apple
G75167_1x_rerun_RA9_01_18846.mzXML	honey crisp apple fresh purchased same day	cripps pink apple	not applicable	not applicable	not applicable	not applicable	apple sauce, organic	apple	peach	Strawberry (Monday Meeting)	0
G75173_1x_BC11_01_17289.mzXML	mushroom plant leaf	mushroom plant leaf	not applicable	not applicable	not applicable	not applicable	raw english pea	blood orange peel	thyme	orange chard	sungold tomato
G75185_1x_BB1_01_17258.mzXML	red leaf lettuce	red leaf lettuce	not applicable	not applicable	not applicable	not applicable	Garden lettuce from heirloom seed mix greens	raw green onion	blueberry	romaine lettuce	lettuce
G75188_1x_BG2_01_17333.mzXML	borage blue leaf	borage blue leaf	not applicable	not applicable	not applicable	not applicable	marjoram	greek basil	lemon balm	kale	orange thyme
G75191_1x_BE2_01_17307.mzXML	african blue basil	african blue basil	not applicable	not applicable	not applicable	not applicable	thyme	greek basil	lemon balm	sage	orange thyme
G75200_1x_BA10_01_17277.mzXML	gold bar zucchini	gold bar zucchini	not applicable	not applicable	not applicable	not applicable	cucumber	raw english pea	brussel sprout	orange thyme	zucchini
G75209_1x_BH2_01_17346.mzXML	borage blue flower	borage blue flower	not applicable	not applicable	not applicable	not applicable	purple beans	thyme	greek basil	0	0
G75229_1x_10ul_RA7_01_19775.mzXML	soylent	soy	sunflower oil	isomaltulose	vitamins and minerals	not applicable	soybeans, organic	fake chicken; veggie grill	common beans	Citristim for poultry (yeast feed)	cooked garbanzo bean
G75230_1x_10ul_RD12_01_19824.mzXML	shamrock farms half & half	milk	cream	sodium citrate	sodium phosphate	not applicable	butter	milk, whole	whole milk strauss (expiration Oct. 3rd)	grants gazelle formula	0
G75237_1x_10ul_RE6_01_19833.mzXML	nesquik chocolate milk	lowfat milk with vitamin A palmitate and vitamin D3 added	sugar	cocoa processed with alkali	calcium carbonate	callulose gel	whole milk strauss (expiration Oct. 3rd)	gerenuk formula	springbok formula	grants gazelle formula	0
G75569_5x_rerun_14ul_RC5_01_19591.mzXML	meyer lemon yogurt	organic jersey cow whole milk	organic meyer lemon spread	living cultures	not applicable	not applicable	taleggio	butter	sour cream, CMI workshop	Sour Cream	0
G75580_BB5_01_18654.mzXML	lamb top round (100% grass fed)	lamb top round (100% grass fed)	not applicable	not applicable	not applicable	not applicable	ahi poke	new york strip	chuck	grilled beef NY strip USDA prime Costco	0
G75581_BG5_01_18744.mzXML	ground chicken dark meat, organic	ground chicken dark meat, organic	not applicable	not applicable	not applicable	not applicable	chicken intensive breeding	Turkey, ROAST,FRESH,TOM	ground bison	chuck	xxs trout
G75583_rerun_BG6_01_18773.mzXML	ground beef (85% lean/15% fat)	ground beef (85% lean/15% fat)	not collected	not collected	not collected	not collected	bovine intensive breeding Padano	chicken intensive breeding	new york strip	chuck	steak crostini steak
G75584_BD6_01_18686.mzXML	ground pork, organic	ground pork, organic	not applicable	not applicable	not applicable	not applicable	new york strip	chuck	grilled beef NY strip USDA prime Costco	marinated chicken breast, foster farms	lamb shoulder chops
G75585_BF6_01_18730.mzXML	ground dark turkey	ground dark turkey	not applicable	not applicable	not applicable	not applicable	chicken intensive breeding	Turkey, ROAST,FRESH,TOM	ground bison	chuck	0
G75586_5x_rerun_BB4_01_20077.mzXML	pearled farro	organic pearled farro	not applicable	not applicable	not applicable	not applicable	Graham Cracker -4/16	golden quinoa pilaf	wheat bran	Pumpkin ale grain mixture, before steeping	Dairy Cattle Feed (Modesto Milling Co)
G75587_5x_BD9_01_19996.mzXML	french green lentils	organic french green lentils	not applicable	not applicable	not applicable	not applicable	bean	Marzen/Octoberfest-style ale grain mixture, before steeping	black lentils	Hartweizen griess	green lentils uncooked
G75590_BF2_01_19018.mzXML	fortune cookie	enriched wheat flour (wheat flour;niacin;iron;thiamine;mononitrate;riboflavin;folic acid)	sugar	eggs	margarine (partially hydrogenated soybean oil;salt;soylecithin;mono and diglycerides;sodium benzoate;artificial flavors;beta carotene;vitamin A palmitate)	soybean oil	Nilla Wafer Nabisco, dry	Pretzels Rold Gold-09/07	Graham Cracker -4/16	Gluten free muffin	granola bar
G75613_BE8_01_19010.mzXML	Puff pastry	wheat flour	sugar	not collected	not collected	not collected	Wheat bread	shortbread cookie gluten free	hummus	0	0
G75615_BE11_01_19013.mzXML	mini donut hole with sugar	wheat flour	sugar	not collected	not collected	not collected	Gluten free muffin	shortbread cookie gluten free	granola bar	bread	Marzen/Octoberfest-style ale grain mixture, after steeping
G75619_BE9_01_19011.mzXML	cheesecake like dessert	milk	sugar	not collected	not collected	not collected	not collected	goat cheese with tomato dish	custard	Christmas dessert	herbed goat cheese
G75620_BD8_01_18996.mzXML	strawberry topping	strawberry	sugar	not collected	not collected	not collected	strawberry	strawberry	strawberries (california giant, organic )	custard	0
G75622_rerun_BD4_01_19081.mzXML	chocolate cake	chocolate	wheat flour	not collected	not collected	not collected	ChocoMuseo Lima Cacao Liquer	Monroe's chili rellenoplatter;batter	chocolate icing	0	0
G75629_2x_rerun_RF5_01_19195.mzXML	hummus, with jalapeno/cilantro from Trader Joe's	cooked chickpeas	tahini	water	canola oil	jalapeno	fake chicken; veggie grill	hummus	adult mouse; intestines	tomato	cooked garbanzo bean
G75630_BD11_01_18999.mzXML	pita chip	enriched wheat flour (wheat flour, thiamin, niacin, reduced iron, thiamin mononitrate, riboflavin, folic acid)	sunflower oil and/or canola oil	whole wheat flour	stone ground whole wheat flour	sea salt	almond cake	granola bar	granola bar with chocolate	0	0
G75631_BB4_01_18926.mzXML	Kaes Spaetzle (Austrian Mac and Cheese)	spaetzle (wheat semolina, eggs, salt)	cheese	palm oil	maltodextrin	onions	vacherin fribourgeois	cheese, gouda	grilled cheese- cheese only	southwest chicken eggroll	0
G75633_1x_RA11_01_18795.mzXML	leafy green (maybe chard)	leafy green (maybe chard)	not collected	not collected	not collected	not collected	Broccoli	Cut N Clean Greens Kale	kale	kale	0
G75650_5x_BH2_01_19359.mzXML	sausage chicken and apple	chicken	dehydrated apples	less than 2% of salt,	spices	fruit juice concentrates (apple, peach, pear, pineapple)	BBQ Chicken	spiced, cooked chicken in chicken biryani	burger meat, big mac	marinated chicken breast, foster farms	steak crostini steak
G75651_5x_10ul_BF8_01_19737.mzXML	havarti cheese	pasteurized milk	cheese culture	salt enzymes	not applicable	not applicable	carrot; cooked with other ingredients	stinking bishop	0	0	0
G75653_5x_BH3_01_19360.mzXML	shrimp precooked	shrimp	salt	not applicable	not applicable	not applicable	langostino	langostino after cooking (same as G75656?)	xxs trout	small trout 14	herring 22
G75654_5x_rerun_BH4_01_19404.mzXML	ham	ham	water	brown sugar	vinegar	2% or less of salt,	creme brulee	bacon, cooked	pork product	beef 1	0
G75655_5x_rerun_BH5_01_19405.mzXML	chicken precooked	chicken	boneless skinless chicken breasts	rib meat	water	2% or less of black pepper,	chicken intensive breeding	Chicken Breast,Teriyaki Sauce, Low Sodium (10/14),Oil Canola	spiced, cooked chicken in chicken biryani	beef/ steak, Oregon, Embriette dinner	0
G75657_5x_rerun_BH7_01_19417.mzXML	bacon, wrapped around scallop	scallop	bacon (cured with water, salt, sulphates, sodium erythobate, sodium nitrite)	not applicable	not applicable	not applicable	creme brulee	bacon, cooked	whipped cream	pork product	pork product
G75658_5x_BH8_01_19366.mzXML	scallop	scallop	bacon (cured with water, salt, sulphates, sodium erythobate, sodium nitrite)	not applicable	not applicable	not applicable	chicken intensive breeding	scallop	rock fish	xxs trout	small trout
G75659_p19_h9_GE7_01_21696.mzXML	shrimp (after cooking; same as G75653?)	shrimp	salt	not applicable	not applicable	not applicable	organic ground beef (Sun Fed Ranch)	langostino	langostino after cooking (same as G75656?)	small trout 14	herring 22
G75661_5x_rerun_BH11_01_19412.mzXML	sausage chicken and apple (after cooking; same as G75650?)	chicken	dehydrated apples	less than 2% of salt,	spices	fruit juice concentrates (apple, peach, pear, pineapple)	spiced, cooked chicken in chicken biryani	roast beef	marinated chicken breast, foster farms	steak crostini steak	pork product
G75662_1x_RD1_01_23324.mzXML	ham, after cooking	ham	water	brown sugar	vinegar	2% or less of salt,	Chicken Breast	egg liquid whole,Onion Raw,Peppers Green or Red,Oil Canola,Cheese Cheddar Shredded,Bread Whole Wheat , Aspen,Butter, without salt 7/14,Butter, without salt 7/14,Jelly - 8/14,Orange Juice 7/15	creme brulee	mushroom, brown, cooked	pork product
G75664_5x_BG12_01_19355.mzXML	chicken (after cooking; same as G75655?)	chicken	boneless skinless chicken breasts	rib meat	water	2% or less of black pepper,	spiced, cooked chicken in chicken biryani	grilled beef NY strip USDA prime Costco	herbed goat cheese	0	0
G75669_5x_rerun_BG10_01_19353.mzXML	scallop (after cooking; same as G75658?)	scallop	bacon (cured with water, salt, sulphates, sodium erythobate, sodium nitrite)	not applicable	not applicable	not applicable	scallop	creme brulee	bacon, cooked	pork product	squid 19
G75670_2x_rerun_RE12_01_19447.mzXML	tortellini stuffed with cheese	durum flour	eggs	water	spinach powder	ricotta cheese	ice cream	hummus	grants gazelle formula	0	0
G75672_2x_5ul_RD8_01_19423.mzXML	peanut butter with coconut oil	peanuts	organic extra virgin coconut oil	agave syrup	palm fruit oil	salt	sundried tomato	Pasta Sauce,Angela Mia, 12/10,Oil Olive	mild salsa	southwest chicken eggroll	tigers H2O 33/40 35:1 with lactase
G75679_1x_BG8_01_20233.mzXML	roasted pepper tomato sauce	tomatoes	pepper	not collected	not collected	not collected	Pasta Sauce,Angela Mia, 12/10,Oil Olive	mild salsa	pickled pole beans	red sauce	tomato
G75681_2x_5ul_rerun_RA9_01_19439.mzXML	shiitake whipped/ mashed potato	potato	shiitake	not collected	not collected	not collected	Cheese Cheddar Sliced 11/06	carrot; cooked with other ingredients	stinking bishop	Frontier burrito plate;burrito	southwest chicken eggroll
G75683_1x_rerun_3ul_RF11_01_18969.mzXML	shiitake mushroom	shiitake mushroom	not collected	not collected	not collected	not collected	Bread, Multi-grain, Aspen,Ham , HORMEL 9/08,**Lettuce Looseleaf,Mustard, Spicy Brown 8/14,Mustard, Spicy Brown 8/14,**Cheese American, sliced 11/22,**Cheese American, sliced 11/22,Tomato Raw,Tomato Raw	Potato chip Lays 2007,Mustard, Spicy Brown 8/14,Mayonnaise Kraft 8/14	asparagus	fake chicken; veggie grill	0
G75693_rerun_5ul_RG10_01_17745.mzXML	european soldier beans	european solider beans	not applicable	not applicable	not applicable	not applicable	adzuki beans	cranberry beans	boiled adzuki beans	common beans	cooked garbanzo bean
G75701_rerun_RA7_01_17549.mzXML	baby lima beans	baby lima beans	not applicable	not applicable	not applicable	not applicable	adzuki beans	cranberry beans	bean	common beans	cooked garbanzo bean
G75703_RH7_01_17774.mzXML	black orca beans	black orca beans	not applicable	not applicable	not applicable	not applicable	Black Beans, reduced sodium (Drained 9/14),Mexican Spice Mix,Oil Canola	adzuki beans	cranberry beans	common beans	white bean uncooked
G75708_rerun_5ul_RE6_01_17703.mzXML	long grain brown rice	long grain brown rice	not applicable	not applicable	not applicable	not applicable	Simple Truth Organic Peanut Butter	golden quinoa pilaf	amaranth grain	raw almonds	0
G75709_rerun_5ul_RD9_01_17672.mzXML	organic long grain brown rice	organic long grain brown rice	not applicable	not applicable	not applicable	not applicable	golden quinoa pilaf	forbidden rice	hulless barley	0	0
G75710_RD6_01_17575.mzXML	short grain brown rice	short grain brown rice	not applicable	not applicable	not applicable	not applicable	sweet corn	golden quinoa pilaf	raw almonds	hulless barley	Dairy Cattle Feed (Modesto Milling Co)
G75713_rerun_5ul_RG6_01_17730.mzXML	toasted pearl couscous	toasted pearl couscous	not applicable	not applicable	not applicable	not applicable	Pretzels Rold Gold-09/07	Pretzels Rold Gold-09/07	frozen corn	mixed brown rice	granola bar
G75714_RH6_01_17771.mzXML	medium grain couscous	medium grain couscous	not applicable	not applicable	not applicable	not applicable	frozen corn	mixed brown rice	granola bar	wheat bran	Marzen/Octoberfest-style ale grain mixture, after steeping
G75717_RB9_01_17544.mzXML	short grain brown rice	short grain brown rice	not applicable	not applicable	not applicable	not applicable	sweet corn	golden quinoa pilaf	pumpkin seeds	raw almonds	Dairy Cattle Feed (Modesto Milling Co)
G75718_BF4_01_19020.mzXML	pizza, celeste, frozen	sauce (tomato purree (water, tomato paste), seasoning (salt, spices, sugar, dehydrated garlic), parmesan and romano cheese blend (pasteurized cow's milk, enzymes, salt), flavor blend (maltodextrin, dextrose, natural spice oleorensins), salt, modified corn starch, soybean oil, xanthan gum)	low moisture part skim mozzarella cheese (pasteurized part skim milk, cheese cultures, salt, enzymes)	provolone cheese (pasteurized milk, cultures, salt, enzymes, smoke flavor)	crust: wheat flour, malted barley flour, water, shortening flake (palm oil, soy lecithin, butter flavor (cottonseed oil, flavor), beta carotene	soybean oil	Pasta Sauce,Angela Mia, 12/10,Oil Olive	red velvet cake icing	custard	southwest chicken eggroll	tigers H2O 33/40 35:1 with lactase
G75719_1x_RE6_01_18557.mzXML	jun	tea	honey	not collected	not collected	not collected	home brewed beer	kombucha, homemade	GT Kombucha Original flavor	water kefir	bamboo mountain
G75722_1x_10ul_RC6_01_18529.mzXML	jun	tea	honey	not collected	not collected	not collected	rum, flavored	kombucha, homemade	GT Kombucha Original flavor	water kefir	0
G75723_1x_RE5_01_18556.mzXML	kombucha	tea	sugar	not collected	not collected	not collected	Newtown Pippen	kombucha, homemade	GT Kombucha Original flavor	fresh juice	0
G75726_1x_RD6_01_18543.mzXML	kefir, home fermented	milk	kefir grains	maple syrup	not applicable	not applicable	butter	sour cream, CMI workshop	custard	Christmas dessert	feta
G75741_1x_10ul_RH6_01_19916.mzXML	Beet Juice- cold pressed (carrot, apple, ginger, lemon too)	beet	ginger	apple	lemon	carrot	carrot juice	trader joe's carrot juice	fresh juice	microwaved carrots	ice tea (probably)
G75742_1x_10ul_RG6_01_19898.mzXML	Yerba Mate Traditional	purified water	organic cane sugar	organic lemon juice concentrate	citric acid	not applicable	whole milk strauss (expiration Oct. 3rd)	yerba mate	roasted mate	ice tea (probably)	sweetened green tea (probably)
G75743_1x_RE3_01_18554.mzXML	cucumber mint kombucha (Julia homemade)	black tea	green tea	sugar	scoby	cucumber	kombucha, homemade	GT Kombucha Original flavor	Pierre Frick Wine 1.; Pinot noir 2015	water kefir	bamboo mountain
G75744_1x_10ul_rerun_RF4_01_19934.mzXML	rootbeer	wholesome sweeteners fair trade organic cane juice	wintergreen	sarsaparilla	sassafrass	clove	onion	ground cherry	rootbeer	Dr. Pepper (probably)	sticks from bean mix
G75748_1x_10ul_RD2_01_19813.mzXML	Straus heavy whipping cream	pasteurized organic cream	not applicable	not applicable	not applicable	not applicable	butter	creme brulee	whipping cream	red fronted gazelle formula	grants gazelle formula
G75753_1x_10ul_RG4_01_19896.mzXML	almond milk (vanilla)	almond	filtered water	calcium carbonate	vitamin E acetate	vitamin A palmitate	Almonds, whole	tap water	whole milk strauss (expiration Oct. 3rd)	red fronted gazelle formula	grants gazelle formula
G75754_1x_10ul_RE3_01_19830.mzXML	Rootbeer	carbonated water	fructose	natural flavor	caramel color	citric acid	fuze iced raspberry tea	goat milk, local, not pasteurized, etc. ; 2 day old	Monster (probably)	Coca Cola (probably)	sweetened green tea (probably)
G75755_1x_10ul_RG3_01_19893.mzXML	water bites for feeder insects with calcium	water	calcium lactate	anionic polyacrylamide	FD&C Blue 1	not applicable	curcumin redox	multivitamin multimineral dietary supplement	tap water	wapiti formula	grants gazelle formula
G75758_1x_10ul_RD5_01_19816.mzXML	vitamin e thiamine	thiamine	vitamin E	not applicable	not applicable	not applicable	tapwater	sesame oil	Coca Cola (probably)	small trout	0
G75759_1x_10ul_RG2_01_19892.mzXML	vitamin e supplement	d-alpha-tocopherol compounded with water	polyehtoxylatedcastor oil	n-propyl alcohol	not applicable	not applicable	curcumin redox	multivitamin multimineral dietary supplement	wapiti formula	red fronted gazelle formula	barbary sheep formula
G75760_1x_RF8_01_18573.mzXML	blueberry kombucha	blueberry	black and green tea	sugar	scoby	not applicable	Garden Blueberry	kombucha, homemade	GT Kombucha Original flavor	blueberry	blueberry
G75763_1x_RB9_01_18617.mzXML	berliner weisse beer	malt	malted wheat	Carapils Malts (Dextrine-Style)	Topaz hops	orange	Ballast Point Russian Imperial Stout-9.8% ABV	pizza port beer	Panic IPA Track Seven	XOCOVEZA Mocha Start	Koshihikari echigo beer
G75764_1x_RG10_01_18587.mzXML	apple cider vinegar w/ mother	certified organic apple cider vinegar	water	not applicable	not applicable	not applicable	Fuji	Fuji	Fuji	Ribston Pippen	0
G75765_1x_RH7_01_18599.mzXML	warsteiner beer	brewing water	barley malt	hops	hop extract	not applicable	Ballast Point Russian Imperial Stout-9.8% ABV	pizza port beer	Panic IPA Track Seven	XOCOVEZA Mocha Start	Koshihikari echigo beer
G75766_1x_10ul_rerun_RF1_01_19930.mzXML	chocolate milk	organic grade A lowfat milk	organic cane sugar	organic cocoa powder	carrageenan	natural flavor	whole milk strauss (expiration Oct. 3rd)	c.eland giant eland formula	gerenuk formula	red fronted gazelle formula	grants gazelle formula
G75768_1x_10ul_RG10_01_19905.mzXML	Vitamin Water, flavor XXX (acai-blueberry-pomegranate)	reverse osmosis water	crystalline fructose	cane sugar	citric acid	vitamin c	tap water	whole milk strauss (expiration Oct. 3rd)	ice tea (probably)	sweetened green tea (probably)	0
G75769_1x_10_RA9_01_18507.mzXML	blueberry kombucha (homemade)	blueberry	black and green tea	sugar	scoby	not applicable	kombucha, homemade	blueberry	soaring crane	blueberry	0
G75770_1x_RE10_01_18561.mzXML	mature kombucha (3rd Round)	black tea	green tea	sugar	water	scoby	Frangelico- 20% ABV	kombucha, homemade	GT Kombucha Original flavor	Panic IPA Track Seven	japanese sencha
G75771_1x_RD10_01_18547.mzXML	mature kombucha (from scoby #2 round 1)	black tea	green tea	sugar	water	scoby	Frangelico- 20% ABV	kombucha, homemade	GT Kombucha Original flavor	japanese sencha	White Peony
G75772_1x_RF10_01_18575.mzXML	coconut water (harmless harvest w/ probiotics)	coconut water	water	organic coconut meat	cane sugar	cultures (L. acidophilus, B. lactis, S. thermophilus, L. casei, L. bulgaricus, B. bifidum, L. rhamnosus, Bacillus coagulans GBI-30 6086)	Spiced Jaegermeister 35.5% ABV	rum, flavored	vodka (40%alc/vol)	granola bar	hummus
G75781_5x_BB3_01_19256.mzXML	feline (white tendon)	horse meat cellulose	tri-calcium-phosphate	vitamin mineral carnivore premix	vitamin E	fatty acid supplement	ground bison	chuck	meat from femur bones beef	beef 1	bull 5
G75782_5x_BC2_01_19276.mzXML	feline feed (fatty light meat)	horse meat cellulose	tri-calcium-phosphate	vitamin mineral carnivore premix	vitamin E	fatty acid supplement	ground beef	chuck	small trout 14	small trout 14	beef 1
G75783_5x_BD2_01_19293.mzXML	feline dark tough meat	horse meat cellulose	tri-calcium-phosphate	vitamin mineral carnivore premix	vitamin E	fatty acid supplement	Beef Top Sirloin,Mexican Spice Mix,Oil Canola	chuck	small trout 14	beef 1	pecan wood smoked elk loin
G75792_5x_rerun_BA2_01_19376.mzXML	xxs trout (center meat)	xxs trout	not applicable	not applicable	not applicable	not applicable	xxs trout	xxs trout (head 16)	silversides 12	0	0
G75794_5x_rerun_BA8_01_19382.mzXML	giant gut loaded meal worm (center piece)	giant gut loaded meal worm	not applicable	not applicable	not applicable	not applicable	Peas Green,Mexican Spice Mix,Oil Canola	rabbit ear (ear cross section)	wax worm (center piece)	0	0
G75796_5x_BE8_01_19318.mzXML	giant meal worm (center piece)	giant meal worm	not applicable	not applicable	not applicable	not applicable	wax worm (center piece)	xs trout	meat from femur bones medium beef	0	0
G75797_5x_BB9_01_19268.mzXML	night crawler (center piece)	night crawler	not applicable	not applicable	not applicable	not applicable	langostino	small trout 14	escargot (dark meat 25)	pacific mackerel 23	pacific mackerel 23
G75799_5x_BC9_01_19287.mzXML	cricket (5 week cricket collected live) (bilateral cut)	cricket (5 week cricket collected live)	not applicable	not applicable	not applicable	not applicable	cricket	chuck	wax worm (center piece)	shetland islands salmon	0
G75800_5x_BC10_01_19288.mzXML	horse meat product feline	horse meat cellulose	tri-calcium-phosphate	vitamin mineral carnivore premix	vitamin E	fatty acid supplement	veal shoulder roast	ground turkey, foster farms 93%	meat from femur bones beef	beef heart 7	beef 1
G75801_5x_BA10_01_19247.mzXML	horse meat product feline	horse meat cellulose	tri-calcium-phosphate	vitamin mineral carnivore premix	vitamin E	fatty acid supplement	beef heart 7	small trout 14	beef 1	0	0
G75802_p19_e10_rerun2_GE5_01_21701.mzXML	horse meat product feline red meat	horse meat cellulose	tri-calcium-phosphate	vitamin mineral carnivore premix	vitamin E	fatty acid supplement	beef	lizard	small trout 14	beef 1	0
G75803_p19_f10_GA6_01_21666.mzXML	horse meat product feline pink meat	horse meat cellulose	tri-calcium-phosphate	vitamin mineral carnivore premix	vitamin E	fatty acid supplement	chicken intensive breeding	lizard (body)	lizard	xs trout 15	beef 1
G75804_p19_d4_rerun_GB5_01_21711.mzXML	horse meat product feline	horse meat cellulose	tri-calcium-phosphate	vitamin mineral carnivore premix	vitamin E	fatty acid supplement	lizard	beef heart 7	small trout 14	beef 1	0
G75805_5x_rerun_BH4_01_20112.mzXML	waterfowl starter 83	ground corn	wheat middlings	dehulled soybean meal	whole wheat	fish meal	soybeans, organic	granola bar with chocolate	Dairy Cattle Feed (Modesto Milling Co)	0	0
G75806_5x_rerun_BF4_01_20092.mzXML	Apple paradise M704B 7171 63	whole grain yellow corn	soybean meal	corn gluten meal	corn hominy feed	sucrose	BBQ soy protein	fake chicken; veggie grill	pine nuts from club med salad	flower	Citristim for poultry (yeast feed)
G75807_5x_BC4_01_19972.mzXML	pigeon seed 73	milo pop corn	peas	wheat	not applicable	not applicable	hulled millet	bean	beer mash	10 minute farro	0
G75808_5x_BB5_01_19955.mzXML	sweet potato and venison formula 56	sweet potatoes	venison	pea protein	potato protein	canola oil	fake chicken; veggie grill	10 minute farro	flower	0	0
G75809_5x_rerun_BF5_01_20093.mzXML	parakeet food 60	whole grain yellow corn	soybean meal	corn gluten meal	corn hominy feed	sucrose	soybeans, organic	fake chicken; veggie grill	pine nuts from club med salad	flower	Citristim for poultry (yeast feed)
G75810_5x_BD5_01_19990.mzXML	leafeater 59	soybean meal	corn gluten meal	soybean hulls	sugar beet pulp	corn hominy feed	Granola Bar, Nature Valley Sweet n Salty	BBQ soy protein	tempeh	soybeans, organic	0
G75811_5x_BG5_01_20038.mzXML	parrot food 61	whole grain yellow corn	soybean meal	corn gluten meal	corn hominy feed	sucrose	BBQ soy protein	fake chicken; veggie grill	insect supplement	flower	0
G75812_5x_BH5_01_20058.mzXML	primate browse biscuit 57	ground corn	dehulled soybean meal	corn gluten meal	dried beet pulp	ground aspen	Belgian Abbey Yeast	European Ale Yeast	fake chicken; veggie grill	flower	Algae (Chlamydomonas reinhardtii) - nutrient supplement
G75813_5x_rerun_BE5_01_20084.mzXML	chicken 16lbs healthy adult original zoo #50	chicken	chicken by-product meal	corn meal	corn grits	dried beet pulp	hummus	small trout 14	small trout 14	beef 1	0
G75814_5x_BC5_01_19975.mzXML	primate diet 47	dehulled soybean meal	ground soybean hulls	ground corn	corn gluten meal	ground oats	tofu	soybeans, organic	insect supplement	edamame	flower
G75815_5x_BA5_01_19947.mzXML	dog feed 52	chicken	ground whole grain corn	ground whole grain sorghum	chicken by-product meal	dried beet pulp	Corn,Mexican Spice Mix,Oil Canola	Roasted Sesame Seed	thick rolled oats	Marzen/Octoberfest-style ale grain mixture, before steeping	Hartweizen griess
G75818_5x_4ul_BG2_01_19742.mzXML	roasted mate guarana chai	roasted mate	clove	ginger	cinnamon	guarana nut	raw ginger	Assam	Pumpkin beer spice mix	raw ginger with peel stored at room temp	0
G75820_5x_4ul_BD2_01_19707.mzXML	Orchid Oolong	Orchid Oolong	small leaf Wuyi	not applicable	not applicable	not applicable	bamboo mountain	japanese sencha	soaring crane	White Peony	Wuyi Mountain
G75823_5x_4ul_BH3_01_19754.mzXML	English Breakfast	long-leaf Ceylon	Assam tea	not applicable	not applicable	not applicable	Assam	Silver Needles	japanese sencha	soaring crane	English Breakfast
G75824_5x_4ul_BE3_01_19720.mzXML	lychee black	black tea	lychee	not applicable	not applicable	not applicable	Assam	soaring crane	White Peony	jasmine green tea satchet	0
G75825_5x_2ul_BB3_01_19648.mzXML	vanilla peach apricot	vanilla peach apricot	black tea	peach	apricot	not applicable	Silver Needles	soaring crane	English Breakfast	White Peony	Wuyi Mountain
G75826_5x_BA3_01_19609.mzXML	Strawberry Sencha	Sencha leaf	strawberry	not applicable	not applicable	not applicable	bamboo mountain	japanese sencha	soaring crane	Wuyi Mountain	starfruit green tea leaves
G75828_5x_BA4_01_19610.mzXML	citrus green rooibos	red rooibos	green rooibos	fruits	flowers	stevia	thai pepper	relief tonics	soaring crane	artichoke	dill
G75830_5x_2ul_BB4_01_19649.mzXML	rooibos red bush	rooibos red bush	not applicable	not applicable	not applicable	not applicable	japanese sencha	English Breakfast	White Peony	shishito pepper	unripe polluted lemon peel
G75833_5x_BA5_01_19611.mzXML	bao zhong oolong	bao zhong oolong	not applicable	not applicable	not applicable	not applicable	bamboo mountain	japanese sencha	soaring crane	starfruit green tea leaves	0
G75834_5x_4ul_BE4_01_19721.mzXML	1st flush darjeeling	1st flush darjeeling	not applicable	not applicable	not applicable	not applicable	Silver Needles	japanese sencha	soaring crane	White Peony	0
G75835_5x_2ul_BB5_01_19650.mzXML	darjeeling 2nd flush	darjeeling 2nd flush	not applicable	not applicable	not applicable	not applicable	dragonwell	Assam	English Breakfast	White Peony	Wuyi Mountain
G75837_1x_RE5_01_20322.mzXML	seaweed, laver, roasted	laver	canola oil	sesame oil	salt	not applicable	Toasted nori seaweed	dried parsley	chard	18 roasted seaweed nori	purple carrot
G75840_1x_rerun_8ul_RC5_01_20392.mzXML	papaya, fresh, sweet	papaya, fresh, sweet	not applicable	not applicable	not applicable	not applicable	mango	leek	roma tomato with peel	fruit chop - papaya	white carrot
G75841_1x_RB5_01_20255.mzXML	cactus, nopales, cooked in avocado oil, Ralfs	cactus	avocado oil	not applicable	not applicable	not applicable	bell pepper, red	green chili, hatch	fava bean from veggie dish	cactus, nopales, raw, Ralfs	shishito pepper
G75847_5x_BC5_01_19673.mzXML	mandarin Pu-erh	Pu-erh leaves	mandarin	not applicable	not applicable	not applicable	lapsang souchong	Assam	English Breakfast	egg white, raw	Wuyi Mountain
G75848_5x_4ul_BG5_01_19745.mzXML	sun moon lake	sun moon lake	not applicable	not applicable	not applicable	not applicable	dragonwell	Silver Needles	soaring crane	English Breakfast	White Peony
G75853_5x_2ul_BB7_01_19653.mzXML	Pear & Pomegranate	Pear & Pomegranate	not collected	not collected	not collected	not collected	dragonwell	bamboo mountain	Silver Needles	japanese sencha	soaring crane
G75854_5x_2ul_BC7_01_19677.mzXML	Gunpowder	small-leaf green tea	not applicable	not applicable	not applicable	not applicable	lapsang souchong	Assam	japanese sencha	White Peony	Wuyi Mountain
G75855_5x_BA7_01_19613.mzXML	High Mountain Nilgiri	High Mountain Nilgiri	not collected	not collected	not collected	not collected	Assam	Silver Needles	soaring crane	English Breakfast	Wuyi Mountain
G75856_5x_4ul_BD7_01_19713.mzXML	Lapu Mountain Souchong	Lapu Mountain Souchong	not applicable	not applicable	not applicable	not applicable	Assam	soaring crane	English Breakfast	White Peony	Wuyi Mountain
G75858_1x_RG7_01_26460.mzXML	mocha frappaccino, starbucks	Brewed Starbucks Coffee	reduced fat milk	sugar	cocoa	pectin	Copper Moon Kenyan coffee, pour-over	ice cream	Christmas dessert	springbok formula	cupcake, green frosting
G75859_1x_rerun_RE7_01_26482.mzXML	Black Tea, Nestea [leaves from Nilgiri]	Brewed Black Tea	citric acid	not applicable	not applicable	not applicable	pig lard	special sauce from Board and Brew	lapsang souchong	sweetened green tea (probably)	Stone Ruination Double IPA beer
G75860_1x_RH7_01_26475.mzXML	Green Tea, iced, Tazo, organic	water	organic green tea	organic lemongrass	organic spearmint	organic lemon verbena	kombucha, homemade	japanese sencha	sweetened green tea (probably)	starfruit green tea leaves	wasabi with soysauce contamination; sushi place in la jolla;
G75861_1x_BC4_01_26570.mzXML	Primo Taglio Roasted Turkey Breast	turkey breast meat	turkey broth	salt	dextrose	sodium phosphate	Chicken Breast	Chicken Breast	creme brulee	beef/ steak, Oregon, Embriette dinner	0
G75862_1x_RH6_01_26472.mzXML	Coffee, iced, unsweetened, Starbucks	Brewed Starbucks Coffee (water, coffee)	not applicable	not applicable	not applicable	not applicable	Ground coffee	Ground coffee	Ground coffee	Ground coffee	seattle's best coffee
G75863_1x_RF7_01_26446.mzXML	chocolate almond milk, Silk	almondmilk (filtered water, almonds)	cane sugar	cocoa (processed with alkali)	vitamin and mineral blend (calcium carbonate, sodium ascorbat, vitamin E acetate, vitamin A palmitate, vitamin D2)	ea salt	chocolate icing	bread	ice cream	cupcake, brown frosting	cranberry
G78805_BB12_01_18935.mzXML	cinnamon egg	egg	cinnamon	soy milk	not collected	not collected	scallop	eggs benedict, egg yolk	quail egg	0	0
G78807_1x_RG2_01_20346.mzXML	Garden mint (chocolate)	Garden mint (chocolate)	not applicable	not applicable	not applicable	not applicable	thyme	lavender	chocolate mint	orange thyme	raw/fresh sage purchase 1/17/18 left out at rt in water until sampling 1/23 pm and frozen 1/25 8:30AM
G78819_rerun_BC12_01_19079.mzXML	Mini M&M	milk chocolate (sugar, chocolate, skim milk, cocoa butter, lactose, milkfat, soy lecithin, salt, artificial flavors)	sugar	cornstarch	corn syrup	dextrin	ChocoMuseo Lima Cacao Liquer	Monroe's chili rellenoplatter;batter	cooked carrot from dish	chocolate icing	cupcake, brown frosting
G78820_BD12_01_19000.mzXML	home made stuffed peppers (cumin, salt, pepper, creamcheese, chedar cheese, mozerella cheese, bacon, jalipino peppers)	cumin	salt	pepper	cream cheese	cheddar cheese	carrot; cooked with other ingredients	stinking bishop	cheese, CMI workshop	Frontier burrito plate;burrito	southwest chicken eggroll
G78824_2x_RC4_01_19128.mzXML	apple sauce	apples	water	concentrated apple juice	ascorbic acid	not applicable	apple sauce, organic	bean	artichoke	0	0
G78827_2x_RF4_01_19181.mzXML	Trader Joe's hashbrowns	potatoes	vegetable oil	salt	dextrose	citric acid	Potato Chip BAKED Plain	granola bar with chocolate	eggplant	bean from cheewra mix	0
G78829_1x_RE12_01_18865.mzXML	coconut milk fat	coconut milk fat	not applicable	not applicable	not applicable	not applicable	coconut flour	hummus	Christmas dessert	Christmas dessert	0
G78831_5x_BG8_01_20043.mzXML	brown rice	cooked organic brown rice	not applicable	not applicable	not applicable	not applicable	basmati rice from Trader Joe's frozen indian food	Marzen/Octoberfest-style ale grain mixture, after steeping	Dairy Cattle Feed (Modesto Milling Co)	0	0
G78839_BF12_01_19030.mzXML	Red lentil curry	lentils	curry	tomato	pepper	cumin seeds	mild salsa	tomato	red onion	green sauce pesto like	red lentils
G78840_5x_BE12_01_18323.mzXML	Boursin cheese	pasteurized cultured milk and cream	garlic	salt	white pepper	parsley	harbison	delice de bourgogone	cheese, brie	southwest chicken eggroll	steak crostini steak
G78842_BE12_01_19014.mzXML	Cereals	whole grain oats	cane sugar	sunflower oil	rice	dark chocolate chips	ChocoMuseo Lima Cacao Liquer	oats, Mcann's quick cooking	Monroe's chili rellenoplatter;batter	chocolate icing	rolled oats uncooked
G78843_BG12_01_19045.mzXML	yellow gummy bear	corn syrup	sugar	modified corn starch	gelatin	citric acid	cheesecake like dessert- chantilly topping	bacon, cooked	whipped cream	pork product	pork product
G78844_2x_RD3_01_19141.mzXML	Red gummy bear	corn syrup	sugar	modified corn starch	gelatin	citric acid	veal shoulder roast	hard salami	Christmas dessert	meat from femur bones beef	0
G78860_1x_10ul_rerun_RE12_01_19929.mzXML	organic ketchup	organic tomato puree	organic sugar	organic white vinegar	salt	organic onion powder	canned tomato	canned tomato	canned tomato	sundried tomato	Pasta Sauce,Angela Mia, 12/10,Oil Olive
G78873_1x_RB11_01_23277.mzXML	cooked filet mignon	Filet Mignion	olive oil	pepper	salt	not applicable	Turkey, ROAST,FRESH,TOM,Mayonnaise Kraft 8/14	Turkey, ROAST,FRESH,TOM	Beef Top Sirloin,Mexican Spice Mix,Oil Canola	pecan wood smoked elk loin	0
G78874_BA4_01_18638.mzXML	chicken (breast) cooked	chicken	dried lemon peel	pepper	salt	not applicable	marinated chicken breast, foster farms	beef/ steak, Oregon, Embriette dinner	steak crostini steak	xxs trout	0
G78875_BD3_01_18683.mzXML	chicken (breast) raw	chicken	dried lemon peel	pepper	salt	not applicable	chicken intensive breeding	new york strip	marinated chicken breast, foster farms	0	0
G78876_BG3_01_18742.mzXML	duck (breast) raw	duck	salt	not applicable	not applicable	not applicable	chicken intensive breeding	spiced, cooked chicken in chicken biryani	veal shoulder roast	small trout 14	beef 1
G78877_BF4_01_18727.mzXML	duck (breast) cooked	duck	salt	not applicable	not applicable	not applicable	chicken intensive breeding	Turkey, ROAST,FRESH,TOM	Chicken Breast	chuck	beef/ steak, Oregon, Embriette dinner
G78879_BB4_01_18653.mzXML	duck (leg) raw	duck	salt	herb mix	not applicable	not applicable	chicken intensive breeding	Chicken Breast	duck Confit breast, medium rare	beef/ steak, Oregon, Embriette dinner	bull 5
G78880_BC4_01_18669.mzXML	duck (leg) cooked	duck	salt	herb mix	not applicable	not applicable	chicken intensive breeding	spiced, cooked chicken in chicken biryani	veal shoulder roast	beef/ steak, Oregon, Embriette dinner	0
G78881_5x_BG4_01_20037.mzXML	wheatberry from trader Joe's salad	butternut squash	red quinoa	wheatberry	arugula	cranberries	**Roll, WHEAT, Aspen 4/15	goat cheese with tomato dish	pita bread	herbed goat cheese	0
G78883_lentil_red_BF1_01_20549.mzXML	lentil_red	red split lentils	not applicable	not applicable	not applicable	not applicable	cranberry beans	red lentils	black lentils	cowpea	red lentils uncooked
G78911_p19_g8_GB7_01_21678.mzXML	Liver sausage/ liver worst	Liver sausage/ liver worst	not collected	not collected	not collected	not collected	Mayonnaise Kraft 8/14,Mustard, Spicy Brown 8/14,Potato chip Lays 2007	Chicken Breast	spiced, cooked chicken in chicken biryani	beef	hard salami
G78912_2x_RD4_01_19142.mzXML	Garlic hummus	fresh steamed chickpeas	sesame tahini	sunflower oil	olive oil	roasted garlic	bovine Marchigiana	commercial pig intensive breeding	hummus	white bean uncooked	cooked garbanzo bean
G78914_rerun_RB4_01_17552.mzXML	jade pearl rice	jade pearl rice	not applicable	not applicable	not applicable	not applicable	Rice White, COOKED, Uncle Bens,Mexican Spice Mix,Oil Canola	raw tomato in chicken biryani	mixed brown rice	boiled forbidden rice	0
G78915_RG3_01_17625.mzXML	orzo	organic semolina (thiamine mononitrate;niacin;riboflavin;ferrous sulfate;folic acid)	not applicable	not applicable	not applicable	not applicable	blueberry muffin	organic rolled oats	cooked oatmeal	mixed brown rice	wheat bran
G78918_rerun_RA4_01_17526.mzXML	red split lentils	red split lentils	not applicable	not applicable	not applicable	not applicable	red lentils	black lentils	common beans	red lentils uncooked	cooked garbanzo bean
G78919_RA2_01_17522.mzXML	sweet brown rice	sweet brown rice	not applicable	not applicable	not applicable	not applicable	poppy seeds	golden quinoa pilaf	wheat bran	Dairy Cattle Feed (Modesto Milling Co)	brown rice
G78921_rerun_5ul_RD3_01_17663.mzXML	shelled sunflower seeds	shelled sunflower seeds	not applicable	not applicable	not applicable	not applicable	Almonds, whole	golden quinoa pilaf	macadamia nuts	raw almonds	sunflower seed
G78926_rerun_5ul_RD4_01_17754.mzXML	soft white wheat berries	soft white wheat grain	not applicable	not applicable	not applicable	not applicable	mixed brown rice	wheat bran	hulled millet	hulless barley	farro uncooked
G78931_BG10_01_18750.mzXML	uncured jalapenocheddar beef and pork bratwurst cooked	beef	pork	not collected	not collected	not collected	spiced, cooked chicken in chicken biryani	Steak	marinated chicken breast, foster farms	southwest chicken eggroll	steak crostini steak
G78932_BH10_01_18765.mzXML	uncooked beef NY strip USDA prime Costco	steak	salt	pepper	not collected	not collected	Chicken Breast	Chicken Breast	ground black pepper	black pepper	marinated chicken breast, foster farms
G78934_BF10_01_18735.mzXML	uncured jalapenocheddar beef and pork bratwurst uncooked	beef	pork	water	cheddar cheese (pasteurized milk, cheese culture, salt, enzymes, natamycin)	sea salt	spiced, cooked chicken in chicken biryani	hard salami	southwest chicken eggroll	steak crostini steak	herbed goat cheese
G78938_BA10_01_18645.mzXML	lamb shoulder chops	lamb shoulder chops	not applicable	not applicable	not applicable	not applicable	ahi poke	raw chicken neck	lamb shoulder chops	hard salami	0
G78939_BD8_01_18689.mzXML	boneless pork shoulder roast	boneless pork shoulder roast	not applicable	not applicable	not applicable	not applicable	ground bison	chuck	marinated chicken breast, foster farms	beef 1	pecan wood smoked elk loin
G78940_BA8_01_18643.mzXML	boneless pork shoulder roast	boneless pork shoulder roast	not applicable	not applicable	not applicable	not applicable	commercial pig intensive breeding	chicken intensive breeding	new york strip	grilled beef NY strip USDA prime Costco	veal shoulder roast
G78941_rerun_BH8_01_18780.mzXML	boneless pork shoulder roast	boneless pork shoulder roast	not applicable	not applicable	not applicable	not applicable	grilled beef NY strip USDA prime Costco	veal shoulder roast	hard salami	small trout	0
G78942_rerun_BH9_01_18781.mzXML	boneless chuck roast	boneless chuck roast	not applicable	not applicable	not applicable	not applicable	organic ground beef (Sun Fed Ranch)	bovine intensive breeding Padano	chuck	beef 1	pecan wood smoked elk loin
G78943_BD9_01_18690.mzXML	boneless chuck roast	boneless chuck roast	not applicable	not applicable	not applicable	not applicable	bovine intensive breeding Padano	new york strip	chuck	grilled beef NY strip USDA prime Costco	veal shoulder roast
G78944_BB8_01_18659.mzXML	boneless chicken thigh	boneless chicken thigh	not applicable	not applicable	not applicable	not applicable	chicken	chicken intensive breeding	chuck	raw chicken neck	ground turkey, foster farms 93%
G78945_BA6_01_18640.mzXML	boneless chicken thigh	boneless chicken thigh	not applicable	not applicable	not applicable	not applicable	commercial pig intensive breeding	fish	ahi poke	chuck	raw chicken neck
G78946_BF9_01_18734.mzXML	boneless chicken thigh	boneless chicken thigh	not applicable	not applicable	not applicable	not applicable	chicken intensive breeding	raw chicken neck	marinated chicken breast, foster farms	quail egg	xs trout 15
G78947_BE11_01_18719.mzXML	veal shoulder roast	veal shoulder roast	not applicable	not applicable	not applicable	not applicable	organic ground beef (Sun Fed Ranch)	bovine intensive breeding Padano	veal shoulder roast	small trout 14	beef 1
G78949_BH11_01_18766.mzXML	veal shoulder roast	veal shoulder roast	not applicable	not applicable	not applicable	not applicable	chuck	veal shoulder roast	beef	steak crostini steak	0
G78950_BE10_01_18718.mzXML	lamb shoulder chops	lamb shoulder chops	not applicable	not applicable	not applicable	not applicable	commercial pig intensive breeding	spiced, cooked chicken in chicken biryani	veal shoulder roast	hard salami	bull 5
G78952_RH3_01_17762.mzXML	roasted unsalted peanuts	roasted unsalted peanuts	not applicable	not applicable	not applicable	not applicable	Peanut Butter Smooth, 3/16	Simple Truth Organic Peanut Butter	raw almonds	peanut	0
G78953_RH2_01_17759.mzXML	raw walnut pieces	raw walnut pieces	not applicable	not applicable	not applicable	not applicable	pine nuts	hulled hempseed	adzuki beans	cowpea	cooked garbanzo bean
G78956_RH4_01_17765.mzXML	red mill organic rolled oats	red mill organic rolled oats	not applicable	not applicable	not applicable	not applicable	McCann's quick cooking rolled oats	cooked oatmeal	oats, Mcann's quick cooking	rolled oats	rolled oats uncooked
G78957_5x_15ul_RG4_01_19643.mzXML	homemade yogurt	organic pasteurized whole milk	yogurt starter batch	not applicable	not applicable	not applicable	sour cream, CMI workshop	Sour Cream	addra formula	0	0
G78958_p19_g5_GD6_01_21672.mzXML	Party platter pack Pepper Salame	Party platter pack Pepper Salame	not collected	not collected	not collected	not collected	BBQ Chicken	burger meat, big mac	beef	beet	0
G78959_p19_g6_rerun_GE6_01_21713.mzXML	Party platter pack Hot Capocolla	Party platter pack Hot Capocolla	not collected	not collected	not collected	not collected	spiced, cooked chicken in chicken biryani	meat with scallop dish	marinated chicken breast, foster farms	hard salami	0
G78960_p19_g7_GA7_01_21676.mzXML	Party platter pack Hot Calabrese	Party platter pack Hot Calabrese	not collected	not collected	not collected	not collected	pork.salami	meat with scallop dish	beef	hard salami	hard salami
G78961_5x_rerun_BF8_01_20098.mzXML	Honey almond butter	dry roasted almonds	organic evaporated cane juice	organic honey	palm oil	sea salt	Almonds, whole	Simple Truth Organic Peanut Butter	Monroe's chili rellenoplatter;batter	raw almonds	peanut
G78963_2x_rerun_RA4_01_19451.mzXML	Lakerol liqorice	maltito syrup	sorbitol	steviol glycosides	gum arabic	ammonium chloride	Almonds, whole	Simple Truth Organic Peanut Butter	raw almonds	Christmas dessert	peanut
G78964_2x_rerun_RE4_01_19197.mzXML	BBQ Potato Chips	potatoes	sunflower and/or safflower oil	evaporated cane sugar	salt	rice flour	Monroe's chili rellenoplatter;batter	cooked carrot from dish	asparagus	fake chicken; veggie grill	0
G78965_1x_BH5_01_20242.mzXML	Raw Honey	100% pure organic honey	not applicable	not applicable	not applicable	not applicable	corsican honey	red sauce	peach	polluted grapefruit outer skin, washed, unexposed to air	raw honey, wild
G78966_1x_10ul_BC7_01_20294.mzXML	Truffle & Salt	sea salt	black summer truffle 5%	truffle flavor	not applicable	not applicable	poppy seeds	Monroe's chili rellenoplatter;batter	granola bar	Pumpkin ale grain mixture, before steeping	tigers H2O 33/40 35:1 with lactase
G78970_10x_RE7_01_20195.mzXML	Groud Curry	cumin	turmeric	coriander	chile	mustard	ground black pepper	black pepper	sticks from bean mix	quinoa	0
G78971_1x_BH8_01_20273.mzXML	Ground Smoky Paprika	paprika	silicon dioxide	not applicable	not applicable	not applicable	green chili, hatch	dried chili flakes/ seeds	red sauce	Pumpkin ale grain mixture, before steeping	0
G78974_2x_RA11_01_19107.mzXML	Whole grain bread	whole wheat flour	water	sugar	wheat gluten	raisin juice concentrate	Belgian Abbey Yeast	European Ale Yeast	fake chicken; veggie grill	orange chicken, fast food, panda express, UCSD	0
G78975_1x_RG5_01_18885.mzXML	mango	organic dried mango slices	not applicable	not applicable	not applicable	not applicable	mango	mango	plantain	baby food mashed banana	banana from Jimbos
G78978_5x_RD7_01_20179.mzXML	Strawberry jam	strawberry	organic cane sugar	natural apple pectin	ascorbic acid	citric acid	apple sauce, organic	strawberry, self picked from field, washed and refrigerated	strawberries (california giant, organic )	granola bar with chocolate	bean
G78980_5x_10ul_BD8_01_19714.mzXML	Earth Balance olive oil (butter)	vegetable oil blend (palm fruit, canola safflower, extra virgin olive, flax oils)	water	salt	natural flavor	pea protein	BBQ soy protein	Simple Truth Organic Peanut Butter	10 minute farro	southwest chicken eggroll	0
G78981_p19_g4_GC6_01_21670.mzXML	bacon	Bacon	cured with water	salt	sugar	sodium erythorbate	organic ground beef (Sun Fed Ranch)	beef	c.eland giant eland formula	springbok formula	grants gazelle formula
G78982_1x_RF7_01_18968.mzXML	Frederick (purple) passion fruit	Frederick (purple) passion fruit	not applicable	not applicable	not applicable	not applicable	Monroe's chili rellenoplatter;batter	passionfruit type 1	passionfruit type 2	polluted orange inner piece (proximal to pollution on outer skin)	tomato
G78983_1x_RG7_01_18888.mzXML	Red Guava	Red strawberry Guava	not applicable	not applicable	not applicable	not applicable	strawberries (california giant, organic )	strawberry guava	strawberry guava	lemon guava	nectarine
G78984_5x_10ul_BC8_01_19678.mzXML	Dutch Traditional Gouda Cheese	pasteurized cows milk	salt	cheese culture	enzymes	carotene color	carrot; cooked with other ingredients	brie de meaux	vacherin fribourgeois	cheese, gouda with cumin	0
G78985_BA9_01_18644.mzXML	boneless chuck roast	boneless chuck roast	not applicable	not applicable	not applicable	not applicable	bovine intensive breeding Padano	new york strip	chuck	veal shoulder roast	steak crostini steak
G78986_RB2_01_17537.mzXML	soaked over night garbanzo bean	soaked garbanzo bean	not applicable	not applicable	not applicable	not applicable	raw english pea	soybeans, organic	raw almonds	edamame	cooked garbanzo bean
G78987_RE3_01_17586.mzXML	uncooked quinoa	uncooked israeli cous cous	not applicable	not applicable	not applicable	not applicable	mixed brown rice	granola bar	wheat bran	bread	0
G78988_RA3_01_17523.mzXML	cooked israeli cous cous	cooked israeli cous cous	not applicable	not applicable	not applicable	not applicable	Bread White, Aspen	Wheat bread	boiled forbidden rice	Hartweizen griess	cooked israeli couscous
G78989_BG11_01_18751.mzXML	boneless chuck roast	beef	olive oil	not applicable	not applicable	not applicable	bovine intensive breeding Padano	Steak	chuck	steak crostini steak	pecan wood smoked elk loin
G78990_BB11_01_18662.mzXML	boneless pork shoulder roast	pork	olive oil	not applicable	not applicable	not applicable	new york strip	chuck	raw chicken neck	grilled beef NY strip USDA prime Costco	0
G78991_BC9_01_18675.mzXML	lamb shoulder chops	lamb	olive oil	not applicable	not applicable	not applicable	new york strip	chuck	grilled beef NY strip USDA prime Costco	veal shoulder roast	bull 5
G78992_rerun_BE9_01_18708.mzXML	veal shoulder roast, cooked	veal	olive oil	not applicable	not applicable	not applicable	chuck	marinated chicken breast, foster farms	veal shoulder roast	beef 1	0
G79167_2x_RG4_01_19206.mzXML	green smoothie fuel cafe	fruits	vegetables	not collected	not collected	not collected	Cut N Clean Greens Kale	Garden Broccoli from heirloom seeds	kale	orange juice	0
G79172_5x_RA3_01_19460.mzXML	raw roasted peanut tempeh	peanuts	soy	active fungus cultures	not collected	not collected	Peanut Butter Smooth, 3/16	Peanut Butter Smooth, 3/16,Apple Juice 7/15	Simple Truth Organic Peanut Butter	cooked roasted peanut tempeh	peanut
G79173_5x_RD3_01_19505.mzXML	raw lentil tempeh	lentils	soy	active fungus cultures	not collected	not collected	hulled hempseed	red lentils	black lentils	cowpea	red lentils uncooked
G79175_5x_RD4_01_19506.mzXML	raw chickpea/sunflower seed tempeh	raw chickpea	sunflower seeds	not collected	not collected	not collected	soybeans, organic	Hartweizen griess	cooked garbanzo bean	0	0
G79176_5x_RA4_01_19461.mzXML	cooked chickpea/sunflower seed tempeh	cooked chickpea	sunflower seeds	salt	not collected	not collected	soybeans, organic	pea cooked with meat	bean from cheewra mix	sunflower seed	cooked garbanzo bean
G79177_5x_rerun_RC4_01_19491.mzXML	cooked lentil tempeh	lentils	soy	active fungus cultures	salt	not collected	peas; cooked with other ingredients	cranberry beans	red lentils	cooked roasted peanut tempeh	red lentils uncooked
G79179_1x_BH7_01_20271.mzXML	tabasco	distilled vinegar	red pepper	salt	not applicable	not applicable	silage_post	red habanero cream	Monroe's chili rellenoplatter;batter	red sauce	red curry paste
G79180_1x_BG7_01_20232.mzXML	tapatio salsa picante	water	red peppers	salt	spices	garlic	Mayonnaise Kraft 8/14,Mustard, Spicy Brown 8/14,Potato chip Lays 2007	dried chili flakes/ seeds	red sauce	red curry paste	fake chicken; veggie grill
G79181_5x_RA7_01_20126.mzXML	organic ketchup	water	organic tomato paste	organic white distilled vinegar	organic cane sugar	sea salt	canned tomato	canned tomato	canned tomato	sundried tomato	sundried tomato
G79182_2x_4ul_rerun_RH4_01_19227.mzXML	jalapeno grits/ polenta	corn grit	jalapeno	not collected	not collected	not collected	Cheese Cheddar Sliced 11/06	Cheese Cheddar Sliced 11/06	mushroom; cooked with other ingredients	carrot; cooked with other ingredients	southwest chicken eggroll
G79188_5x_BA4_01_19946.mzXML	macaw hand weaning food #81	whole grain white corn	soybean meal	corn gluten meal	corn hominy feed	sucrose	fava beans	soybeans, organic	pea cooked with meat	uncooked garbanzo bean	cooked garbanzo bean
G79193_5x_BG3_01_20036.mzXML	Bulgur wheat	whole grain red wheat	not applicable	not applicable	not applicable	not applicable	Granola Bar, Nature Valley Sweet n Salty	Marzen/Octoberfest-style ale grain mixture, after steeping	10 minute farro	Dairy Cattle Feed (Modesto Milling Co)	0
G79195_5x_BC3_01_19971.mzXML	unbleached all purpose flour	wheat flour	malted barley flour	niacin	reduced iron	thiamin mononitrate	Graham Cracker -4/16	bread	beer mash	Hartweizen griess	pita bread
G79199_2x_5ul_RG5_01_19207.mzXML	cheewra	raisin	peanut	not collected	not collected	not collected	marinated chicken breast, foster farms	sticks from bean mix	steak crostini bread	quinoa	0
G79205_p19_g3_rerun_GB6_01_21715.mzXML	Cajun turkey	turkey	cayenne	salt	pepper	garlic	Chicken Breast	BBQ Chicken	marinated chicken breast, foster farms	beet	0
G79206_p19_g9_GC7_01_21680.mzXML	Cajun turkey	turkey	cayenne	salt	pepper	garlic	Chicken Breast	Chicken Breast	marinated chicken breast, foster farms	steak crostini steak	0
G79207_5x_10ul_BH8_01_19759.mzXML	Jalapeno jack cheese	pasteurized milk	hot peppers	cheese culture	enzymes	annatto	Cheese Cheddar Sliced 11/06	Cheese Cheddar Shredded	Cheese Cheddar Sliced 11/06	carrot; cooked with other ingredients	cheese, CMI workshop
G79208_1x_rerun_RC12_01_23331.mzXML	microwaved orange chicken	Dried Whole Eggs	Modified Food Starch	Bleached White Flour	Partially Hydrogenated Soybean and Cottonseed Oil	Leavening	Chicken Breast	Chicken Breast,Teriyaki Sauce, Low Sodium (10/14),Oil Canola	orange chicken, fast food, panda express, UCSD	0	0
G79210_5x_BC6_01_18289.mzXML	gouda	pasteurized cows milk	salt	rennet	coloring beta carotene	starter culture (microbial)	stinking bishop	epoisse	brie de meaux	vacherin fribourgeois	0
G79212_2x_RB11_01_19121.mzXML	sesame stick	wheat flour (wheat flour;malted barley flour)	soybean oil	sesame seeds	bulgur wheat	salt	Roasted Sesame Seed	Pumpkin ale grain mixture, liquid extract	bread roll	hummus	sesame seed
G79213_2x_5ul_RH8_01_19450.mzXML	thai lime and chili cashew	cashew	roasted thai lime leaves	lemon grass	thai lime seasoning (salt, sugar, lime, paprika and spices (lemon grass, Thai lime and chili))	salt	hummus	Christmas dessert	steak crostini steak	0	0
G79214_5x_BE8_01_20011.mzXML	cooked steel cut oats	organic whole grain steel cut oats	not applicable	not applicable	not applicable	not applicable	granola bar	cooked oatmeal	oats, Mcann's quick cooking	granola bar with chocolate	rolled oats uncooked
G79215_5x_RE5_01_19522.mzXML	homemade yogurt	organic pasteurized whole milk	yogurt starter batch	not applicable	not applicable	not applicable	Cheese Cheddar Shredded,Picante Sauce SS packet 8/14	taleggio	cheese ball	gerenuk formula	feta
G79216_5x_rerun_10ul_RA5_01_19583.mzXML	cultured blueberry coconut milk	coconut milk (water, coconut cream, tapioca starch)	blueberry flavoring base (water, cane sugar, blueberries, modified cornstarch, natural blueberry flavor with other natural flavor)	live active cultures (streptococcus thermophilus, lactobacillus acidophilus, L. bulgaricus, bifidobacterium lactis, L. casei)	not applicable	not applicable	apricot, farmer's market	blueberry	cranberry juice	Monroe's chili rellenoplatter;batter	sweetened green tea (probably)
G79217_p13_c12_GA4_01_21638.mzXML	mayonaise w/ olive oil dressing	water	soybean oil	olive oil	whole eggs and egg yolks	sugar	Dressing Ranch KRAFT 8/14	Chicken soup	egg, yolk (sunny side up)	hummus	quail egg
G79218_2x_5ul_RF12_01_19189.mzXML	A1 sauce	tomato puree	vinegar	corn syrup	salt	raisin paste	sundried tomato	Pasta Sauce,Angela Mia, 12/10,Oil Olive	mild salsa	Pumpkin beer spice mix	0
G79219_2x_RB12_01_19122.mzXML	ketchup	tomato concentrate	sugar	vinegar	salt	onion powder	canned tomato	canned tomato	sundried tomato	mild salsa	italian tomato puree
G79220_2x_RH12_01_19432.mzXML	mayonaise light	water	soybean oil	modified food starch	eggs	sugar	apricot; raw; organic	Monroe's chili rellenoplatter;batter	Salmon	hummus	large herring 21
G79221_2x_5ul_RD12_01_19160.mzXML	stir fry sauce	water	soy sauce	sugar	vinegar	modified corn starch	Rice, brown, cooked, Monarch,Teriyaki Sauce, Low Sodium (10/14),Oil Canola	Rice, brown, cooked, Monarch,Teriyaki Sauce, Low Sodium (10/14),Oil Canola	roast beef	Club Med asian salad dressing	pork product
G79222_1x_rerun_BA12_01_20132.mzXML	sesame oil	sesam oil seed	capsicum oloresin	not applicable	not applicable	not applicable	toasted sesame oil	sesame oil	red curry paste	Marzen/Octoberfest-style ale grain mixture, before steeping	cardamom
G79223_5x_RE9_01_19528.mzXML	chocolate	cocoa beans (84%)	sugar	cocoa butter	emulsifier: soy lecithin	natural vanilla extract	ChocoMuseo Lima Cacao Liquer	Monroe's chili rellenoplatter;batter	chocolate icing	ice cream	cupcake, brown frosting
G79224_5x_10ul_RH9_01_19577.mzXML	chocolate	cocoa beans (71%)	sugar	cocoa butter	emulsifier: soy lecithin	natural vanilla extract	ChocoMuseo Lima Cacao Liquer	Monroe's chili rellenoplatter;batter	chocolate icing	cupcake, brown frosting	0
G79228_2x_RA12_01_19108.mzXML	hot sauce cholula	water	peppers	salt	vinegar	spices	mild salsa	pickled pole beans	dried chili flakes/ seeds	red sauce	red curry paste
G79229_2x_RG12_01_19215.mzXML	pure maple syrup	organic maple syrup	not applicable	not applicable	not applicable	not applicable	custard	hummus	Christmas dessert	Christmas dessert	orange chicken, fast food, panda express, UCSD
G79254_2x_rerun_RB6_01_19153.mzXML	brownie	sugar	cocoa powder	salt	not collected	not collected	Monroe's chili rellenoplatter;batter	custard	chocolate icing	Christmas dessert	0
G79263_5x_RC11_01_20168.mzXML	homemade fig jam	fig	organic raw cane sugar	lemon juice	pectin	not applicable	fig	blenham apricot	cooked carrot from dish	clementine (flesh)	orange juice
G79264_5x_rerun_BA3_01_20073.mzXML	zupreem bird food #65	ground corn	soybean meal	ground wheat	vegetable oil	wheat germ meal	Corn,Mexican Spice Mix,Oil Canola	thick rolled oats	Marzen/Octoberfest-style ale grain mixture, before steeping	Hartweizen griess	0
G79268_5x_BB3_01_19952.mzXML	Polenta corn grits	stone ground corn grits	not applicable	not applicable	not applicable	not applicable	corn meal (polenta)	10 minute farro	Hartweizen griess	pita bread	corn starch
G79269_5x_BF3_01_20020.mzXML	semolina flour	enriched durum flour (durum wheat, iron, niacin, thiamine, riboflavin, folic acid)	not applicable	not applicable	not applicable	not applicable	Graham Cracker -4/16	granola bar with chocolate	Pumpkin ale grain mixture, before steeping	Hartweizen griess	Dairy Cattle Feed (Modesto Milling Co)
G79270_5x_BG2_01_20035.mzXML	plain bread crumbs	toasted bread crumbs	corn syrup	partially hydrogenated vegetable oil	shortening	salt	Bread, Multi-grain, Aspen,Mayonnaise Kraft 8/14,Mustard, Spicy Brown 8/14	bread	Marzen/Octoberfest-style ale grain mixture, after steeping	Hartweizen griess	pita bread
G79272_5x_BF2_01_20019.mzXML	yellow corn meal	stone ground yellow corn meal	niacin	iron	thiamine mononitrate	riboflavin	Gluten free muffin	corn	hulless barley	Dairy Cattle Feed (Modesto Milling Co)	flower
G79273_5x_rerun_BH2_01_20110.mzXML	quinoa flour	organic whole grain quinoa	not applicable	not applicable	not applicable	not applicable	poppy seeds	golden quinoa pilaf	poppy seeds	quinoa from salad	chia_seed
G79274_5x_BA2_01_18256.mzXML	feta cheese	pasteurized sheep, goat milk	rennet	lactic acid cultures	salt	not applicable	not collected	pecorinotoscano	garrotxa	ovelha amanteigado	Cheese from Louis (daniel? manchego)
G79277_1x_RD8_01_20308.mzXML	black mission fig, dried	black mission fig, dried	potassium sorbate	not applicable	not applicable	not applicable	Raisins	fig	raisin	Marzen/Octoberfest-style ale grain mixture, after steeping	0
G79295_1x_rerun_RF6_01_20571.mzXML	red delicious apple	red delicious apple	not applicable	not applicable	not applicable	not applicable	Apple Raw With Skin	apple sauce, organic	apple	apple	0
G79302_p5_d4_GC4_01_21647.mzXML	fish from meal	fish from meal	not collected	not collected	not collected	not collected	Small_red_hot_chili_pepper	Tamari	Dressing Ranch KRAFT 8/14	potato puree	Hot Hot Sauce
G79305_1x_RG10_01_18901.mzXML	cooked oyster mushroom	cooked oyster mushroom	not applicable	not applicable	not applicable	not applicable	tofu	tofu	soybeans, organic	fake chicken; veggie grill	0
G79307_2x_RG9_01_19212.mzXML	bamboo shoot in chili oil	bamboo shoots	soybean oil	salt	chili	malic acid	cooked oatmeal	Monroe's chili rellenoplatter;rice	baby food mashed banana	hearts palm alone	Dairy Cattle Feed (Modesto Milling Co)
G79309_1x_RF5_01_18871.mzXML	baby corn	young sweet corn	water	salt	citric acid	not applicable	baby corn	artichoke	hearts palm alone	Dairy Cattle Feed (Modesto Milling Co)	0
G79310_1x_RE7_01_18860.mzXML	fresh young coconut	fresh young coconut	not applicable	not applicable	not applicable	not applicable	cauliflower	corn	cabbage	coconut flour	hummus
G79312_5x_BE4_01_20005.mzXML	tofu	water	organic soybeans	calcium sulfate	not applicable	not applicable	BBQ soy protein	tofu	soybeans, organic	bean	edamame
G79319_5x_BD11_01_19307.mzXML	small trout	small trout	not applicable	not applicable	not applicable	not applicable	xxs trout	small trout	xs trout 15	silversides 12	0
G79320_5x_BC11_01_19290.mzXML	small trout	small trout	not applicable	not applicable	not applicable	not applicable	xxs trout	xs trout 15	xs trout 15	xs trout 15	0
G79322_5x_BB10_01_19270.mzXML	small meal worm	small meal worm	not applicable	not applicable	not applicable	not applicable	bovine Marchigiana	commercial pig intensive breeding	bovine intensive breeding Padano	chicken intensive breeding	wax worm (center piece)
G79323_5x_BD10_01_19305.mzXML	small gut loaded meal worm (gut loaded meal worm- small)	small gut loaded meal worm (gut loaded meal worm- small)	not applicable	not applicable	not applicable	not applicable	cooked carrot from dish	pea cooked with meat	0	0	0
G79324_5x_BF3_01_19329.mzXML	xs trout	xs trout	not applicable	not applicable	not applicable	not applicable	xxs trout	xs trout	small trout 14	xs trout 15	xxs trout (head 16)
G79326_5x_rerun_BB4_01_19389.mzXML	xs trout	xs trout	not applicable	not applicable	not applicable	not applicable	xxs trout	xs trout	xs trout 15	xxs trout (head 16)	silversides 12
G79327_5x_BG2_01_19343.mzXML	canine diet	horse meat	cellulose	tri-calcium-phosphate	toronto zoo vitamin-mineral carnivores premix	vitamin E	ground bison	Marzen/Octoberfest-style ale grain mixture, after steeping	beef heart 7	small trout 14	beef 1
G79328_5x_BE2_01_19310.mzXML	canine diet	horse meat	cellulose	tri-calcium-phosphate	toronto zoo vitamin-mineral carnivores premix	vitamin E	Beef Top Sirloin,Mexican Spice Mix,Oil Canola	beef heart 7	small trout 14	beef 1	bull 5
G79329_5x_BF2_01_19328.mzXML	canine diet	horse meat	cellulose	tri-calcium-phosphate	toronto zoo vitamin-mineral carnivores premix	vitamin E	marinated chicken breast, foster farms	fuzzy mice	pork 11	beef 1	bull 5
G79330_5x_BD5_01_19298.mzXML	canine diet	horse meat	cellulose	tri-calcium-phosphate	toronto zoo vitamin-mineral carnivores premix	vitamin E	Beef Top Sirloin,Mexican Spice Mix,Oil Canola	lizard (body)	beef heart 7	beef 1	0
G79331_5x_BE5_01_19314.mzXML	canine diet	horse meat	cellulose	tri-calcium-phosphate	toronto zoo vitamin-mineral carnivores premix	vitamin E	chuck	lamb shoulder chops	beef/ steak, Oregon, Embriette dinner	beef 1	0
G79333_5x_rerun_BA12_01_19384.mzXML	adult mouse; meat	adult mouse	not applicable	not applicable	not applicable	not applicable	pinky mice (head)	small trout 14	small trout 14	beef 1	0
G79335_5x_BF5_01_19331.mzXML	adult mouse; feet	adult mouse	not applicable	not applicable	not applicable	not applicable	chuck	pinky mice (head)	xxs trout	adult mouse; skin and fur	beef 1
G79337_5x_BC4_01_19278.mzXML	fuzzy mice	fuzzy mice	not applicable	not applicable	not applicable	not applicable	pinky mice (head)	veal shoulder roast	hard salami	0	0
G79342_5x_rerun_BA6_01_19415.mzXML	special beef feline	beef	meat	meat by-products	fish meal	soy bean meal	BBQ soy protein	hard salami	steak crostini steak	beef 1	0
G79343_5x_BD6_01_19299.mzXML	special beef feline diet	beef	meat	meat by-products	fish meal	soy bean meal	BBQ soy protein	tofu	soybeans, organic	xs trout	beef 1
G79344_5x_rerun_BE6_01_19316.mzXML	special beef feline diet	beef	meat	meat by-products	fish meal	soy bean meal	tofu	soybeans, organic	new york strip	beef 1	0
G79345_5x_rerun_BF7_01_19397.mzXML	special beef feline diet	beef	meat	meat by-products	fish meal	soy bean meal	BBQ soy protein	soybeans, organic	new york strip	spleen 6	beef 1
G79346_5x_rerun_BB7_01_19392.mzXML	half shank bones	half shank bones	not applicable	not applicable	not applicable	not applicable	ground bison	chuck	ribs 8	small trout 14	0
G79347_5x_BD7_01_19301.mzXML	half shank bones	half shank bones	not applicable	not applicable	not applicable	not applicable	new york strip	chuck	raw chicken neck	lamb shoulder chops	beef heart 7
G79348_5x_BC7_01_19283.mzXML	half shank bones	half shank bones	not applicable	not applicable	not applicable	not applicable	ground bison	meat from femur bones medium beef	beef heart 7	bull 5	0
G79349_5x_BE7_01_19317.mzXML	canine meat	horse meat	powdered cellulose	dicalcium phosphate	calcium carbonate	roughage products	ground bison	chuck	marinated chicken breast, foster farms	small trout 14	beef 1
G79350_5x_BA7_01_19241.mzXML	canine meat	horse meat	powdered cellulose	dicalcium phosphate	calcium carbonate	roughage products	new york strip	chuck	grilled beef NY strip USDA prime Costco	small trout 14	beef 1
G79356_5x_RB2_01_21415.mzXML	mazuri wild herbivore plus diet 30	ground soybean hulls	dehulled soybean meal	dried beet pulp	cane molasses	oat hulls	poppy seeds	poppy seeds	chia_seed	fake chicken; veggie grill	flower
G79357_5x_RF2_01_21482.mzXML	natural balance fat dogs 55	chicken meal	salmon meal	garbanzo beans	peas	oat groats	Chicken Breast, Picante Sauce SS packet 8/14	Gluten free muffin	small trout 14	Dairy Cattle Feed (Modesto Milling Co)	peanut
G79358_5x_RF3_01_21483.mzXML	eukanuba premium - 53	chicken	chicken by-product meal	corn meal	brewers rice	ground whole grain sorghum	pinky mice (head)	eggs benedict, egg yolk	xxs trout	small trout 14	peanut
G79359_5x_RC3_01_21429.mzXML	mazuri wild herbivore hi-fiber diet 36	ground soybean hulls	dehulled soybean meal	oat hulls	ground aspen	dried beet pulp	poppy seeds	bread	beer mash	Dairy Cattle Feed (Modesto Milling Co)	flower
G79360_5x_RC5_01_21431.mzXML	mazuri waterfowl maintenance diet 37	ground corn	wheat middlings	dehulled soybean meal	ground oats	fish meal	soybeans, organic	granola bar with chocolate	Dairy Cattle Feed (Modesto Milling Co)	flower	uncooked garbanzo bean
G79361_5x_RH4_01_21512.mzXML	mazuri maned wold diet 43	ground brown rice	dehulled soybean meal	dried beet pulp	dried apple pomace	porcine animal fat preserved with BHA and citric acid	Wheat bread	hummus	orange chicken, fast food, panda express, UCSD	flower	0
G79362_5x_RG4_01_21500.mzXML	beet pulp shreds plain 41	dried plain beet pulp	not applicable	not applicable	not applicable	not applicable	Pumpkin ale grain mixture, before steeping	beef 1	Dairy Cattle Feed (Modesto Milling Co)	flower	0
G79363_5x_RD4_01_21443.mzXML	mazuri wild herbivore boost supplement 35	ground soybean hulls	dried beet pulp	hulled soybean meal	cane molasses	oat hulls	beef 1	Dairy Cattle Feed (Modesto Milling Co)	flower	uncooked garbanzo bean	peanut
G79478_5x_RH9_01_17975.mzXML	horse 3	horse meat	powdered cellulose	dicalcium phosphate	calcium carbonate	roughage products	ground bison	small trout 14	beef 1	bull 5	0
G79479_BB2_01_18651.mzXML	horse (fat MID CUT 3)	horse meat	powdered cellulose	dicalcium phosphate	calcium carbonate	roughage products	new york strip	marinated chicken breast, foster farms	small trout 14	small trout 14	0
G79480_BG2_01_18741.mzXML	horse (meat END CUT 3)	horse meat	powdered cellulose	dicalcium phosphate	calcium carbonate	roughage products	ground bison	chuck	marinated chicken breast, foster farms	small trout 14	small trout 14
G79481_BD2_01_18682.mzXML	beef (fat mid region of END CUT 2)	beef	meat	meat by-products	fish meal	soy bean meal	cod	sockeye	new york strip	raw chicken neck	xxs trout (meat 16)
G79482_BC2_01_18667.mzXML	beef (meat mid region of END CUT 2)	beef	meat	meat by-products	fish meal	soy bean meal	cod	ribeye	marinated chicken breast, foster farms	lamb shoulder chops	beef 1
G79483_BA2_01_18636.mzXML	beef (meat in contact with plastic casing of END CUT 2)	beef	meat	meat by-products	fish meal	soy bean meal	ground bison	new york strip	marinated chicken breast, foster farms	lamb shoulder chops	beef 1
G79485_5x_BE12_01_19698.mzXML	turkish honey; trader joes brand; UPC 00533829	honey	not applicable	not applicable	not applicable	not applicable	Coca Cola (probably)	egg white, raw	pine nuts from club med salad	cardamom	white carrot
G79486_5x_BD12_01_19634.mzXML	havarti cheese trader joes sliced; plastic packaging	pasteurized milk	cheese cultures	salt	microbial rennet	not applicable	Cheese Cheddar Sliced 11/06	brie de meaux	cheese, gouda with cumin	0	0
G79487_1x_rerun_RC10_01_23291.mzXML	turkey	turkey	turkey broth	salt	brown sugar	potassium acetate	dried rosemary	Turkey, ROAST,FRESH,TOM	Chicken soup	0	0
G79498_2x_RD9_01_19157.mzXML	mixed sea vegetables, red	seaweed papulosa	agar-agar	seaweed stems	seaweed fusiforme	seastring	Monroe's chili rellenoplatter;rice	Christmas dessert	0	0	0
G79499_2x_10ul_RB9_01_19070.mzXML	Kelp noodles	water	kelp	sodium alginate	not applicable	not applicable	blenham apricot	beet	red velvet cake icing	granola bar	0
G79500_2x_rerun_RE10_01_19200.mzXML	mixed sea vegetables, green	seaweed papulosa	agar-agar	seaweed stems	seaweed fusiforme	seastring	carrot	cooked carrot from dish	cucumber; from Einstein bagel	asparagus	0
G79501_2x_2rerun_RG10_01_19452.mzXML	mixed sea vegetables, brown	seaweed papulosa	agar-agar	seaweed stems	seaweed fusiforme	seastring	Mayonnaise Kraft 8/14,Mustard, Spicy Brown 8/14,Potato chip Lays 2007	guacamole, CMI workshop	hard salami	organic avocado from mexico, flesh of avocado, from whole foods la jolla	0
G79506_p20_a10_rerun_GB8_01_21706.mzXML	red leaf lettuce	red leaf lettuce	not applicable	not applicable	not applicable	not applicable	thyme	Broccoli	lettuce from salad	leek	celery, leaf
G79511_1x_RE8_01_20325.mzXML	fruit chop - apple red delicious	red delicious apple	not applicable	not applicable	not applicable	not applicable	apple sauce, organic	blueberry	apple	apple	fruit chop - honeydew
G79513_1x_RG4_01_20557.mzXML	king oyster mushroom	king oyster mushroom	not applicable	not applicable	not applicable	not applicable	mushroom, raw	pine nut; cooked with other ingredients	white mushrooms	oyster mushroom	0
G79515_5x_10ul_RF11_01_19557.mzXML	kalamata olive	natural Kalamata pitted olives	water	extra virgin olive oil	glucose	white wine vinegar (no sulfites)	juice	olive	artichoke	banana from Jimbos	Dairy Cattle Feed (Modesto Milling Co)
G79516_5x_RD3_01_20174.mzXML	foal milk replacer	dried whey	dried whey protein concentrate	dried whey product	dried skimmed milk	dried milk protein	chocolate icing	cheesecake like dessert- chantilly topping	gerenuk formula	red fronted gazelle formula	grants gazelle formula
G79517_5x_10ul_RA3_01_20209.mzXML	probios	sucrose	dried whey	sodium silico aluminate	dried enterococcus faecium fermentation product	dried lactobacillus acidophilus fermentation product	larger green chili sample from burrito	red fronted gazelle formula	grants gazelle formula	nonfat dry milk	0
G79518_1x_10ul_BE3_01_20289.mzXML	zoo logic milk matrix 42/25	casein	vegetable oil	dried skimmed milk	dried whey protein concentrate	dicalcium phosphate	gerenuk formula	springbok formula	red fronted gazelle formula	grants gazelle formula	tigers H2O 33/40 35:1 with lactase
G79519_1x_rerun_BG3_01_20279.mzXML	zoo logic milk matrix 33/40	vegetable oil	casein	dried milk protein concentrate	dried skimmed milk	L-arginine	bean from cheewra mix	red fronted gazelle formula	grants gazelle formula	tigers H2O 33/40 35:1 with lactase	0
G79520_1x_BF3_01_20207.mzXML	kid milk replacer	dried whey	dried whey protein concentrate	dried whey product	dried skimmed milk	dried milk protein	hummus	addra formula	red fronted gazelle formula	grants gazelle formula	tigers H2O 33/40 35:1 with lactase
G79521_1x_BC2_01_20158.mzXML	probiotic blend	saccharomyces cerevisiae	calcium carbonate	saccharomyces boulardii	three bacillus fermentation cultures dehydrated	three lactate fermentation cultures dehydrated	Halibut	cheesecake like dessert- chantilly topping	roast beef	whipped cream	pork product
G79523_1x_5ul_RA5_01_19786.mzXML	Go Max vitamin supplement (zoo)	water	cane molasses	guar gum	xanthan gum	vitamin A supplement	curcumin redox	pork product	addra formula	red fronted gazelle formula	grants gazelle formula
G79524_1x_10ul_BE2_01_20288.mzXML	powdered goat milk	whole goat milk	vitamin D3	folic acid	not applicable	not applicable	addra formula	red fronted gazelle formula	barbary sheep formula	grants gazelle formula	0
G79525_5x_RB2_01_20137.mzXML	Nekton recovering supplement for insect eating birds	vitamin A	vitamin D3	vitamin E	vitamin B1	vitamin B2	soybeans, organic	insect supplement	pine nuts from club med salad	hempseed organic superfood	0
G79528_5x_BG6_01_20039.mzXML	Lory powder 79	whole grain white corn	soy protein isolate	corn gluten meal	rice flour	sucrose	fake chicken; veggie grill	pine nuts from club med salad	Dairy Cattle Feed (Modesto Milling Co)	flower	Citristim for poultry (yeast feed)
G79530_5x_BA6_01_19948.mzXML	bird health grit 84	grit	shell	charcoal	salt	potassium iodine	fava bean from veggie dish	maybe fernies canteloupe juice	corn	Marzen/Octoberfest-style ale grain mixture, before steeping	pita bread
G79531_5x_BA7_01_19872.mzXML	tortise LS diet 92	ground timothy hay	ground soybean hulls	dried beet pulp	oat hulls	wheat middlings	BBQ soy protein	soybeans, organic	insect supplement	flower	0
G79532_5x_BD7_01_19994.mzXML	rodent diet - 90	ground corn	wheat middlings	dehulled soybean meal	porcine animal fat preserved with BHA and citric acid	calcium carbonate	soybeans, organic	granola bar with chocolate	insect supplement	Dairy Cattle Feed (Modesto Milling Co)	0
G79533_5x_rerun_BF7_01_20097.mzXML	sea duck diet 87	menhaden fish meal	ground corn	whole wheat	wheat middlings	dehydrated alfalfa meal	fake chicken; veggie grill	small trout	pine nuts from club med salad	small trout 14	Dairy Cattle Feed (Modesto Milling Co)
G79534_5x_BB7_01_19959.mzXML	koi platimun bits 94	dehulled soybean meal	ground corn	fish meal	corn gluten meal	wheat middlings	soybeans, organic	fake chicken; veggie grill	hummus	orange chicken, fast food, panda express, UCSD	Dairy Cattle Feed (Modesto Milling Co)
G79535_5x_BH7_01_20062.mzXML	tortise diet 91	ground soybean hulls	ground corn	dehulled soybean meal	ground oats	wheat middlings	BBQ soy protein	soybeans, organic	pita bread	insect supplement	flower
G79536_5x_BG7_01_20042.mzXML	LS aquatic Herbi-blend diet 88	menhaden fish meal	ground soybean hulls	dehulled soybean meal	ground wheat	corn gluten meal	soybeans, organic	fake chicken; veggie grill	small trout 14	small trout 14	beef 1
G79537_5x_BC7_01_19977.mzXML	LS-aquatic carni-blend diet 3 mm 89	fish meal	dehulled soybean meal	spray dried animal blood cells	ground wheat	fish oil	BBQ soy protein	Halibut	fake chicken; veggie grill	hummus	beef 1
G79538_5x_BE7_01_20010.mzXML	aquatic turtle diet 93	menhaden fish meal	ground corn	dehulled soybean meal	poultry by-product meal	corn gluten meal	Gluten free muffin	soybeans, organic	small trout 14	beef 1	0
G79539_5x_10ul_BA11_01_19878.mzXML	exotic game bird diet 80	ground corn	dehulled soybean meal	wheat middlings	calcium carbonate	fish meal	soybeans, organic	granola bar with chocolate	Pumpkin ale grain mixture, before steeping	insect supplement	Dairy Cattle Feed (Modesto Milling Co)
G79540_5x_BD8_01_19995.mzXML	crocadilian diet - Large 95	porcine meat and bone meal	ground corn	spray dried animal blood cells	menhaden fish meal	wheat flour	Halibut	Hartweizen griess	hummus	orange chicken, fast food, panda express, UCSD	small trout 14
G79541_5x_BB8_01_19960.mzXML	aqua max fish sport 96	fish meal	poultry by-product meal	dehulled soybean meal	ground corn	wheat middlings	xxs trout	small trout 14	small trout 14	beef 1	silversides 12
G79542_5x_10ul_BA8_01_19873.mzXML	exotic game bird starter 82	dehulled soybean meal	ground corn	wheat middlings	menhaden fish meal	porcine meat meal	soybeans, organic	granola bar with chocolate	beef 1	Dairy Cattle Feed (Modesto Milling Co)	flower
G79552_BF2_01_18725.mzXML	horse (red meat MID CUT 4)	horse meat	powdered cellulose	dicalcium phosphate	calcium carbonate	roughage products	new york strip	marinated chicken breast, foster farms	small trout 14	small trout 14	beef 1
G79553_1x_BA12_01_17954.mzXML	horse 4	horse meat	powdered cellulose	dicalcium phosphate	calcium carbonate	roughage products	xxs trout	small trout 14	small trout 14	beef 1	0
G79555_5x_RH11_01_18249.mzXML	horse 4	horse meat	powdered cellulose	dicalcium phosphate	calcium carbonate	roughage products	chuck	ribs 8	small trout 14	small trout 14	beef 1
G79572_5x_RG2_01_18212.mzXML	beef 1	beef	meat	meat by-products	fish meal	soy bean meal	Steak	spleen 6	beef 1	bull 5	0
G79573_5x_RF2_01_18231.mzXML	beef 1	beef	meat	meat by-products	fish meal	soy bean meal	BBQ soy protein	beef heart 7	ribs 8	beef 1	0
G79574_5x_RE2_01_18354.mzXML	beef 1	beef	meat	meat by-products	fish meal	soy bean meal	BBQ soy protein	tofu	soybeans, organic	small trout 14	beef 1
G79575_1x_BD2_01_18094.mzXML	beef 1	beef	meat	meat by-products	fish meal	soy bean meal	ground bison	small trout 14	small trout 14	beef 1	0
G79576_5x_RC2_01_18075.mzXML	beef 1	beef	meat	meat by-products	fish meal	soy bean meal	ribs 8	xs trout 15	beef 1	bull 5	bull 5
G79577_5x_RB2_01_18164.mzXML	beef 1	beef	meat	meat by-products	fish meal	soy bean meal	small trout 14	pork 11	beef 1	bull 5	0
G79578_5x_RA2_01_18344.mzXML	beef 1	beef	meat	meat by-products	fish meal	soy bean meal	tofu	spleen 6	pork 11	small trout 14	beef 1
G79622_5x_RD6_01_18102.mzXML	chicken	chicken breast meat	water	salt	modified food starch	sodium phosphates	Turkey, ROAST,FRESH,TOM	beef/ steak, Oregon, Embriette dinner	eggs benedict, egg yolk	beef 1	bull 5
G79623_5x_RA6_01_18056.mzXML	tuna	light tuna	water	vegetable broth	salt	not applicable	salmon, Fuel Cafee, Oregon	small trout 14	xs trout 15	pacific mackerel 23	pacific mackerel 23
G79626_1x_BF7_01_20219.mzXML	goat's milk esbilac for puppies	water	dried whole goat milk powder	casein	soybean oil	dried goat milk protein	springbok formula	red fronted gazelle formula	grants gazelle formula	tigers H2O 33/40 35:1 with lactase	0
G79628_1x_10ul_RD3_01_19860.mzXML	vitamin liquid supplement	lactase	glycerin	purified water	not applicable	not applicable	Fuji	Ribston Pippen	tapwater	0	0
G79629_1x_BB6_01_20143.mzXML	zoo logic nutritional components 30/52	animal fat (preserved with BHA, BHT and mixed tocopherols)	vegetable fat (preserved with BHA, BHT and mixed tocopherols)	casein	dicalcium phosphate	dried whey	wapiti formula	c.eland giant eland formula	gerenuk formula	springbok formula	grants gazelle formula
G79630_1x_rerun_RB10_01_23313.mzXML	chunked chicken	chicken breast meat	water	salt	not applicable	not applicable	Turkey, ROAST,FRESH,TOM	Turkey, ROAST,FRESH,TOM	Chicken Breast	beef/ steak, Oregon, Embriette dinner	0
G79631_1x_8ul_BC6_01_20282.mzXML	chicken and gravy baby food	ground chicken	water	cornstarch	not applicable	not applicable	Chicken Breast	african catfish	beef/ steak, Oregon, Embriette dinner	small trout 14	beef 1
G79634_5x_BH7_01_18896.mzXML	polluted leaf of orange	polluted leaf of orange	not applicable	not applicable	not applicable	not applicable	polluted orange outer skin, washed (unexposed to air)	polluted orange outer skin (exposed to air)	polluted orange outer skin, washed (exposed to air)	mini lime	unripe polluted lemon peel
G79635_1x_RH8_01_18958.mzXML	mold of outer skin of polluted orange	mold	orange peel	not applicable	not applicable	not applicable	polluted orange outer skin (exposed to air)	polluted orange outer skin, washed (exposed to air)	polluted orange inner piece (proximal to pollution on outer skin)	pomelo peel, washed	polluted citrus peel
G79648_5x_BB9_01_19961.mzXML	royal finch mix 72	sm millet	sm red millet	canary	nyger	oat groats	Marzen/Octoberfest-style ale grain mixture, before steeping	Pumpkin ale grain mixture, before steeping	Hartweizen griess	sunflower seeds 71	0
G79649_5x_BB12_01_19966.mzXML	optimal weight 1+ years 51	Chicken By-Product Meal	Corn Grits	Corn Meal	Chicken	Dried Beet Pulp	Gluten free muffin	eggs benedict, egg yolk	beef 1	peanut	0
G79650_5x_rerun_BC10_01_20113.mzXML	macaw hand weaning food 81	whole grain white corn	soy protein isolate	corn gluten meal	rice flour	sucrose	BBQ soy protein	soybeans, organic	fake chicken; veggie grill	hummus	flower
G79651_5x_BD10_01_19997.mzXML	sweet harvest finch vitamin enriched 70	white proso	red proso	canary seed	golden german millet	oat groats	sweet corn	golden quinoa pilaf	corn	hulled millet	beer mash
G79652_5x_rerun_BE10_01_20088.mzXML	roudy bush lory nectar/nectar 15 (86)	sucrose	soy protein isolate	modified food starch	soy oil	dicalcium phosphate	tofu	soybeans, organic	bean	fake chicken; veggie grill	beef 1
G79653_5x_BH10_01_20067.mzXML	small bird diets 75	ground corn	wheat middlings	dehulled soybean meal	corn gluten meal	flaxseed	Graham Cracker -4/16	European Ale Yeast	fake chicken; veggie grill	Dairy Cattle Feed (Modesto Milling Co)	Algae (Chlamydomonas reinhardtii) - nutrient supplement
G79654_5x_BB10_01_19964.mzXML	parrot breeder diet 77	ground corn	dehulled soybean meal	corn gluten meal	wheat middlings	soybean oil	soybeans, organic	10 minute farro	insect supplement	Dairy Cattle Feed (Modesto Milling Co)	flower
G79655_5x_rerun_BF10_01_20099.mzXML	game bird chow growth and plumage 74	soybean meal	whole wheat	ground corn	wheat	calcium carbonate	BBQ soy protein	organic rolled oats	soybeans, organic	Hartweizen griess	0
G79656_5x_rerun_BG10_01_20104.mzXML	primate diet mini biscuits 46	dehulled soybean meal	ground soybean hulls	ground corn	corn gluten meal	ground oats	soybeans, organic	Dairy Cattle Feed (Modesto Milling Co)	0	0	0
G79657_5x_rerun_BC12_01_20083.mzXML	zulfie soft-bill diet 76	wheat flour	soy protein concentrate	wheat germ	corn gluten meal	soybean oil	Graham Cracker -4/16	fake chicken; veggie grill	Dairy Cattle Feed (Modesto Milling Co)	Algae (Chlamydomonas reinhardtii) - nutrient supplement	0
G79658_5x_BD11_01_19998.mzXML	royal pigeon grit #85	grit	shell	charcoal	potassium iodine	manganese sulphate	Marzen/Octoberfest-style ale grain mixture, before steeping	10 minute farro	Hartweizen griess	bread	sunflower seeds 71
G79659_5x_BE9_01_20012.mzXML	fruit blend flavor parrots & conures ML 66	ground corn	soybean meal	ground wheat	wheat germ meal	sugar	blueberry muffin	soybeans, organic	bean	sunflower seeds 71	Dairy Cattle Feed (Modesto Milling Co)
G79660_5x_BF9_01_20028.mzXML	fruit blend flavor medium birds cockatiel 65	ground corn	soybean meal	ground wheat	wheat germ meal	sugar	BBQ soy protein	soybeans, organic	bean	pumpkin seeds	Dairy Cattle Feed (Modesto Milling Co)
G79661_5x_BH9_01_20064.mzXML	fruit blend flavor large birds (macaw) 67	ground corn	soybean meal	ground wheat	wheat germ meal	sugar	soybeans, organic	bean	Dairy Cattle Feed (Modesto Milling Co)	0	0
G79664_1x_BG11_01_20236.mzXML	19 Molasses	organic blackstrap molasses	not applicable	not applicable	not applicable	not applicable	sundried tomato	Monroe's chili rellenoplatter;batter	granola bar with chocolate	Marzen/Octoberfest-style ale grain mixture, before steeping	Pumpkin ale grain mixture, before steeping
G79667_5x_10ul_RG10_01_19564.mzXML	dill pickle	cucumber	artesian well water	salt	garlic	dill	sauerkraut	pickled green bean, fermenter's club	green squash, pickled	pickled pole beans	fake chicken; veggie grill
G79668_5x_RE8_01_19527.mzXML	white miso	organic whole soy beans	organic handmade rice koji	sun dried sea salt	blue ridge mtn well water	koji spores	sundried tomato	BBQ soy protein	Marzen/Octoberfest-style ale grain mixture, before steeping	fake chicken; veggie grill	beef 1
G79669_1x_BF8_01_19544.mzXML	korean miso	soybean , cultured with Aspergillus oryzae (koji)	water	salt	yeast	not applicable	tempeh	red sauce	Club Med asian salad dressing	fake chicken; veggie grill	beef 1
G79670_5x_10ul_RF10_01_19556.mzXML	5 Ssamjang- Fermented soybean chili paste back	soybean paste (soybean, salt, water)	chile paste (chile flake powder, wheat, malt syrup)	garlic	ginger	sesame seed	sundried tomato	red sauce	asparagus	Marzen/Octoberfest-style ale grain mixture, before steeping	0
G79671_5x_10ul_RH10_01_19578.mzXML	6 Gochujang fermented chili paste back	glutinous rice powder	salt	soybean flour	malt syrup	hot pepper powder	sundried tomato	Marzen/Octoberfest-style ale grain mixture, liquid extract	red sauce	red curry paste	Marzen/Octoberfest-style ale grain mixture, before steeping
G79672_5x_RB10_01_19482.mzXML	7 Gochujang fermented chili paste(1)	glutinous rice powder	salt	soybean flour	malt syrup	chile flake powder	sundried tomato	meat with scallop dish	dried chili flakes/ seeds	red sauce	red curry paste
G79673_5x_RC10_01_19498.mzXML	8 Sriracha	chili	sugar	salt	garlic	distilled vinegar	jalapeno	dried chili flakes/ seeds	chili sauce	red sauce	red curry paste
G79675_5x_10ul_RG2_01_19551.mzXML	dill garlic sauerkraut	green cabbage	brine (water, sea salt)	cucumbers	dill	garlic	sauerkraut	pickled green bean, fermenter's club	pickled carrot	feta	0
G79676_5x_RD10_01_19513.mzXML	14 salami sopressata style	pork	sea salt	turbinado sugar	natural flavoring	wine	Beef Top Sirloin,Mexican Spice Mix,Oil Canola	hard salami	hard salami	xxs trout	beef 1
G79677_5x_RE11_01_19530.mzXML	13 salami fennel pollen wine	pork	sea salt	turbinado sugar	natural flavoring	wine	Chicken Breast	meat with scallop dish	veal shoulder roast	hard salami	0
G79678_5x_RD11_01_19514.mzXML	11 salami genoa-style back	pork	sea salt	turbinado sugar	natural flavoring	wine	meat with scallop dish	veal shoulder roast	hard salami	0	0
G79679_5x_RB11_01_19483.mzXML	12 salami pepper garlic wine	pork	sea salt	turbinado sugar	natural flavoring	wine	Beef Top Sirloin,Mexican Spice Mix,Oil Canola	veal shoulder roast	beef heart 7	beef 1	0
G79680_5x_10ul_RH3_01_19570.mzXML	nutritional yeast	inactive nutritional yeast (dried yeast, niacin, pyridoxine hydrochloride, riboflavin, thiamine hydrochloride, folic acid)	not applicable	not applicable	not applicable	not applicable	European Ale Yeast	nutritional yeast	red fronted gazelle formula	Citristim for poultry (yeast feed)	Algae (Chlamydomonas reinhardtii) - nutrient supplement
G79681_5x_BD11_01_19633.mzXML	chocolate (72%)	cocoa mass	sugar	cocoa powder	soy lecithin	not applicable	ChocoMuseo Lima Cacao Liquer	chocolate icing	raw pecan halves	ice cream	cupcake, brown frosting
G79683_5x_BF11_01_19700.mzXML	milk chocolate, sugar free	maltitol	cocoa butter	whole milk powder	chocolate liquor	inulin (natural vegetable fiber)	custard	chocolate icing	addra formula	cupcake, brown frosting	0
G79684_5x_BC11_01_19645.mzXML	dark chocolate with almonds	maltitol	cocoa mass	almonds	cocoa butter	inulin (natural vegetable fiber)	Simple Truth Organic Peanut Butter	toasted sesame oil	chocolate icing	peanut	cupcake, brown frosting
G79685_5x_BH10_01_19703.mzXML	dark chocolate, sugar free	maltitol	cocoa mass	cocoa butter	inulin (natural vegetable fiber)	soy lecithin	pine nut; cooked with other ingredients	Simple Truth Organic Peanut Butter	chocolate icing	peanut	cupcake, brown frosting
G79686_5x_BA10_01_19616.mzXML	chocolate (45%)	cane sugar	cocoa butter	whole milk powder	cocoa mass	soy lecithin	granola bar	chocolate icing	granola bar with chocolate	cupcake, brown frosting	0
G79687_5x_RD9_01_19512.mzXML	chocolate with caramel	dark chocolate (70%)	caramel	corn syrup	cane sugar	water	chocolate icing	ice cream	Dairy Cattle Feed (Modesto Milling Co)	cupcake, brown frosting	0
G79688_1x_BF9_01_19545.mzXML	chocolate, 72%	organic cocoa mass (72%)	organic cane sugar	organic cocoa butter	not applicable	not applicable	ChocoMuseo Lima Cacao Liquer	Monroe's chili rellenoplatter;batter	chocolate icing	granola bar with chocolate	cupcake, brown frosting
G79689_5x_BE2_01_20003.mzXML	garbanzo beans	organic garbonzo beans	water	sea salt	not applicable	not applicable	soybeans, organic	bean	beer mash	uncooked garbanzo bean	cooked garbanzo bean
G79690_5x_RD12_01_19515.mzXML	green olives, pitted, ripe medium	olives	water	sea salt	not applicable	not applicable	dried rosemary	Simple truth organic basil leaves	tempeh	olive	0
G79691_5x_RC12_01_19500.mzXML	black olives, pitted, extra large	olives	water	salt	ferrous gluconate	not applicable	Simple truth organic basil leaves	sauerkraut	toasted sesame oil	peach	olive
G79692_5x_BD2_01_19987.mzXML	garbanzo beans	garbanzo bean	water	salt	not applicable	not applicable	Simple Truth Organic Peanut Butter	bean	beer mash	uncooked garbanzo bean	cooked garbanzo bean
G79693_5x_rerun_BB2_01_20074.mzXML	black eyed peas	prepared black eyed peas	water	salt	calcium chloride	disodium edta	cranberry beans	bean	common beans	cowpea	cooked garbanzo bean
G79694_5x_rerun_BA2_01_20072.mzXML	black eyed peas	water	black eyed peas	not applicable	not applicable	not applicable	soybeans, organic	bean	common beans	cowpea	0
G79695_5x_10ul_RF12_01_19558.mzXML	miso	filtered water	soybeans (non-Genetically Modified)	rice	sea salt	not applicable	sundried tomato	Marzen/Octoberfest-style ale grain mixture, liquid extract	red sauce	fake chicken; veggie grill	beef 1
G79696_5x_RE12_01_19531.mzXML	miso, light yellow	filtered water	organic whole soybeans	cultured rice	sea salt	not applicable	sundried tomato	Belgian Abbey Yeast	BBQ soy protein	Club Med asian salad dressing	fake chicken; veggie grill
G79697_5x_10ul_RG12_01_19566.mzXML	brown rice miso	organic whole soybeans	organic handmade rice koji	sun-dried sea salt	Blue Ridge Mountain well water	koji spores	sundried tomato	BBQ soy protein	Club Med asian salad dressing	Marzen/Octoberfest-style ale grain mixture, before steeping	fake chicken; veggie grill
G79698_5x_BA11_01_19623.mzXML	belgium chocolate pudding	whole milk (milk, vitamin D)	semi sweet belgium chocolate (unsweetened chocolate, sugar, cocoa butter, soy lecithin, natural vanilla extract)	sugar	whole eggs	cream (pasteurized cream, contains less than 0.5% of stabilizers (carrageenan, monoand diglycerides, dextrose)	Monroe's chili rellenoplatter;batter	chocolate icing	ice cream	Christmas dessert	cupcake, brown frosting
G79699_5x_BH11_01_19704.mzXML	Stonyfield organic O'soy; soy yogurt	cultured pasteurized organic soy milk	organic cane sugar	organic blueberries	pectin	calcium carbonate	BBQ soy protein	tofu	tofu	soybeans, organic	edamame
G79700_5x_BG11_01_19667.mzXML	So Delicious dairy free; coconut milk; yogurt alternative	organic coconut milk	rice starch	calcium phosphate	pectin	dipotassium phosphate	Honey Nut Cheerios	Pumpkin ale grain mixture, after steeping	beer mash	Christmas dessert	0
G79701_5x_10ul_BE10_01_19697.mzXML	kite hill artisan almond milk yogurt, blueberry	almond milk	cane sugar	wild blueberries	organic tapioca starch	locust bean gum	Almonds, whole	Monroe's chili rellenoplatter;batter	blueberry	special sauce from Board and Brew	frozen organic wild blueberry
G79702_5x_BD10_01_19632.mzXML	greek whole milk yogurt; avocado citrus	GRADE A PASTEURIZED MILK (CULTURED PASTEURIZED SKIM MILK, PASTEURIZED CREAM)	AVOCADO CITRUS BASE (AVOCADO, CANE SUGAR, WATER, BLOOD ORANGE JUICE CONCENTRATE, NATURAL FLAVORS, MODIFIED CORNSTARCH, TURMERIC AND FRUIT JUICE FOR COLOR, ASCORBIC ACID, CITRIC ACID)	LIVE AND ACTIVE CULTURES: S. THERMOPHILUS, L. BULGARICUS, L. ACIDOPHILUS, BIFIDUS, L. CASEI	not applicable	not applicable	Cream Cheese 11/13,Orange Juice 7/15,,**Soy Milk, Silk, Original, 3/16	egg liquid whole,Onion Raw,Peppers Green or Red,Oil Canola,Cheese Cheddar Shredded,Bread Whole Wheat , Aspen,Butter, without salt 7/14,Butter, without salt 7/14,Jelly - 8/14,Orange Juice 7/15	taleggio	sour cream, CMI workshop	Sour Cream
G79703_5x_10ul_rerun_BG9_01_19767.mzXML	yogurt, plain, fat free	cultured pasteurized nonfat milk	fruit pectin	vitamin A	acetate	vitamin D3	Cheese Cheddar Shredded,Picante Sauce SS packet 8/14	taleggio	sour cream, CMI workshop	harbison	Sour Cream
G79704_5x_10ul_RH12_01_19580.mzXML	sauerkraut with pickled persian cucumbers, kraut	cabbage	persian cucumbers	sea salt	garlic	not applicable	cauliflower	sauerkraut	pickled green bean, fermenter's club	fake chicken; veggie grill	pacific mackerel 23
G79705_5x_RA12_01_19470.mzXML	sauerkraut with pickled persian cucumbers, cucumber	cabbage	persian cucumbers	sea salt	garlic	not applicable	cauliflower	sauerkraut	pickled green bean, fermenter's club	0	0
G79706_5x_RB12_01_19484.mzXML	kimchi	napa cabbage	radish	onion	cane sugar	garlic	pickled green bean, fermenter's club	dried chili flakes/ seeds	red sauce	marinated chicken breast, foster farms	0
G79707_5x_10ul_RG11_01_19565.mzXML	spicy pickled vegetables, cauliflower	brine(water, vinegar)	carrots	jalapeno	onion	cauliflower	tomato; Monroe's chili relleno	pickled green bean, fermenter's club	pickled carrot	green squash, pickled	0
G79708_5x_RC11_01_19499.mzXML	spicy pickled vegetables, jicama	brine(water, vinegar)	carrots	jalapeno	onion	cauliflower	tomato; Monroe's chili relleno	pickled green bean, fermenter's club	fake chicken; veggie grill	pacific mackerel 23	0
G79709_5x_10ul_RH11_01_19579.mzXML	spicy pickled vegetables, carrot	brine(water, vinegar)	carrots	jalapeno	onion	cauliflower	tomato; Monroe's chili relleno	pickled green bean, fermenter's club	pickled carrot	0	0
G79710_1x_rerun_RC11_01_23330.mzXML	applewood smoked ham	cured with water	honey	dextrose	salt	sodium phosphate	Ham , HORMEL 9/08	Ham , HORMEL 9/08	Chicken Breast	Beef Top Sirloin,Mexican Spice Mix,Oil Canola	Orange chicken
G79711_5x_RA11_01_19469.mzXML	manzanilla olives	Manzilla olives	olive oil	sea salt	lactic acid	not applicable	beer mash	cooked roasted peanut tempeh	Hartweizen griess	olive	duck
G79712_5x_BB10_01_19624.mzXML	string cheese	organic pasteurized part skim cows milk	cheese cultures	salt	microbial enzymes	not applicable	Cheese Cheddar Shredded	Cheese Cheddar Shredded	Sour Cream	cheese ball	feta
G79713_5x_RB9_01_19481.mzXML	hershey's milk chocolate	cane sugar	milk	chocolate	cocoa butter	milk fat	Monroe's chili rellenoplatter;batter	chocolate icing	ice cream	grants gazelle formula	cupcake, brown frosting
G79714_5x_RA9_01_19467.mzXML	ritter sport chocolate, whole milk chocolate with hazelnuts	SUGAR	HAZELNUTS	COCOA BUTTER	CHOCOLATE LIQUOR	MILK	torrone milk chocolate hazelnuts	chocolate icing	10 minute farro	springbok formula	cupcake, brown frosting
G79715_1x_rerun_BA11_01_20133.mzXML	Unilever Sundried Tomato Coconut cluster, from neighbor's	coconut	sundried tomato	not collected	not collected	not collected	Pasta Sauce,Angela Mia, 12/10,Oil Olive	golden flaxseed	Marzen/Octoberfest-style ale grain mixture, before steeping	Pumpkin ale grain mixture, before steeping	0
G79716_5x_BC4_01_19695.mzXML	apricot decaf black	black tea, decaf	apricot	not applicable	not applicable	not applicable	Assam	soaring crane	English Breakfast	White Peony	0
G79717_5x_4ul_BF5_01_19734.mzXML	silver tip jasmine	Green tea	jasmine flowers	not applicable	not applicable	not applicable	dragonwell	Silver Needles	japanese sencha	soaring crane	starfruit green tea leaves
G79718_5x_4ul_BD4_01_19710.mzXML	dragon pearl jasmine	dragon pearl jasmine	jasmine flowers	not applicable	not applicable	not applicable	dragonwell	Silver Needles	soaring crane	White Peony	Wuyi Mountain
G79720_5x_2ul_BC6_01_19676.mzXML	Rose Peony	Rose Peony	rose buds	rose oil	not applicable	not applicable	dragonwell	Silver Needles	soaring crane	White Peony	0
G79721_5x_4ul_BG6_01_19746.mzXML	Dragon eye dong ding	Dragon eye dong ding	not collected	not collected	not collected	not collected	bamboo mountain	japanese sencha	soaring crane	Wuyi Mountain	starfruit green tea leaves
G79722_5x_4ul_BH6_01_19757.mzXML	Iron Goddess of Mercy	bao zhong oolong	toasted coconut shavings	not applicable	not applicable	not applicable	bamboo mountain	japanese sencha	soaring crane	Wuyi Mountain	starfruit green tea leaves
G79723_5x_BA6_01_19612.mzXML	Coconut Oolong	bao zhong oolong	coconut	not applicable	not applicable	not applicable	bamboo mountain	japanese sencha	soaring crane	English Breakfast	starfruit green tea leaves
G79725_5x_BG10_01_19666.mzXML	chocolate	cacao beans	raw cane sugar	cacao butter	butter	fleur de sel	ChocoMuseo Lima Cacao Liquer	Monroe's chili rellenoplatter;batter	red velvet cake	chocolate icing	cupcake, brown frosting
G79726_5x_BH12_01_19705.mzXML	dark chocolate truffle	organic cocoa mass	organic evaporated cane juice	organic cocoa butter	organic expeller pressed canola oil and/or safflower oil and/or sunflower oil	not applicable	ChocoMuseo Lima Cacao Liquer	Monroe's chili rellenoplatter;batter	chocolate icing	cupcake, brown frosting	0
G79727_1x_BF6_01_19541.mzXML	Sea Salt Kraut Krips	Sauerkraut (Organic) (Green Cabbage [Organic], Water, Sea Salt)	Corn Flour (Organic)	Vegetable Oil (Organic) (Sunflower [Organic] and/or Safflower [Organic] and/or Red Palm Olein [Organic])	Brown Rice Flour (Organic)	Sea Salt	European Ale Yeast	orange chicken, fast food, panda express, UCSD	Algae (Chlamydomonas reinhardtii) - nutrient supplement	0	0
G79729_1x_rerun_drift_RC3_01_20546.mzXML	tomato paste	tomato	salt	not applicable	not applicable	not applicable	canned tomato	canned tomato	canned tomato	sundried tomato	sundried tomato
G79730_5x_10ul_RG7_01_19561.mzXML	Organic Traditional Red Miso - Miso Master Organic - miso paste (very brown)	organic whole soybeans	handmade rice koji	sun dried sea salt	blue ridge mtn well water	koji spores	sundried tomato	Marzen/Octoberfest-style ale grain mixture, liquid extract	Club Med asian salad dressing	Marzen/Octoberfest-style ale grain mixture, before steeping	fake chicken; veggie grill
G79732_5x_rerun_10ul_RB8_01_19588.mzXML	homemade yogurt	organic pasteurized whole milk	yogurt starter batch	not applicable	not applicable	not applicable	cow milk, local, not pasteurized, etc. ; 2 day old	gerenuk formula	springbok formula	barbary sheep formula	0
G79733_5x_4ul_BE5_01_19722.mzXML	yunnan hong cha	yunnan hong cha	not applicable	not applicable	not applicable	not applicable	Assam	Silver Needles	japanese sencha	soaring crane	English Breakfast
G79737_5x_BA2_01_19608.mzXML	immune booster (Immortalizer )	rosehips	peppermint	orange peel	echinacea root and flower	calendula	Orange Peel	orange juice	relief tonics	peel of satsuma mandarin conventionally grown, whole foods la jolla	0
G79738_5x_4ul_BE2_01_19719.mzXML	Early grey	Chinese orange pekoe	bergamot oil	not applicable	not applicable	not applicable	Assam	English Breakfast	White Peony	jasmine green tea satchet	0
G79739_5x_rerun_2ul_BB2_01_19647.mzXML	market spice	Black tea	cinnamon-orange oil	dried orange peel	not applicable	not applicable	fuze iced raspberry tea	orange juice	lapsang souchong	Marzen/Octoberfest-style ale grain mixture, before steeping	White Peony
G79740_5x_4ul_BH2_01_19753.mzXML	jade earl green	Green tea	bergamot oil	not applicable	not applicable	not applicable	lapsang souchong	bamboo mountain	japanese sencha	soaring crane	starfruit green tea leaves
G79741_1x_BF11_01_20223.mzXML	Vegetable Korma	water	onions	potatoes	carrots	sweet corn	Pasta Sauce,Angela Mia, 12/10,Oil Olive	mild salsa	red sauce	red curry paste	tigers H2O 33/40 35:1 with lactase
G79743_5x_rerun_BE6_01_20087.mzXML	large parrot food, apple paradise 64	whole grain yellow corn	soybean meal	corn gluten meal	corn hominy feed	sucrose	BBQ soy protein	Marzen/Octoberfest-style ale grain mixture, before steeping	fake chicken; veggie grill	beef 1	flower
G79744_5x_rerun_BC6_01_20078.mzXML	fruit blend flavor, very small birds (canaries & finches) 69	canary grass seeds	white proso millet	red proso millet	ground corn	flaxseeds	tofu	soybeans, organic	bean	Pumpkin ale grain mixture, before steeping	Dairy Cattle Feed (Modesto Milling Co)
G79745_5x_BB6_01_19956.mzXML	sprout seed 68	canary grass	niger	rape	black lettuce	non-viable hemp	**15-1692 Kind Granola Bar	golden quinoa pilaf	hulled millet	rolled oats uncooked	Dairy Cattle Feed (Modesto Milling Co)
G79746_5x_BD6_01_19991.mzXML	chili jungle, M709B - 58	Whole grain yellow corn	soybean meal	corn gluten meal	corn hominy feed	sucrose	BBQ soy protein	soybeans, organic	corn	bean	flower
G79747_5x_BH6_01_20059.mzXML	kangaroo and wallaby diet 44	wheat middlings	ground corn	ground oats	dehulled soybean meal	ground soybean hulls	granola bar with chocolate	fake chicken; veggie grill	Dairy Cattle Feed (Modesto Milling Co)	0	0
G79748_5x_BH12_01_20069.mzXML	insectivore diet 45	poultry by-product meal	ground soybean hulls	whole wheat	chicken meal	dried beet pulp	bean	Pumpkin ale grain mixture, before steeping	beef 1	peanut	cooked garbanzo bean
G79749_5x_rerun_BH11_01_20115.mzXML	lemur leafeater M701B lot: 6334 - 62	soybean meal	corn gluten meal	soybean hulls	sugar beet pulp	corn hominy feed	BBQ soy protein	bean	insect supplement	beef 1	flower
G79750_5x_10ul_BA10_01_19877.mzXML	primate L/S biscuit banana 48	hulls	cane molasses	carrageenan	ground brown rice	ground aspen	BBQ soy protein	tempeh	soybeans, organic	granola bar with chocolate	flower
G79751_5x_RE5_01_21473.mzXML	dog food (brand: Natural Balance) - 54	brown rice	chicken	chicken meal	potato fiber	rice bran	Gluten free muffin	small trout 14	Dairy Cattle Feed (Modesto Milling Co)	cupcake, brown frosting	0
G79752_5x_BC8_01_19978.mzXML	flamingo complete diet 38	ground corn	wheat middlings	whole wheat	fish meal	porcine meat and bone meal	bean	Dairy Cattle Feed (Modesto Milling Co)	0	0	0
G79754_5x_RE3_01_21470.mzXML	CS-ADF25 Hi-Cu diet (brand: Mazuri) - 33	ground soybean hulls	dried beet pulp	wheat middlings	dehulled soybean meal	cane molasses	alfalfa hay	Simple truth organic basil leaves	insect supplement	cowpea	flower
G79755_5x_RH2_01_21510.mzXML	42badult	ground whole grain corn	chicken by-product meal	ground whole grain sorghum	chicken	dried beet pulp	Gluten free muffin	small trout 14	beef 1	Dairy Cattle Feed (Modesto Milling Co)	peanut
G79756_5x_RC2_01_21428.mzXML	beet pulp shreds with molasses 40	dried beet pulp	beet molasses	not applicable	not applicable	not applicable	hummus	Christmas dessert	orange chicken, fast food, panda express, UCSD	Dairy Cattle Feed (Modesto Milling Co)	flower
G83172_1x_RA12_01_18796.mzXML	Dannon Oikos Triple Zero mixed berries	cultured grade A non fat milk	chicory root fiber	water	natural flavors	vegetable juice concentrate (color)	sweet corn; cooked with other ingredients	addra formula	springbok formula	barbary sheep formula	tigers H2O 33/40 35:1 with lactase
G83174_1x_RB12_01_18809.mzXML	hearts palm in salad	hearts palm in salad	not applicable	not applicable	not applicable	not applicable	ground black pepper	pickled pole beans	sticks from bean mix	steak crostini bread	hearts palm alone
G83175_5x_RE4_01_21472.mzXML	wild herbivore diet mazuri 27	Oat hulls	ground timothy hay	wheat middlings	dehulled soybean meal	dried beet pulp	poppy seeds	chia_seed	fake chicken; veggie grill	beef 1	flower
G83176_5x_RC4_01_21430.mzXML	mazuri primate L/S biscuit cinnamon 49	dehulled soybean meal	ground soybean hulls	dried beet pulp	corn gluten meal	oat hulls	fake chicken; veggie grill	hummus	orange chicken, fast food, panda express, UCSD	flower	0
G83177_5x_RB4_01_21417.mzXML	mazuri flamingo breeder diet 39	dehydrated alfalfa meal	whole wheat	corn gluten meal	fish meal	wheat flour	Gluten free muffin	small trout 14	beef 1	Dairy Cattle Feed (Modesto Milling Co)	flower
G83178_5x_RH5_01_21513.mzXML	mazuri omnivore diet 34	ground corn	wheat middlings	porcine meat and bone meal	dehulled soybean meal	whole wheat	Granola Bar, Nature Valley Sweet n Salty	Marzen/Octoberfest-style ale grain mixture, before steeping	brazil nuts	Dairy Cattle Feed (Modesto Milling Co)	flower
G83179_5x_RD5_01_21444.mzXML	mazuri elephant supplement 29	wheat middlings	dehulled soybean meal	dehydrated alfalfa meal	cane molasses	salt soybean oil	BBQ soy protein	soybeans, organic	insect supplement	0	0
G83180_5x_RF5_01_21485.mzXML	mazuri mega fauna supplement 31	linseed meal	wheat middlings	ground timothy hay	cane molasses	corn oil	thyme	Bread, Multi-grain, Aspen,Mayonnaise Kraft 8/14,Mustard, Spicy Brown 8/14	Mayonnaise Kraft 8/14,Mustard, Spicy Brown 8/14,Potato chip Lays 2007	Marzen/Octoberfest-style ale grain mixture, before steeping	hard salami
G83181_5x_RG5_01_21501.mzXML	mazuri adf 16 herbivore diet regional 28	sun cured alfalfa	dehulled soybean meal	cane molasses	oat hulls	soybean oil	alfalfa hay	cucumber	insect supplement	Dairy Cattle Feed (Modesto Milling Co)	flower
G83182_5x_RB5_01_21418.mzXML	timothy grass pellets 32	Naturally Sun-Cured Premium Western Timothy Grass Forage	not applicable	not applicable	not applicable	not applicable	Simple truth organic basil leaves	relief tonics	dill	0	0
G83183_1x_BH10_01_20275.mzXML	BBQ sauce	high fructose corn syrup	distilled vinegar	tomato paste	modified food starch	salt	canned tomato	sundried tomato	mild salsa	fake chicken; veggie grill	Citristim for poultry (yeast feed)
G83184_1x_BF12_01_20224.mzXML	zero calorie sweetener	dextrose	reb a (stevia extract)	natural flavors	not applicable	not applicable	bread	salt	steak crostini bread	nectarine	colostrum replacement Bovine Ig G
G83185_5x_RE11_01_20199.mzXML	zero calorie sweetener	dextrose with maltodextrin	aspartame	acesulfame potassium	not applicable	not applicable	tequila	steak crostini bread	colostrum replacement Bovine Ig G	Rov-Mix Beta carotene	nonfat dry milk
G83186_5x_RE8_01_20196.mzXML	zero calorie sweetener	nutritive dextrose	saccharin	cream of tartar	calcium silicate	not applicable	salt	steak crostini bread	dragonfruit	insect supplement	nonfat dry milk
G83188_1x_BG10_01_20235.mzXML	chocolate syrup	high fructose corn syrup	corn syrup	water	cocoa	sugar	curcumin redox	ChocoMuseo Lima Cacao Liquer	Monroe's chili rellenoplatter;batter	creme brulee	pork product
G83191_1x_BF10_01_20222.mzXML	Tajin	chili peppers	salt	dehydrated lime juice	silicon dioxide	not applicable	sumac	green chili, hatch	dried chili flakes/ seeds	red sauce	red curry paste
G83192_10x_RE10_01_20198.mzXML	chicken flavor ramen seasoning	salt	sugar	monosodium glutamate	maltodextrin	lactose	turmeric, ground	sticks from bean mix	steak crostini bread	quinoa	0
G83193_5x_RC12_01_20169.mzXML	earl grey tea	black tea	bergamot flavoring	not applicable	not applicable	not applicable	Assam	Silver Needles	soaring crane	English Breakfast	Wuyi Mountain
G83194_1x_BH3_01_20240.mzXML	zero calorie sweetener	dextrose	maltodextrin	sucralose	not applicable	not applicable	sweetened green tea (probably)	wapiti formula	colostrum replacement Bovine Ig G	raw honey, wild	0
G83195_GC1_01_20474.mzXML	corn soybean blend	corn	soybean	not applicable	not applicable	not applicable	tofu	soybeans, organic	insect supplement	edamame	Dairy Cattle Feed (Modesto Milling Co)
G83200_1x_RE4_01_21816.mzXML	Twizzlers pull 'n' peel, cherry flavor	Corn Syrup	Enriched Wheat Flour	Sugar	Palm Oil	Glyceryl Monostearate	apple from apple danish	Marzen/Octoberfest-style ale grain mixture, before steeping	Dairy Cattle Feed (Modesto Milling Co)	uncooked garbanzo bean	cupcake, cake
G83201_1x_RH4_01_21855.mzXML	Swedish Fish	Sugar	Invert Sugar	Corn Syrup	Modified Corn Starch	Citric Acid	granola bar	Gluten free muffin	corn meal uncooked	Dairy Cattle Feed (Modesto Milling Co)	sushi rice
G83202_5x_RD7_01_21446.mzXML	crust of multigrain loaf from wholefoods	cereal (whole grain har red wheat;rye;oats;triticale;barley;brown rice;oat bran;flaxseed)	water	high gluten flour (enriched wheat flour [niacin;reduced iron;thiamine mononitrate;riboflavin;folic acid];malted barley flour)	sunflower seeds	pumpkin	Roasted Sesame Seed	organic rolled oats	Marzen/Octoberfest-style ale grain mixture, before steeping	Hartweizen griess	0
G83215_5x_RE2_01_21469.mzXML	Mazuri Elephant supplement (old)	wheat middlings	dehulled soybean meal	dehydrated alfalfa meal	cane molasses	salt soybean oil	Graham Cracker -4/16	insect supplement	beef 1	Dairy Cattle Feed (Modesto Milling Co)	flower
G83216_5x_RA2_01_21400.mzXML	OH Kruse Cu wire herbivore pellet	alfalfa meal	wheat middlings	cane molasses	mono sodium phosphate	vegetable oil	alfalfa hay	poppy seeds	insect supplement	Dairy Cattle Feed (Modesto Milling Co)	flower
G83217_5x_RG2_01_21498.mzXML	Mazuri Cu wire pellet 790 ppm	dehydrated alfalfa meal	wheat middlings	cane molasses	ground soybean hulls	salt	alfalfa hay	Graham Cracker -4/16	insect supplement	Dairy Cattle Feed (Modesto Milling Co)	0
G83218_5x_RG3_01_21499.mzXML	Mazuri Elephant Supplement New	wheat middlings	dehulled soybean meal	dehydrated alfalfa meal	cane molasses	salt soybean oil	soybeans, organic	insect supplement	Dairy Cattle Feed (Modesto Milling Co)	flower	0
G83220_5x_RF4_01_21484.mzXML	Mazuri low starch biscuit primate	ground soybean hulls	dried beet pulp	wheat middlings	dehulled soybean meal	cane molasses	soybeans, organic	pumpkin seeds	Dairy Cattle Feed (Modesto Milling Co)	flower	uncooked garbanzo bean
G83222_5x_RH3_01_21511.mzXML	Zeigler bird of Paradise	wheat flour	glucose	calcium carbonate	wheat gluten	corn flour	Graham Cracker -4/16	Dairy Cattle Feed (Modesto Milling Co)	flower	0	0
G83223_5x_RB3_01_21416.mzXML	High Cu herbivore pellet	gound soybean hulls	dried beet pulp	wheat middlings	dehulled soybean meal	cane molasses	poppy seeds	fake chicken; veggie grill	orange chicken, fast food, panda express, UCSD	0	0
G83224_5x_RD3_01_21442.mzXML	Zeigler Crane maintenance	corn	wheat middlings	oats	fish meal	dehulled soybean meal	Granola Bar, Nature Valley Sweet n Salty	xxs trout	beef 1	Dairy Cattle Feed (Modesto Milling Co)	0
G83225_5x_RD2_01_21441.mzXML	Zeigler Crane Starter	corn	dehulled soybean meal	oats	wheat middlings	fish meal	Gluten free muffin	insect supplement	beef 1	Dairy Cattle Feed (Modesto Milling Co)	0
G83226_1x_RC12_01_20300.mzXML	LEAF curly leaf lettuce	curly leaf lettuce	not applicable	not applicable	not applicable	not applicable	lettuce	dill leaves	celery, leaf	dill	LEAF lettuce
G83228_1x_RB4_01_21740.mzXML	Tootsie Roll	Sugar	Corn Syrup	Hydrogenated Soybean Oil	Condensed Skim Milk	Cocoa	pine nuts from club med salad	cupcake, brown frosting	0	0	0
G83229_1x_RG4_01_21842.mzXML	Gummy Bear green	Corn Syrup	Sugar	Gelatin	dextrose	fruit juice concentrates (pineapple, apple, raspberry, orange, lemon)	flower	0	0	0	0
G83230_1x_RC5_01_21755.mzXML	Gummy Bear white	Corn Syrup	Sugar	Gelatin	dextrose	fruit juice concentrates (pineapple, apple, raspberry, orange, lemon)	Navel orange	Rice white	calcium carbonate (date on bag in image says 8/29/17)	cactus pear ice	kava root from townhend's tea company
G83231_1x_RA5_01_21727.mzXML	Gummy Bear red	Corn Syrup	Sugar	Gelatin	dextrose	fruit juice concentrates (pineapple, apple, raspberry, orange, lemon)	Ma�oco	Peaches in Juice MONARCH 3/08,Oil Olive	bulgur uncooked	0	0
G83232_1x_RD5_01_21768.mzXML	Gummy Bear orange	Corn Syrup	Sugar	Gelatin	dextrose	fruit juice concentrates (pineapple, apple, raspberry, orange, lemon)	ginger root	cicerchia	brazil nuts	Hartweizen griess	calcium carbonate (date on bag in image says 8/29/17)
G83233_1x_RE8_01_21823.mzXML	Candy Corn, yellow	sugar	corn syrup	Confectioner's Glaze (shellac)	dextrose	gelatin	Copohazu_pulp	Orange chicken	blackberries	red jelly bean	Dairy Cattle Feed (Modesto Milling Co)
G83234_1x_RF11_01_20343.mzXML	yellow cherry tomato	yellow cherry tomato	not applicable	not applicable	not applicable	not applicable	Cherry Tomato	Organic Day 3	Organic Day 4	cherry tomato, half of top part	sungold tomato
G83235_1x_rerun_RE12_01_20332.mzXML	small red cherry tomato	small red cherry tomato	not applicable	not applicable	not applicable	not applicable	Organic Day 2	Organic Day 4	cherry tomato, half of top part	roma tomato with peel	0
G83236_1x_rerun_RD12_01_20566.mzXML	large red cherry tomato	Large red cherry tomato	not applicable	not applicable	not applicable	not applicable	Organic Day 0	Organic Day 0	Organic Day 2	Organic Day 4	raw tomato in chicken biryani
G83239_1x_RH12_01_20369.mzXML	STEM purple leaf lettuce	purple leaf lettuce	not applicable	not applicable	not applicable	not applicable	Organic Day 4	strawberry guava	dandelion green	bok choy leaf	fruit chop - pear
G83240_1x_RG12_01_20357.mzXML	LEAF purple leaf lettuce	purple leaf lettuce	not applicable	not applicable	not applicable	not applicable	Garden lettuce from heirloom seed mix greens	dandelion green	bok choy leaf	fruit chop - pear	LEAF lettuce
G83241_1x_rerun_10ul_RA12_01_20388.mzXML	STEM curly leaf lettuce	curly leaf lettuce	not applicable	not applicable	not applicable	not applicable	lettuce; Frontier burrito plate	celery, leaf	iceberg lettuce	LEAF lettuce	purple carrot
G83242_1x_RC10_01_20297.mzXML	shishito pepper	shishito pepper	not applicable	not applicable	not applicable	not applicable	jalapeno	jalapeno	jalapeno	pepperonchini	shishito pepper
G83250_1x_RE7_01_21822.mzXML	Tootsie Lime fruit chew	Sugar	Corn Syrup	Palm Oil	Condensed Skim Milk	Whey	Granola Bar, Nature Valley Sweet n Salty	Bagel Plain 4/15	granola bar	orzo uncooked	cashew
G83251_1x_RE9_01_21824.mzXML	pink starburst	Corn Syrup	Sugar	Hydrogenated Palm Kernel Oil	Fruit Juice From concetrate (strawberry)	Citric Acid	Chicken soup	Orange chicken	tarragon	milk-based drink	cupcake, black frosting
G83252_1x_RG9_01_21848.mzXML	starburst yellow	Corn Syrup	Sugar	Hydrogenated Palm Kernel Oil	apple Juice From concetrate (strawberry)	Citric Acid	pork ham	Roasted Sesame Seed	raisin	Marzen/Octoberfest-style ale grain mixture, before steeping	brazil nuts
G83253_1x_RH9_01_21864.mzXML	Twix mini (possibly, chocolate carmel tube)	Milk Chocolate	Sugar	Enriched Wheat Flour	Palm Oil	Corn Syrup	Gluten free muffin	chocolate icing	grants gazelle formula	peanut	cupcake, brown frosting
G83309_5x_RF9_01_21491.mzXML	butterfly pea infused octopus	octopus	butterfly pea	not collected	not collected	not collected	Beef Top Sirloin,Mexican Spice Mix,Oil Canola	marinated chicken breast, foster farms	beef/ steak, Oregon, Embriette dinner	squid (tentacle 17)	duck
G83312_5x_RE10_01_21479.mzXML	puffed wild rice with saffron verjus	wild rice	saffron	not collected	not collected	not collected	Chicken Breast,Teriyaki Sauce, Low Sodium (10/14),Oil Canola	Pasta Sauce,Angela Mia, 12/10,Oil Olive	roast beef	beef/ steak, Oregon, Embriette dinner	gerenuk formula
G83313_5x_rerun _RC10_01_21523.mzXML	coffee stout braised pork cheeks	pork cheeks	coffee stout	not collected	not collected	not collected	Chicken Breast,Teriyaki Sauce, Low Sodium (10/14),Oil Canola	Chicken Breast	Beef Top Sirloin,Mexican Spice Mix,Oil Canola	beef/ steak, Oregon, Embriette dinner	beef 1
G83316_5x_RF10_01_21492.mzXML	coconut vanilla panna cotta	coconut	vanilla	not collected	not collected	not collected	curcumin redox	creme brulee	coconut flour	pork product	red fronted gazelle formula
G83320_5x_RB11_01_21423.mzXML	red millet, farro and barley grainotto	red millet	farro	barley	not collected	not collected	Pasta Sauce,Angela Mia, 12/10,Oil Olive	marinated chicken breast, foster farms	southwest chicken eggroll	steak crostini steak	beet
G83321_5x_RC11_01_21436.mzXML	Mazuri prime biscuit (5MA4)	ground corn	dehulled soybean meal	corn gluten meal	dried beet pulp	ground aspen	thyme	Garden nasturtium leaf	tomato, heirloom	marigold	0
G83322_5x_rerun_RA11_01_21520.mzXML	pomegranite	pomegranite	sauce	not collected	not collected	not collected	peach	0	0	0	0
G83324_1x_RA4_01_21725.mzXML	Twizzlers Twists Strawberry	Corn Syrup	Enriched Wheat Flour	Sugar	Corn starch	Palm/ soy bean Oil	pork ham	Granola Bar, Nature Valley Sweet n Salty	blueberry muffin	Marzen/Octoberfest-style ale grain mixture, before steeping	Hartweizen griess
G83325_1x_RC4_01_21754.mzXML	Heath (Milk Chocolate English Toffee Bar)	milk chocolate	sugar	palm oil	dairy butter	almonds	granola bar	ice cream	buckwheat uncooked	Dairy Cattle Feed (Modesto Milling Co)	cupcake, brown frosting
G83326_1x_RF4_01_21830.mzXML	York (dark chocolate covered peppermint Pattie)	Sugar	Corn Syrup	Chocolate	Milk and milk fat	Invert Sugar	granola bar	Monroe's chili rellenoplatter;batter	chocolate icing	peanut	cupcake, brown frosting
G83327_1x_RD4_01_21767.mzXML	Kit Kat	Sugar	Wheat Flour	nonfat milk	Cocoa Butter	chocolate	blueberry muffin	Granola Bar, Nature Valley Sweet n Salty	Monroe's chili rellenoplatter;batter	Dairy Cattle Feed (Modesto Milling Co)	cupcake, brown frosting
G83328_1x_RG3_01_21841.mzXML	Strawberry Nerds	dextrose	sugar	malic acid	corn syrup	E903 Glazing Agent	Copohazu_pulp	Peaches in Juice MONARCH 3/08,Oil Olive	rose wine	orzo uncooked	0
G83329_5x_RA3_01_21692.mzXML	Sour Patch	sugar	invert sugar	corn syrup	modified corn starch	tartaric acid	Tortilla, Flour,Picante Sauce SS packet 8/14	Chicken soup	flower	honey	kumquat, flesh only, locally grown
G83330_1x_RH3_01_21853.mzXML	Sour Patch	sugar	invert sugar	corn syrup	modified corn starch	tartaric acid	Pound Cake Sara Lee,All Butter 8/14	apple from apple danish	corn	Dairy Cattle Feed (Modesto Milling Co)	cooked white rice
G83331_1x_RF3_01_21829.mzXML	Sour Patch	sugar	invert sugar	corn syrup	modified corn starch	tartaric acid	Granola Bar, Nature Valley Sweet n Salty	mixed brown rice	arborio uncooked	flower	0
G83332_1x_RC3_01_21753.mzXML	Sour Patch	sugar	invert sugar	corn syrup	modified corn starch	tartaric acid	Peaches in Juice MONARCH 3/08,Oil Olive	Chicken soup	beef	cranberry	0
G83333_1x_rerun_RE3_01_21818.mzXML	Skittles	sugar	corn syrup	hydrogenated palm kernel oil	citric acid	Modified Corn Starch	blueberry muffin	Rice white	calcium carbonate (date on bag in image says 8/29/17)	cactus pear ice	acai berry pure unsweetened
G83334_1x_rerun_RB3_01_21806.mzXML	Skittles	sugar	corn syrup	hydrogenated palm kernel oil	citric acid	Modified Corn Starch	Apple Raw With Skin	cheese pasta	blackberries	tarragon	flower
G83335_1x_RE2_01_21814.mzXML	M&M regular	milk chocolate	sugar	corn starch	corn syrup	dextrin	Granola Bar, Nature Valley Sweet n Salty	granola bar	Granola Bar, Nature Valley Sweet n Salty	chocolate icing	cupcake, brown frosting
G83336_1x_RB2_01_21732.mzXML	M&M regular	milk chocolate	sugar	corn starch	corn syrup	dextrin	torrone milk chocolate hazelnuts	chocolate icing	uncooked garbanzo bean	cupcake, brown frosting	0
G83337_1x_RH2_01_21724.mzXML	M&M regular	milk chocolate	sugar	corn starch	corn syrup	dextrin	granola bar	chocolate icing	Dairy Cattle Feed (Modesto Milling Co)	peanut	cupcake, brown frosting
G83338_1x_RF2_01_21716.mzXML	M&M peanut	Milk Chocolate	sugar	peanuts	corn starch	corn syrup	Simple Truth Organic Peanut Butter	chocolate icing	peanut	cupcake, brown frosting	0
G83339_1x_RG2_01_21723.mzXML	M&M peanut	Milk Chocolate	sugar	peanuts	corn starch	corn syrup	torrone milk chocolate hazelnuts	Peanut Butter Smooth, 3/16	chocolate icing	peanut	cupcake, brown frosting
G83340_1x_RD3_01_21766.mzXML	M&M peanut	Milk Chocolate	sugar	peanuts	corn starch	corn syrup	Simple Truth Organic Peanut Butter	ChocoMuseo Lima Cacao Liquer	chocolate icing	peanut	cupcake, brown frosting
G83341_1x_RC2_01_21752.mzXML	Skittles	sugar	corn syrup	hydrogenated palm kernel oil	citric acid	Modified Corn Starch	Peanut Butter Smooth, 3/16	Chicken soup	flower	cupcake, black frosting	0
G83342_1x_rerun_RA2_01_21721.mzXML	Skittles	sugar	corn syrup	hydrogenated palm kernel oil	citric acid	Modified Corn Starch	Pavon_fish_soup	Small_red_hot_chili_pepper	Pound Cake Sara Lee,All Butter 8/14	potato puree	cupcake, white frosting
G83343_1x_RD2_01_21765.mzXML	Skittles	sugar	corn syrup	hydrogenated palm kernel oil	citric acid	Modified Corn Starch	hemp	Honey Nut Cheerios	Hot Hot Sauce	cupcake, black frosting	0
G83344_1x_BB9_01_21546.mzXML	Mango yogurt drink	carrageenan	milk	modified food starch	cream	whey protein concentrate	Copohazu_pulp	potato puree	Hot Hot Sauce	chives	Lorikeet exhibit kitchen WATER, 2017-10-19; old
G83345_1x_BC9_01_21881.mzXML	organic milk	organic whole milk	not collected	not collected	not applicable	not applicable	**Peanut Butter Smooth, 8/14	beet	potato puree	milk-based drink	filling of pistachio macaroon
G83361_1x_BC11_01_21884.mzXML	Goats Milk ESBILAC, all natural whole goats milk, no preservatives	water	whole goats milk	soybean oil	calcium caseinate	calcium carbonate	c.eland giant eland formula	springbok formula	orange juice	0	0
G83362_1x_BD11_01_21890.mzXML	Kitten Milk replacer, PetAg brand	water	condensed skimmed milk	milk protein concentrate	soybean oil	cream	wapiti formula	c.eland giant eland formula	gerenuk formula	springbok formula	tigers H2O 33/40 35:1 with lactase
G83365_1x_BH11_01_21912.mzXML	preprared mixed lorikeet Nectar, rainbow landing +co; 101191; old	dextrose	sucrose	soy protein isolate	vegetable oil	calcium carbonate	cheese pasta	BBQ soy protein	orange juice	milk-based drink	0
G83386_5x_RE9_01_21478.mzXML	aztec chocolate dome	chocolate	spices	not collected	not collected	not collected	ChocoMuseo Lima Cacao Liquer	Monroe's chili rellenoplatter;batter	chocolate icing	peanut	cupcake, brown frosting
G83388_5x_rerun_RG9_01_21539.mzXML	pistachio baklava	pistachio	honey	flour	not collected	not collected	hulled hempseed	Pumpkin ale grain mixture, before steeping	pumpkin seeds	peanut	cooked garbanzo bean
G83389_1x_RB8_01_21745.mzXML	Candy Corn, orange	sugar	corn syrup	Confectioner's Glaze (shellac)	dextrose	gelatin	Rice white	turkey	red jelly bean	kava root from townhend's tea company	cupcake, black frosting
G83390_1x_RC8_01_21759.mzXML	Candy Corn, white	sugar	corn syrup	Confectioner's Glaze	dextrose	gelatin	Small_red_hot_chili_pepper	Chicken soup	red jelly bean	tarragon	flower
G83391_1x_rerun_RA8_01_21736.mzXML	M&M peanut butter (green)	Milk Chocolate	Peanut Butter	Sugar	Partially hydrogenated Palm Kenal OIl	Cornstarch	Monroe's chili rellenoplatter;batter	cupcake, brown frosting	0	0	0
G83392_1x_RH8_01_21859.mzXML	M&M peanut butter (orange )	Milk Chocolate	Peanut Butter	Sugar	Partially hydrogenated Palm Kenal OIl	Cornstarch	Simple Truth Organic Peanut Butter	ChocoMuseo Lima Cacao Liquer	Monroe's chili rellenoplatter;batter	chocolate icing	peanut
G83393_1x_RD7_01_21807.mzXML	M&M peanut butter (Blue)	Milk Chocolate	Peanut Butter	Sugar	Partially hydrogenated Palm Kenal OIl	Cornstarch	Peanut Butter Smooth, 3/16	Peanut Butter, Low Fat 8/14,Saltine Cracker	Simple Truth Organic Peanut Butter	chocolate icing	cupcake, brown frosting
G83403_1x_RA7_01_21731.mzXML	M&M peanut butter (Yellow)	Milk Chocolate	Peanut Butter	Sugar	Partially hydrogenated Palm Kenal OIl	Cornstarch	Peanut Butter Smooth, 3/16	Simple Truth Organic Peanut Butter	chocolate icing	peanut	cupcake, brown frosting
G83404_1x_RH7_01_21858.mzXML	M&M peanut butter (red)	Milk Chocolate	Peanut Butter	Sugar	Partially hydrogenated Palm Kenal OIl	Cornstarch	Simple Truth Organic Peanut Butter	ChocoMuseo Lima Cacao Liquer	Monroe's chili rellenoplatter;batter	peanut	0
G83405_1x_RG7_01_21846.mzXML	M&M peanut butter (brown)	Milk Chocolate	Peanut Butter	Sugar	Partially hydrogenated Palm Kenal OIl	Cornstarch	Simple Truth Organic Peanut Butter	ChocoMuseo Lima Cacao Liquer	Monroe's chili rellenoplatter;batter	peanut	cupcake, brown frosting
G83406_1x_RF7_01_21834.mzXML	Smartie (green)	Dextrose	Citric Acid	Calcium Stearate	Natural and Artificial Flavor	not applicable	Peaches in Juice MONARCH 3/08,Oil Olive	oregano, fresh, garden	tarragon	wasabi with soysauce contamination; sushi place in la jolla;	cupcake, black frosting
G83407_1x_RC7_01_21758.mzXML	Smartie (pink)	Dextrose	Citric Acid	Calcium Stearate	Natural and Artificial Flavor	not applicable	Tupiro	Copohazu_pulp	duck	wasabi with soysauce contamination; sushi place in la jolla;	0
G83408_1x_RA9_01_21737.mzXML	Smartie (coral orange)	Dextrose	Citric Acid	Calcium Stearate	Natural and Artificial Flavor	not applicable	Copohazu_pulp	Navel orange	Rice white	peel of navel conventional orange form whole foods	kumquat, flesh only, locally grown
G83409_1x_RF10_01_21837.mzXML	Smartie (white powdery)	Dextrose	Citric Acid	Calcium Stearate	Natural and Artificial Flavor	not applicable	Navel orange	Bread White, Aspen	calcium carbonate (date on bag in image says 8/29/17)	flesh of conventional navel orange from whole foods la jolla	0
G83410_1x_RE6_01_21820.mzXML	Smartie (yellow)	Dextrose	Citric Acid	Calcium Stearate	Natural and Artificial Flavor	not applicable	pork ham	Navel orange	turkey	pita bread	calcium carbonate (date on bag in image says 8/29/17)
G83411_1x_RF8_01_21835.mzXML	Smartie (light purple)	Dextrose	Citric Acid	Calcium Stearate	Natural and Artificial Flavor	not applicable	Tupiro	Strawberries Fresh	oregano, fresh, garden	cupcake, black frosting	0
G83412_1x_RG8_01_21847.mzXML	Snickers (chocolate & white fluff)	Milk Chocolate	Peanuts	Corn Syrup	Sugar	Skim Milk	torrone milk chocolate hazelnuts	chocolate icing	cupcake, brown frosting	0	0
G83413_1x_RD8_01_21808.mzXML	snickers (chocolate, nut, carmel)	Milk Chocolate	Peanuts	Corn Syrup	Sugar	Skim Milk	INT-A	whole wheat bread,peanut butter,milk,orange juice	Simple Truth Organic Peanut Butter	peanut	cupcake, brown frosting
G83414_1x_RB7_01_21744.mzXML	Tootsie cherry fruit chew	Sugar	Corn Syrup	Palm Oil	Condensed Skim Milk	Whey	granola bar	Granola Bar, Nature Valley Sweet n Salty	Dairy Cattle Feed (Modesto Milling Co)	flower	cupcake, brown frosting
G83418_1x_RF11_01_26450.mzXML	Sparking Mixed Berry Natural Water	Natural Minear Water	Natural Mixed Berry Flavor	Carbonation Added	not applicable	not applicable	Tea Forte	wasabi with soysauce contamination; sushi place in la jolla;	sushi rice	tequila Corazon de Agave	polluted lemon flesh
G83419_1x_rerun_RE11_01_26486.mzXML	Ginger Lemongrass Tea Forte	Ginger Root	Lemongrass	Licorice root	lemon peel	spearmint leaves	licorice bark	fresh juice	mandarin; left at RT overweekend; weighed and frozen 1/16/18	polluted citrus peel	mineola orange flesh
G83420_1x_rerun_RF6_01_26529.mzXML	yakult original flavor from H mart probiotic drink	water	sugar	skim milk powder	glucose	natural flavors	**Cheese American, sliced 11/22	Cream Cheese 11/13,Orange Juice 7/15,,**Soy Milk, Silk, Original, 3/16	sour cream, CMI workshop	custard	Sour Cream
G83421_1x_10ul_RC5_01_26521.mzXML	juice from Fernie/ Arpa	carrot	oranges	apple red	apple green	lemon	Navel orange	navel orange, flesh	mandarin; left at RT overweekend; weighed and frozen 1/16/18	flesh of conventional navel orange from whole foods la jolla	0
G83422_1x_RG12_01_26465.mzXML	sanpellegrino aranciata rossa	water	orange juice from concentrate	sugar	blood orange juice from concentrate	carbon dioxide	Cheerios,**Soy Milk, Silk, Original, 3/16,Orange Juice 7/15	orange juice	mandarin; left at RT overweekend; weighed and frozen 1/16/18	polluted orange flesh	flesh of conventional navel orange from whole foods la jolla
G83423_1x_rerun_RH12_01_26532.mzXML	yakult probiotic drink	water	sugar	skim milk powder	glucose	natural flavors	Cream Cheese 11/13,Orange Juice 7/15,,**Soy Milk, Silk, Original, 3/16	sour cream, CMI workshop	custard	Sour Cream	cupcake, black frosting
G83424_1x_RF12_01_26451.mzXML	almond milk (has sweetner) new barn brand	water	organic almonds	organic maple syrup	Organic Acacia Gum	Sea Salt	Pound Cake Sara Lee,All Butter 8/14	raw almond	tequila Corazon de Agave	chip	hempseed organic superfood
G83428_1x_BA2_01_26537.mzXML	Kashi GoLean Crunch!	Hard Red Wheat	Brown Rice	Barley	Triticale	Oats	granola bar	Nilla Wafer Nabisco, dry	granola bar with chocolate	steel-cut oats uncooked	Dairy Cattle Feed (Modesto Milling Co)
G83431_1x_BB2_01_26554.mzXML	Frosted Flakes	Milled Corn	Sugar	Malt Flavoring	High Fructose Corn Syrup	Salt	curcumin redox	cheesecake like dessert- chantilly topping	creme brulee	pork product	cupcake, brown frosting
G83432_1x_RG6_01_26458.mzXML	Cali Creamer beer	pale-2 row	light crystal	flaked corn	dextrin	honey malt	Pilsner beer	pizza port beer	XOCOVEZA Mocha Start	Koshihikari echigo beer	Stone Ruination Double IPA beer
G83433_1x_BA4_01_26367.mzXML	broth from immune boost soup	mushrooms	coconut oil	bok choy	ginger	garlic	onion, raw, CMI workshop	pickled onion; veggie grill	raw white onion, trader joes, encinitas blvd, (ask Jan organic or conventional)	maitake mushroom - immune boost soup	raw garlic
G83434_1x_10ul_RC4_01_26520.mzXML	lavendar lemonade from native foods cafe-JG sample	lemon	lavendar	sugar	not collected	not collected	milk,orange juice,rice krispies	organic grapefruit meat (Jimbos)	polluted lemon flesh	unripe polluted lemon peel	lime flesh
G83435_1x_BA11_01_26375.mzXML	cold pressed organic apple juice	organic apple juice	not applicable	not applicable	not applicable	not applicable	apple sauce, organic	jicama conventional product of mexico	kumquat peel only; Organic, USA (Jimbos)	lime flesh	cranberry
G83436_1x_BB11_01_26390.mzXML	organic whole milk straus	pasteurized organic milk	not applicable	not applicable	not applicable	not applicable	milk, whole	ice cream	ice cream	milk-based drink	cupcake, green frosting
G83437_1x_rerun_RE12_01_26487.mzXML	grapefruit la croix	carbonated water	natural flavor	not applicable	not applicable	not applicable	barley	corn meal uncooked	Tea Forte	tequila Corazon de Agave	Barefoot bubbles; brut cuvee
G83450_1x_RF9_01_21836.mzXML	Twix mini white part and chocolate	Milk Chocolate	Sugar	Enriched Wheat Flour	Palm Oil	Corn Syrup	Monroe's chili rellenoplatter;batter	chocolate icing	ice cream	Dairy Cattle Feed (Modesto Milling Co)	cupcake, brown frosting
G83451_1x_RC9_01_21760.mzXML	Tootsie Roll (dark brown)	Sugar	Corn Syrup	Hydrogenated Soybean Oil	Condensed Skim Milk	Cocoa	Granola Bar, Nature Valley Sweet n Salty	Monroe's chili rellenoplatter;batter	chocolate icing	Marzen/Octoberfest-style ale grain mixture, after steeping	cupcake, brown frosting
G83452_1x_RD9_01_21809.mzXML	Whoppers	Sugar	Corn Syrup	Hydrogegenated Palm Kernel Oil	Whey (Milk)	Cocoa	Granola Bar, Nature Valley Sweet n Salty	granola bar	Granola Bar, Nature Valley Sweet n Salty	cupcake, brown frosting	0
G83453_1x_RB9_01_21746.mzXML	3 Musketeers Fun Size (interior)	Milk Chocolate (sugar, chocolate, cocoa butter, skim milk, lactose, milkfat, soy lecithin)	Sugar	Corn Syrup	Hydrogenated Palm Kernel Oil	cocoa powder processed with alkali	torrone milk chocolate hazelnuts	Chicken soup	Orange chicken	green lentils uncooked	cupcake, brown frosting
G83454_1x_RC10_01_21761.mzXML	3 Musketeers Fun Size (interior and exterior)	Milk Chocolate (sugar, chocolate, cocoa butter, skim milk, lactose, milkfat, soy lecithin)	Sugar	Corn Syrup	Hydrogenated Palm Kernel Oil	cocoa powder processed with alkali	ChocoMuseo Lima Cacao Liquer	Monroe's chili rellenoplatter;batter	chocolate icing	cupcake, brown frosting	0
G83455_1x_RH6_01_21857.mzXML	Charms Blow pop - outside (black cherry)	Sugar	Corn Syrup	Gum Base	Starch	Citric Acid	Peanut Butter, Low Fat 8/14,Saltine Cracker	ChocoMuseo Lima Cacao Liquer	flower	cupcake, black frosting	0
G83456_1x_RD6_01_21769.mzXML	Charms Blow pop - gum (black cherry)	Sugar	Corn Syrup	Gum Base	Starch	Citric Acid	grasshopper wings	potato puree	Marzen/Octoberfest-style ale grain mixture, before steeping	whole unsalted cashews	duck
G83458_1x_RB5_01_21741.mzXML	charms blow pop gum (Extreme lemonade)	Sugar	Corn Syrup	Gum Base	Starch	Citric Acid	Peanut Butter Smooth, 3/16	Chicken soup	cupcake, black frosting	0	0
G83459_1x_BC4_01_23150.mzXML	casa milo raw pasta	durum wheat semolina	artichokes	poppy seeds	dehydrated spinaches	tumeric powder	barley	**15-1692 Kind Granola Bar	orange juice	Marzen/Octoberfest-style ale grain mixture, before steeping	0
G83460_10x_RH11_01_23239.mzXML	gobi	cauliflower	onion	tomato paste	garlic	chilis	Stir-fry Vegetables, Oriental Style,Teriyaki Sauce, Low Sodium (10/14),Oil Canola	Lettuce Romaine,Dressing Ranch KRAFT 8/14	Chicken soup	kohlrabi	brussel sprouts raw (Trader Joe's)
G83461_10x_RH10_01_23238.mzXML	fish	fish	onion	tomato paste	garlic	chilis	Chicken Breast,Teriyaki Sauce, Low Sodium (10/14),Oil Canola	Chicken soup	onion powder	0	0
G86687_10x_RE4_01_23184.mzXML	curry base	onion	tomato paste	garlic	chilis	salt	Picante Sauce SS packet 8/14	mild salsa	green sauce pesto like	paneer	onion powder
G86701_1x_RC6_01_21756.mzXML	Reese's Peanut Butter (Chocolate Part)	Milk Chocolate	Peanuts	Sugar	Dextrose	TBHQ	torrone milk chocolate hazelnuts	bean	uncooked garbanzo bean	raw almond	cupcake, brown frosting
G86702_1x_RA6_01_21730.mzXML	Reese's Peanut Butter (Peanut Butter part)	Milk Chocolate	Peanuts	Sugar	Dextrose	TBHQ	buckwheat	**Peanut Butter Smooth, 8/14	Peanut Butter Smooth, 3/16,Apple Juice 7/15	Peanut Butter Smooth, 3/16	cupcake, brown frosting
G86703_1x_RG6_01_21844.mzXML	Candy cane (Natural Peppermint)- Bobs Original	Sugar	Corn Syrup	Peppermint Oil	not applicable	not applicable	Frontier burrito plate;burrito	cheesecake like dessert- chantilly topping	creme brulee	whipped cream	pork product
G86704_1x_RF6_01_21832.mzXML	Laffy Taffy Cherry	Corn Syrup	Sugar	Palm Oil	Malic Acid	Mono & Diglycerides	Pound Cake Sara Lee,All Butter 8/14	tigers H2O 33/40 35:1 with lactase	0	0	0
G86705_1x_RB6_01_21742.mzXML	Starburst pink	Corn Syrup	Sugar	Hydrogenated Palm Kernel Oil	apple Juice From concetrate (strawberry)	Citric Acid	Granola Bar, Nature Valley Sweet n Salty	Chicken soup	cheese pasta	green lentils uncooked	milk-based drink
G86706_1x_RA10_01_21728.mzXML	Snickers almond	Milk Chocolate	Corn Syrup	Almonds	Sugar	Palm Oil	torrone milk chocolate hazelnuts	cupcake, brown frosting	0	0	0
G86707_1x_RE10_01_21825.mzXML	Snickers almond	Milk Chocolate	Corn Syrup	Almonds	Sugar	Palm Oil	**15-1692 Kind Granola Bar	Almonds, whole	pine nut; cooked with other ingredients	raw almond	cupcake, brown frosting
G86708_1x_RB10_01_21747.mzXML	Snickers (harvest)	Milk Chocolate	Peanuts	Corn Syrup	Sugar	Palm Oil	INT-A	**Peanut Butter Smooth, 8/14	Simple Truth Organic Peanut Butter	peanut	cupcake, brown frosting
G86709_1x_rerun_RH10_01_21867.mzXML	Snickers (harvest)	Milk Chocolate	Peanuts	Corn Syrup	Sugar	Palm Oil	ChocoMuseo Lima Cacao Liquer	Monroe's chili rellenoplatter;batter	chocolate icing	peanut	cupcake, brown frosting
G86710_1x_RD10_01_21810.mzXML	Ritter Sport	Sugar	Hazelnut paste (18%)	Cocoa butter	Whole and Skimmed milk powder	lactose	torrone milk chocolate hazelnuts	Granola Bar, Nature Valley Sweet n Salty	blueberry muffin	chocolate icing	cupcake, brown frosting
G86711_1x_RG10_01_21849.mzXML	Ritter Sport	Sugar	Hazelnut paste (18%)	Cocoa butter	Whole and Skimmed milk powder	lactose	torrone milk chocolate hazelnuts	Monroe's chili rellenoplatter;batter	chocolate icing	cupcake, brown frosting	0
G86712_1x_RA11_01_21729.mzXML	Baby Ruth (Chocolate and Carmel)	Sugar	sugar	roasted peanuts	corn syrup	hydrogenated palm and coconut oil	Rice white	chocolate icing	ice cream	cupcake, brown frosting	0
G86713_1x_RC11_01_21762.mzXML	Baby Ruth (Nut and Carmel)	Sugar	sugar	roasted peanuts	corn syrup	hydrogenated palm and coconut oil	**Peanut Butter Smooth, 8/14	green lentils uncooked	Dairy Cattle Feed (Modesto Milling Co)	uncooked garbanzo bean	cupcake, brown frosting
G86714_1x_rerun_RD11_01_21817.mzXML	Milky Way	Milk Chocolate (SUGAR, COCOA BUTTER, SKIM MILK, CHOCOLATE, LACTOSE, MILKFAT, SOY LECITHIN, ARTIFICIAL FLAVOR)	Corn Syrup	Sugar	Hydrogenated Palm Kernel Oil	Skim Milk	torrone milk chocolate hazelnuts	Granola Bar, Nature Valley Sweet n Salty	Granola Bar, Nature Valley Sweet n Salty	Dairy Cattle Feed (Modesto Milling Co)	cupcake, brown frosting
G86715_1x_RE11_01_21826.mzXML	Milky Way	milk chocolate (sugar, cocoa butter, skim milk, chocolate, lactose, milkfat, soy lecithin, artificial flavor)	corn syrup	sugar	hydrogenated palm kernel oil and/or palm oil	skim milk	Granola Bar, Nature Valley Sweet n Salty	granola bar	chocolate icing	Dairy Cattle Feed (Modesto Milling Co)	cupcake, brown frosting
G86716_1x_RH11_01_21868.mzXML	Almond Joy (Chocolate and Nut)	Corn Syrup	Milk Chocolate	Coconut	Sugar	almonds	Almonds, whole	chocolate icing	bean from cheewra mix	peanut	cupcake, brown frosting
G86717_1x_RF11_01_21838.mzXML	Almond Joy (Chocolate and Coconut)	Corn Syrup	Milk Chocolate	Coconut	Sugar	almonds	torrone milk chocolate hazelnuts	Granola Bar, Nature Valley Sweet n Salty	uncooked garbanzo bean	cupcake, brown frosting	0
G86718_1x_RE5_01_21819.mzXML	jolly rancher lollipop	Sugar	Corn Syrup	Malic Acid	E325 (Acidity REgulator)	E220 preservative	Potato Chip BAKED Plain	Granola Bar, Nature Valley Sweet n Salty	green lentils uncooked	uncooked garbanzo bean	cupcake, brown frosting
G86719_1x_RH5_01_21856.mzXML	Dum dum lollipop orange	Sugar	Corn Syrup	Citric Acid	Malic Acid	salt	Orange Peel	strawberries (california giant, organic )	rum, flavored	orange chicken, fast food, panda express, UCSD	clean polluted orange peel
G86720_1x_RG5_01_21843.mzXML	Dum dum lollipop mystery	Sugar	Corn Syrup	Citric Acid	Malic Acid	salt	Belgian Abbey Yeast	rum, flavored	bread roll	orange chicken, fast food, panda express, UCSD	Algae (Chlamydomonas reinhardtii) - nutrient supplement
G86721_1x_RF5_01_21831.mzXML	charms blow pop outside (Extreme Lemonade)	Sugar	Corn Syrup	Gum Base	Starch	Citric Acid	cicerchia	buckwheat	Navel orange	sweetened green tea (probably)	tigers H2O 33/40 35:1 with lactase
G86722_1x_BF10_01_23206.mzXML	Dreaming cow yogurt	grade A pasteurized grass based whole milk	cherry juice	organic amber agave nectar	natural cherry flavor	cardamom spices	Cream Cheese 11/13,Orange Juice 7/15,,**Soy Milk, Silk, Original, 3/16	sour cream, CMI workshop	custard	Sour Cream	steak crostini whole
G86723_10x_RG9_01_23221.mzXML	chat masala	salt	dried mango	cucumis	black salt	cumin	mint leaf, fresh, garden	sticks from bean mix	steak crostini whole	quinoa	duck
G86726_10x_RG12_01_23224.mzXML	desi tadka	cumin	chili powder	curry leaves	garlic powder	salt	Onion Raw,Mexican Spice Mix,Oil Canola	green sauce pesto like	sticks from bean mix	garlic powder	Garlic Powder
G86729_10x_RH3_01_23229.mzXML	masala magic	salt	mixed spices	sugar	edible starch	palm oil	dried chili flakes/ seeds	green sauce pesto like	sticks from bean mix	paneer	onion powder
G86730_1x_BC3_01_23149.mzXML	instant dosa mix	rice	vdad dal	chana dal	fenugreek	iodised salt	blueberry muffin	Hartweizen griess	white bean uncooked	cooked garbanzo bean	acai berry pure unsweetened
G86731_1x_BD6_01_23170.mzXML	cheese pizza	cheese	marinara (tomatoes, salt, pepper, olive oil)	dough (wheat flour, salt, yeast, olive oil)	not collected	not collected	**Pudding, Vanilla Jell-o 8/14	Pasta Sauce,Angela Mia, 12/10,Oil Olive	Chicken Breast,Spaghetti COOKED,Pasta Sauce,Angela Mia, 12/10,Oil Olive,Parmesan Cheese 8/14,Roll, Hawaiian,Butter, without salt 7/14,Pound Cake Sara Lee,All Butter 8/14,Peaches in Juice MONARCH 3/08	Cheese Cheddar Shredded	tigers H2O 33/40 35:1 with lactase
G86732_1x_BD5_01_23169.mzXML	artichoke pizza, sample includes all parts	artichoke	cheese	marinara	dough	not collected	**Pudding, Vanilla Jell-o 8/14	Carrot Baby	Cheese Cheddar Shredded	Marzen/Octoberfest-style ale grain mixture, before steeping	artichoke
G86734_1x_BD7_01_23172.mzXML	garlic knot	dough (wheat flour, water, salt, yeast or baking powder)	garlic	parmesan	herbs	not collected	**Roll, WHEAT, Aspen 4/15	Cheese Cheddar Shredded	Flagship reserve	ossau-iraty	epoisse
G86736_1x_4ul_BB12_01_23145.mzXML	oatmeal	oatmeal	soy milk	cinnamon	not applicable	not applicable	Honey Nut Cheerios	Cheerios,**Soy Milk, Silk, Original, 3/16,Orange Juice 7/15	BBQ soy protein	cooked oatmeal	rice
G86737_1x_BC2_01_23148.mzXML	peanut butter cup from nut mix	milk chocolate	peanuts	sugar	palm kernel oil	not applicable	whole wheat bread,peanut butter,milk,orange juice	Peanut Butter Smooth, 3/16	Simple Truth Organic Peanut Butter	peanut	cupcake, brown frosting
G86738_1x_BE3_01_23183.mzXML	marinara sauce	tomato	salt	pepper	herbs	not collected	canned tomato	Pasta Sauce,Angela Mia, 12/10,Oil Olive	Picante Sauce SS packet 8/14	Hot Hot Sauce	italian tomato puree
G86739_10x_RG6_01_23217.mzXML	candied orange with chocolate (Whole foods)	candied orange	dark chocolate	cocoa butter	soy lecithin	vanilla	torrone milk chocolate hazelnuts	Cheerios,**Soy Milk, Silk, Original, 3/16,Orange Juice 7/15	chocolate icing	cupcake, brown frosting	0
G86740_1x_BG7_01_23219.mzXML	ChocoHigos; chocolate covered dried figs (Whole foods)	dried Pajarero Figs	dark chocolate	cocoa butter	soy lecithin	vanilla	sundried tomato	sundried tomato	ChocoMuseo Lima Cacao Liquer	Monroe's chili rellenoplatter;batter	cupcake, brown frosting
G86741_1x_BD8_01_23173.mzXML	shortbread cookie (Raspberry Stars) (Trader Joe's)	wheat flour	malted barley flour	niacin	reduced iron	thiamine mononitrate	Bread White, Aspen	Triscuits Nabisco, 8/14,Apple Juice 7/15	Peanut Butter Smooth, 3/16,Apple Juice 7/15	Carrot Baby	powdered sugar
G86742_1x_RB1_01_23267.mzXML	turkey, brined	turkey	oregano	butter	not collected	not collected	chicken	Turkey, ROAST,FRESH,TOM	Turkey, ROAST,FRESH,TOM	spiced, cooked chicken in chicken biryani	hard salami
G86753_1x_BB7_01_23140.mzXML	multi-grain bread	enriched bleached flour	water	brown sugar	brown rice	honey	Honey Nut Cheerios	Pretzels Rold Gold-09/07	Pretzels Rold Gold-09/07	Corn,Mexican Spice Mix,Oil Canola	Pumpkin ale grain mixture, after steeping
G86757_1x_BD3_01_23167.mzXML	protein buttermilk pancake mix dry	whole wheat flour	whole grain oat flour	non-fat sweet cream buttermilk	dried honey	leavening	Nilla Wafer Nabisco, dry	Pretzels Rold Gold-09/07	Graham Cracker -4/16	granola bar	Dairy Cattle Feed (Modesto Milling Co)
G86761_1x_BC7_01_23154.mzXML	oreo cookie outside	unbleached enriched flour	sugar	palm oil	cocoa	high fructose corn syrup	Nilla Wafer Nabisco, dry	Graham Cracker -4/16	Graham Cracker -4/16	granola bar	cupcake, brown frosting
G86765_1x_RG11_01_21850.mzXML	Betel nut leaf (grean leafy)	Betel Nut leaf	not applicable	not applicable	not applicable	not applicable	Garden nasturtium flower	thyme	soaring crane	Marzen/Octoberfest-style ale grain mixture, before steeping	betel nut leaf (fresh)
G86766_1x_RB11_01_21748.mzXML	Betel nut leaf (grean leafy)	Betel Nut leaf	not applicable	not applicable	not applicable	not applicable	blueberry muffin	Garden nasturtium leaf	Hartweizen griess	betel nut leaf (fresh)	acai berry pure unsweetened
G86767_1x_BC10_01_23157.mzXML	oreo cookie cream	unbleached enriched flour	sugar	palm oil	cocoa	high fructose corn syrup	blueberry muffin	Pretzels Rold Gold-09/07	Peanut Butter, Low Fat 8/14	Saltine Cracker	light brown sugar
G86768_1x_BC11_01_23158.mzXML	protein snickerdoodle	enriched flour	protein blend	cane sugar	palm margarine	invert sugar	Potato Chip BAKED Plain	Granola Bar, Nature Valley Sweet n Salty	granola bar	0	0
G86770_1x_BB10_01_23143.mzXML	steel cut oats	water	steel cut oats	brown sugar	maple syrup	rolled oats	Honey Nut Cheerios	**15-1692 Kind Granola Bar	Pretzels Rold Gold-09/07	cupcake, cake	0
G86771_1x_BB9_01_23142.mzXML	peanut powder	defatted peanut flour	sugar	sea salt	not applicable	not applicable	**Peanut Butter Smooth, 8/14	Peanut Butter Smooth, 3/16	Peanut Butter Smooth, 3/16,Apple Juice 7/15	peanut	sesame seed
G86773_1x_BB8_01_23141.mzXML	multi-grain cereal	whole grain oats	whole grain wheat flour	corn flour	cane sugar	unsulfured molasses	Honey Nut Cheerios	McCann's quick cooking rolled oats	granola bar	granola bar with chocolate	steel-cut oats uncooked
G86774_1x_BD4_01_23168.mzXML	hemp protein powder	hemp protien powder	palm sugar	vanilla flavor	not applicable	not applicable	blueberry muffin	Peanut Butter Smooth, 3/16,Apple Juice 7/15	Carrot Baby	soybeans, organic	hempseed organic superfood
G86782_10x_RG2_01_23213.mzXML	toasted coconut dark chocolate (70% cocoa), purchased from whole foods la jolla, expiration date 1.19.2018	cocoa beans	sugar	cocoa butter	toasted coconut	sunflower lecithin	ChocoMuseo Lima Cacao Liquer	chocolate icing	filling of pistachio macaroon	cupcake, brown frosting	0
G86784_10x_RF12_01_23208.mzXML	good day chocolate with melatonin, from whole foods la jolla	milk chocolate (dried cane syrup; cocoa butter; chocolate liquor;whole milk powder;soy lecithin;vanilla)	sugar	dried cane syrup	coloring (spirulina extract;titanium dioxide)	gum arabic	torrone milk chocolate hazelnuts	kava root from townhend's tea company	cooked israeli couscous	cupcake, brown frosting	0
G86785_1x_RD12_01_23338.mzXML	peppered turkey breast, from trader joes, brand columbus, non organic, expiration date dec 26 2017	turkey	salt	brown sugar	turkey broth	potassium lactate	Chicken Breast	Chicken Breast	BBQ Chicken	spiced, cooked chicken in chicken biryani	marinated chicken breast, foster farms
G86786_1x_BE9_01_23190.mzXML	dubliner natural cheese, from costco (Kerrygold)	pasteurized milk	salt	cheese cultures and enzymes	not applicable	not applicable	Chicken Breast,Spaghetti COOKED,Pasta Sauce,Angela Mia, 12/10,Oil Olive,Parmesan Cheese 8/14,Roll, Hawaiian,Butter, without salt 7/14,Pound Cake Sara Lee,All Butter 8/14,Peaches in Juice MONARCH 3/08	Flagship reserve	cheese, CMI workshop	red witch	ParmagianoReggiano
G86789_1x_BA3_01_23117.mzXML	boston sourdough loaf, white part of bread, from whole foods la jolla	high gluten flour (enriched wheat flour [niacin;reduced iron;thiamine mononitrate;riboflavin;folic acid];malted barley flour)	water	whole wheat flour	salt	malt powder	white.bread	Bread White, Aspen,Apple Juice 7/15	Wheat bread	cooked israeli couscous	brown rice
G86803_1x_rerun_RH11_01_23406.mzXML	sugar plum tomatoes	sugar plum tomato	not applicable	not applicable	not applicable	not applicable	Organic Day 0	Organic Day 0	Organic Day 1	Organic Day 1	raw grape tomato from whole foods la jolla village; organic; packaging plastic lid with cardboard bottom
G86804_1x_BB11_01_23144.mzXML	stuffing	bread stuffing	onion	celery	salt	turkey broth	Roll, Hawaiian,Butter, without salt 7/14,Oil Olive	Pound Cake Sara Lee,All Butter 8/14,Oil Olive, peach juice	Pound Cake Sara Lee,All Butter 8/14	fake chicken; veggie grill	cooked israeli couscous
G86805_1x_BD9_01_23174.mzXML	pumpkin pie	pumpkin	evaporated milk	sugar	egg	spices	egg liquid whole,Onion Raw,Peppers Green or Red,Oil Canola,Cheese Cheddar Shredded,Bread Whole Wheat , Aspen,Butter, without salt 7/14,Butter, without salt 7/14,Jelly - 8/14,Orange Juice 7/15	Gluten free muffin	hummus	Christmas dessert	cupcake, brown frosting
G86806_1x_BD10_01_23175.mzXML	mac n cheese	elbow macaroni noodles	cheese	milk	not collected	not collected	Cheese Cheddar Sliced 11/06	Cheese Cheddar Sliced 11/06	carrot; cooked with other ingredients	stinking bishop	brie de meaux
G86807_1x_BF8_01_23204.mzXML	parmesan cheese	cultured milk	enzymes	salt	cellulose	natamycin	**Cheese American, sliced 11/22	carrot; cooked with other ingredients	Flagship reserve	cheese, CMI workshop	cheddar cheese
G86808_1x_BD12_01_23177.mzXML	olive oil mayonnaise	water	olive oil	canola oil	vinegar	soybean oil	Chicken Breast	blueberry muffin	Mayonnaise Kraft 8/14,Mustard, Spicy Brown 8/14,Potato chip Lays 2007	Chicken Breast,Pasta Sauce,Angela Mia, 12/10,Oil Olive	Dressing Ranch KRAFT 8/14
G86810_10x_BD5_01_23329.mzXML	prunes	pitted prunes	potassium sorbate	not applicable	not applicable	not applicable	cherry tomato	rhubarb	Raisins	thai eggplant raw, unwashed, from H mart	vinegar
G86811_10x_1ul_RE2_01_23209.mzXML	stone ground mustard	water	organic mustard seeds	organic vinegar	salt	organic spices	Mayonnaise Kraft 8/14,Mustard, Spicy Brown 8/14,Potato chip Lays 2007	Potato chip Lays 2007,Mustard, Spicy Brown 8/14,Mayonnaise Kraft 8/14	dijon mustard	wasabi with soysauce contamination; sushi place in la jolla;	0
G86812_1x_rerun_RB5_01_23319.mzXML	turkey breast	turkey breast	turkey broth	salt	rice flour	sugar	chicken	Turkey, ROAST,FRESH,TOM	BBQ Chicken	spiced, cooked chicken in chicken biryani	duck Confit breast, medium rare
G86813_1x_RE7_01_23350.mzXML	sweet potatoes	sweet potatoes	coconut milk	brown sugar	butter	spices	Ballast Point Russian Imperial Stout-9.8% ABV	pickled carrot	cheesecake like dessert- chantilly topping	creme brulee	roast beef
G86814_1x_BD11_01_23176.mzXML	mashed potatoes	potatoes	milk	butter	salt	pepper	Potato Chip BAKED Plain	cheese pasta	potato puree	egg, white (sunny side up)	filling of pistachio macaroon
G86815_10x_BE8_01_23351.mzXML	cranberry sauce	cranberry	sugar	not applicable	not applicable	not applicable	fresh laurel	cowpea	cranberries	macadamia honey; grade A; product of USA; trader joe's	cranberry
G86816_1x_rerun_RB4_01_23318.mzXML	turkey	turkey	spices	not collected	not collected	not collected	chicken	Turkey, ROAST,FRESH,TOM	Turkey, ROAST,FRESH,TOM	BBQ Chicken	spiced, cooked chicken in chicken biryani
G86818_10x_RF2_01_23197.mzXML	Organic Bolivian Blend coffee	100% Arabica Whole Bean Coffee	not applicable	not applicable	not applicable	not applicable	Ground coffee	Ground coffee	Pero_Negro_Nicaraguar	0	0
G86819_1x_RB12_01_23278.mzXML	Black Forest Ham	Heirloom Pork	Water	Sea Salt	Celery Juice	Sugar	free-range chicken	spiced, cooked chicken in chicken biryani	grilled beef NY strip USDA prime Costco	small trout	0
G86820_1x_BA7_01_23122.mzXML	Cap'N Crunch cereal	Corn Flour	Sugar	Oat Flour	Brown Sugar	Palm & Coconut Oil	Sunchips Cheddar	Gluten free muffin	blue corn tamalli	0	0
G86821_10x_RF3_01_23198.mzXML	Lavazza Coffee (Qualita Oro)	100% Premium Arabica Coffee	not applicable	not applicable	not applicable	not applicable	Lavazzaa Roasted Ground Coffee - Oro	Lavazzaa Caffe Espresso	Ground coffee	Pero_Negro_Nicaraguar	whole beans
G86823_1x_RF7_01_23365.mzXML	Chilli (Spice Mix)	Chilli (50%)	Paprika	caraway	Sea Salt (iodized)	garlic	chili.pepper	dried chili flakes/ seeds	red sauce	red curry paste	0
G86825_1x_BA6_01_23120.mzXML	Japanese Style Panko Breadcrumbs	Wheat Flour	Tapioca Starch	non-hydrated Palm Oil	Cane Sugar	Salt	white.bread	Triscuits Nabisco, 8/14,Apple Juice 7/15	Frontier tortilla	bread	cooked israeli couscous
G86827_1x_RF5_01_23362.mzXML	Smoked Paprika	Sweet Red Peppers	not applicable	not applicable	not applicable	not applicable	green chili, hatch	dried chili flakes/ seeds	red sauce	Marzen/Octoberfest-style ale grain mixture, before steeping	0
G86829_10x_15ul_rerun_BH9_01_23542.mzXML	Baking Powder	Corn Starch	Sodium Bicarbonate	Sodium Aluminum Sulfate	Monocalcium Phosphate	not Applicable	**Cheese American, sliced 11/22	Dairy Cattle Feed (Modesto Milling Co)	local sage honey; escondido; raw	kumquat, flesh only, locally grown	chip
G86830_1x_BG4_01_23215.mzXML	Nesquik	Sugar	Cocoa Powder (20%)	Soy Lecithin	Carrageenan	Salt	Pine nuts	soybeans, organic	chocolate icing	uncooked garbanzo bean	cupcake, brown frosting
G86831_10x_7ul_rerun_BH1_01_23544.mzXML	Light Brown Sugar	Organic Light Brown Sugar	not applicable	not applicable	not applicable	not applicable	Pound Cake Sara Lee,All Butter 8/14,Oil Olive, peach juice	Pound Cake Sara Lee,All Butter 8/14	Pound Cake Sara Lee,All Butter 8/14	maple syrup	mango fruit leather from Thailand sampled in Encinitas
G86832_10x_rerun_1ul_RA8_01_23131.mzXML	Whole Grain Dijon Mustard	Water	Mustard Seed	Distilled Vinegar	Salt	White Wine	Bread, Multi-grain, Aspen,Ham , HORMEL 9/08,**Lettuce Looseleaf,Mustard, Spicy Brown 8/14,Mustard, Spicy Brown 8/14,**Cheese American, sliced 11/22,**Cheese American, sliced 11/22,Tomato Raw,Tomato Raw	Mayonnaise Kraft 8/14,Mustard, Spicy Brown 8/14,Potato chip Lays 2007	Potato chip Lays 2007,Mustard, Spicy Brown 8/14,Mayonnaise Kraft 8/14	dijon mustard	wasabi with soysauce contamination; sushi place in la jolla;
G86833_1x_BA9_01_23124.mzXML	Maple & Brown Sugar oatmeal	Whole grain rolled oats	Sugar	Natural and Artificial Flavor	Salt	Calcium Carbonate	Cheerios,**Soy Milk, Silk, Original, 3/16,Orange Juice 7/15	cooked oatmeal	rolled oats uncooked	steel-cut oats uncooked	cooked israeli couscous
G86835_1x_10ul_RF10_01_23464.mzXML	Strawberry Jam (Smuckers)	strawberry	High Fructose Corn Syrup	Corn Syrup	Sugar	Fruit Pectin	Strawberries Fresh	Strawberries Fresh	strawberries (california giant, organic )	Strawberry (Monday Meeting)	0
G86836_1x_RF9_01_23367.mzXML	Peanut Butter (Smuckers)	Roasted Peanuts	Sugar	Molasses	Hydrogenated Vegeable Oil (Rapeseed & Soybean)	not Applicable	**Peanut Butter Smooth, 8/14	whole wheat bread,peanut butter,milk,orange juice	Peanut Butter Smooth, 3/16	Peanut Butter Smooth, 3/16,Apple Juice 7/15	Peanut Butter Smooth, 3/16
G86838_1x_BE12_01_23193.mzXML	Promise Spread	Vegetable Oil Blend (soybean, palm, canola)	Water	Whey (Milk)	Salt	Vegetable Mono and Diglycerides	fava beans	raw walnut	navel orange, flesh	filling of pistachio macaroon	chip
G86839_1x_BH6_01_23232.mzXML	Philadelphia cream cheese spread	Pasteurized Milk and Cream	Whey and Whey Protein Concentrate	Salt	Carob Bean Gum	Xanthan and Guar Gum	Cream Cheese 11/13,Orange Juice 7/15,,**Soy Milk, Silk, Original, 3/16	sour cream, CMI workshop	egg, white (sunny side up)	custard	Christmas dessert
G86840_1x_BH9_01_23237.mzXML	Philadelphia cream cheese (1/3 less fat) spread	Pasteurized Milk and Cream	Whey Protein Concetrate	Salt (< 2%)	Carob Bean Gum	Guar Gum	Cream Cheese 11/13,Orange Juice 7/15,,**Soy Milk, Silk, Original, 3/16	sour cream, CMI workshop	custard	Sour Cream	Christmas dessert
G86844_1x_RF11_01_23368.mzXML	Health-Ade Kombucha	filtered water	Kombucha Culture	Organic Black Tea	Organic Green Tea	Organic Evaporated Cane Juice (Sugar)	sage	sesame seed	raw/fresh sage purchase 1/17/18 left out at rt in water until sampling 1/23 pm and frozen 1/25 8:30AM	acai berry pure unsweetened	0
G86845_1x_RA2_01_23475.mzXML	soymilk, plain	filtered water	organic soybeans	organic cane sugar	tricalcium phosphate	sea salt	tofu	tofu	soybeans, organic	edamame	0
G86846_1x_10ul_RA3_01_23483.mzXML	milk	organic grade A milk	vitamin D3	not applicable	not applicable	not applicable	milk, whole	whipped cream	milk-based drink	0	0
G86847_1x_RA4_01_23477.mzXML	thai peanut sauce	Tamari Soy Sauce (Water, Soybeans, Salt, Alcohol)	organic sugar	peanuts	water	apple cider vinegar	ginger root	Rice, brown, cooked, Monarch,Teriyaki Sauce, Low Sodium (10/14),Oil Canola	raisin	Marzen/Octoberfest-style ale grain mixture, before steeping	cooked roasted peanut tempeh
G86848_1x_RA6_01_23479.mzXML	classic stir-fry sauce	soy sauce (Water, Wheat, Soybeans, Salt)	water	sugar	sherry wine	rice starch	Chicken Breast,Teriyaki Sauce, Low Sodium (10/14),Oil Canola	Rice, brown, cooked, Monarch,Teriyaki Sauce, Low Sodium (10/14),Oil Canola	Club Med asian salad dressing	Marzen/Octoberfest-style ale grain mixture, before steeping	cooked roasted peanut tempeh
G86849_1x_RA5_01_23478.mzXML	heavy whipping cream	organic grade A cream	Gelitan Gum	not applicable	not applicable	not applicable	Butter, without salt 7/14	cheese pasta	butter	whipping cream	milk-based drink
G86851_1x_RA8_01_23484.mzXML	apple juice	pure filtered water	concentrated apple juice	vitamin c	not applicable	not applicable	Ribston Pippen	custard	goat milk	cooked roasted peanut tempeh	acai berry pure unsweetened
G86852_1x_RA9_01_23485.mzXML	liquid egg whites	cage free egg whites	not applicable	not applicable	not applicable	not applicable	commercial pig intensive breeding	Turkey, ROAST,FRESH,TOM	eggs benedict, egg white	Old vine zinfandel	0
G86853_1x_RA10_01_23486.mzXML	Unfiltered apple juice	pasteurized unfiltered juice from washed, select, ripe, organic apples	not applicable	not applicable	not applicable	not applicable	apple sauce, organic	banana from Jimbos	0	0	0
G86854_1x_RA11_01_23487.mzXML	Dixie Peach juice	filtered water	apple juice concentrate	peach puree	white grape juice concentrate	apple puree concentrate	grasshopper wings	Black Beans, reduced sodium (Drained 9/14),Mexican Spice Mix,Oil Canola	apple sauce, organic	0	0
G86857_1x_RB3_01_23492.mzXML	mocha, frappuccino	brewed starbucks coffee	reduced fat milk	sugar	cocoa	pectin	Ground coffee	ice cream	ice cream	Christmas dessert	0
G86858_1x_RB4_01_23493.mzXML	pam butter spray	canola oil	palm oil	coconut oil	lecithin	not applicable	Granola Bar, Nature Valley Sweet n Salty	soybeans, organic	bean from cheewra mix	0	0
G86859_1x_3ul_RB5_01_23507.mzXML	fish sauce	anchovy extract	salt	water	fructose	hydrolyzed vegetable protien	silage_post	Nilla Wafer Nabisco,Teriyaki Sauce, Low Sodium (10/14),Oil Canola	red sauce	Club Med asian salad dressing	beef
G86860_1x_RB6_01_23497.mzXML	redbull	carbonated water	sucrose	glucose	citric acid	taurine	Peaches in Juice MONARCH 3/08,Oil Olive	Monster (probably)	maple syrup	cupcake, black frosting	0
G86862_1x_rerun_RE10_01_26485.mzXML	tumeric golden-milk; brand rebbl; packaging plastic bottle; purchased from Jimbo's the forum in Leucadia; stored in refrigerator; sampled at RT; best by date 04/05/2018	organic coconut-milk (water;organic coconut creme)	organic honey	organic acacia fiber	organic tumeric	organic ginger	alfalfa hay	turmeric, ground	fresh juice	sticks from bean mix	bean from cheewra mix
G86863_1x_rerun_RC10_01_26507.mzXML	rhubarb & strawberry soda (TJs)	carbonated water	rhubarb juice	strawberry juice	cane sugar	natural flavor	custard	brown rice uncooked	wasabi with soysauce contamination; sushi place in la jolla;	blueberry	acai berry pure unsweetened
G86864_1x_RB8_01_23499.mzXML	international delight; original	water	cane sugar	palm oil	not applicable	not applicable	curcumin redox	Pound Cake Sara Lee,All Butter 8/14	creme brulee	pork product	red fronted gazelle formula
G86865_1x_RB9_01_23500.mzXML	lemon juice	lemon juice concentrate	sodium bisulfite	sodium benzoate	lemon oil	not applicable	lemon peel	lemon with peel	lemon inside	juice	lime flesh
G86866_1x_RB10_01_23501.mzXML	Kimlan soy sauce	water	soybeans	wheat	salt	sugar	sundried tomato	sundried tomato	Rice, brown, cooked, Monarch,Teriyaki Sauce, Low Sodium (10/14),Oil Canola	Marzen/Octoberfest-style ale grain mixture, liquid extract	Club Med asian salad dressing
G86867_1x_RB11_01_23502.mzXML	shamrock farms half and half	milk	cream	sodium citrate	sodium phosphate	not applicable	butter	ice cream	milk-based drink	0	0
G86868_1x_RB12_01_23503.mzXML	red curry sauce	garlic	red chili	bamboo shoots	eggplant	not collected	Chicken Breast	morel	custard	cooked roasted peanut tempeh	sticks from bean mix
G86869_1x_RC2_01_23508.mzXML	sweet and sour sauce	sweet and sour sauce	not collected	not collected	not collected	not collected	Chicken Breast	mild salsa	cooked carrot from dish	asparagus	flower
G86870_1x_RC3_01_23509.mzXML	tom kha soup	coconut milk	lemon grass	galangal	not collected	not collected	Bagel Plain 4/15,**Soy Milk, Silk, Original, 3/16,Orange Juice 7/15	coconut flour	sticks from bean mix	bean from cheewra mix	flower
G86872_1x_BE10_01_23191.mzXML	homemade yogurt made with organic straus whole milk	organic whole milk	organic whole milk yogurt culture	not applicable	not applicable	not applicable	Cheese Cheddar Shredded,Picante Sauce SS packet 8/14	taleggio	stinking bishop	custard	Sour Cream
G86873_1x_RG7_01_23380.mzXML	black mung bean	black mung bean	not applicable	not applicable	not applicable	not applicable	cauliflower	red lentils	black lentils	organic avocado from mexico, flesh of avocado, from whole foods la jolla	Mediterranean Oregano Leaves
G86874_1x_RG6_01_23379.mzXML	green mung bean	green mung bean	not applicable	not applicable	not applicable	not applicable	green bean	refried beans, CMI workshop	mung bean	cowpea	white bean uncooked
G86875_1x_BA4_01_23118.mzXML	multigrain bread from wholefoods MP	whole grain hard red wheat	rye	oats	triticale	barley	white.bread	Bread, Multi-grain, Aspen,Mayonnaise Kraft 8/14,Mustard, Spicy Brown 8/14	Wheat bread	bread	pacific mackerel 23
G86876_1x_BE11_01_23192.mzXML	havarti cheese (365 brand)	cultured pasteurized milk	salt	microbial enzymes	not applicable	not applicable	carrot; cooked with other ingredients	stinking bishop	epoisse	brie de meaux	cheese, gouda with cumin
G86877_1x_RD2_01_23325.mzXML	organic cracked black pepper turkey breast; 365 brand; from whole foods; packaging plastic; sampled 2017-12-03 22:00	organic turkey breast	water	organic distilled white vinegar	sea salt	organic honey	BBQ Chicken	ground black pepper	marinated chicken breast, foster farms	steak crostini whole	0
G86878_1x_RG5_01_23377.mzXML	red romaine lettuce from mix	red romaine lettuce	not applicable	not applicable	not applicable	not applicable	thyme	**Lettuce Looseleaf,Mayonnaise Kraft 8/14,	lettuce; Frontier burrito plate	Garden lettuce from heirloom seed mix greens	orange thyme
G86879_1x_rerun_RG4_01_23443.mzXML	organic baby spinach from mix	organic baby spinach	not applicable	not applicable	not applicable	not applicable	thyme	spinach salad	Spinach, baby spinach, simple truth brand	baby spinach	cucumber
G86881_1x_RG2_01_23374.mzXML	organic green curly baby romaine from mix	green curly baby romaine	not applicable	not applicable	not applicable	not applicable	Lettuce Romaine,Dressing Ranch KRAFT 8/14	Garden lettuce from heirloom seed mix greens	STEM lettuce	blueberry	raw grape tomato from whole foods la jolla village; organic; packaging plastic lid with cardboard bottom
G86882_1x_BA5_01_23119.mzXML	semolina flour (bob's red mill brand)	durum wheat	iron	niacin	thiamine	riboflavin	Triscuits Nabisco, 8/14,Apple Juice 7/15	corn	bread	cooked israeli couscous	0
G86885_1x_BG3_01_23214.mzXML	dark chocolate sea salt and nibs; madecasse brand; 63% cocoa; best before 03/13/2019; sampled 2017-12-03 22:00	cocoa beans	sugar	cocoa butter	cocoa nibs	sunflower lecithin	Rice white	ChocoMuseo Lima Cacao Liquer	Monroe's chili rellenoplatter;batter	chocolate icing	cupcake, brown frosting
G86888_1x_BB6_01_26558.mzXML	homemade yogurt; made with organic whole milk straus from jimbos; and starter yogurt also from jimbos plain (will find out brand name from Jan, jan. 30th batch)	organic pasteurized whole milk	yogurt from batch 1/23/18 G87456	not applicable	not applicable	not applicable	Cream Cheese 11/13,Orange Juice 7/15,,**Soy Milk, Silk, Original, 3/16	Cheese Cheddar Shredded	sour cream, CMI workshop	Sour Cream	0
G86890_1x_RB2_01_23268.mzXML	Chicken & Chicken Gravy (Gerber)	ground chicken	water	cornstarch	not applicable	not applicable	organic ground beef (Sun Fed Ranch)	Chicken Breast	beef/ steak, Oregon, Embriette dinner	small trout 14	small trout 14
G86891_1x_RF4_01_23361.mzXML	Smucker's Concord Grape Jelly	Concord Grape Juice	High Fructose Corn Syrup	Corn Syrup	Fruit Pectin	Citric Acid	sundried tomato	grapes	Strawberry (Monday Meeting)	0	0
G86892_1x_BC6_01_23152.mzXML	Razzmataz Red Fish	Corn Syrup	Sugar	Modified Corn Starch	Beef Gelatine	Citric Acid	Cheerios,**Soy Milk, Silk, Original, 3/16,Orange Juice 7/15	Tortilla, Flour	Carrot Baby	red jelly bean	milk-based drink
G86893_10x_3ul_RC8_01_23163.mzXML	Wrigley's spearmint gum	Sorbitol	Gum Base	Glycerol	Hydrogenated Starch Hydrolysate	Aspartame	tequila	unsweetened coconut chips	light brown sugar	0	0
G86894_1x_BA11_01_23126.mzXML	Organic Paesano Bread	Wheat Flour (organic)	Filtered Water	Sea Salt	Yeast	Ascorbic Acid	Bread White, Aspen	Bread, Multi-grain, Aspen,Mayonnaise Kraft 8/14,Mustard, Spicy Brown 8/14	bread	fake chicken; veggie grill	cooked israeli couscous
G86895_1x_BA12_01_23127.mzXML	Mini Butter Croissants	Wheat Flour	Butter (cream)	Water	Sugar	Yeast	Bread Whole Wheat , Aspen,**Milk 2%,Orange Juice 7/15	Nilla Wafer Nabisco, dry	egg liquid whole,Onion Raw,Peppers Green or Red,Oil Canola,Cheese Cheddar Shredded,Bread Whole Wheat , Aspen,Butter, without salt 7/14,Butter, without salt 7/14,Jelly - 8/14,Orange Juice 7/15	cooked israeli couscous	0
G86896_1x_BC9_01_23156.mzXML	Nutter Butter	Unbleached Enriched Flour (Wheat flour, niacin, reduced iron, thiamine mononitrate, riboflavin, folic acid)	Sugar	Peanut Butter (Peanuts, corn syrup solids, Hydrogenated Rapeseed cottonseed soybean oils, peanut oil)	Whole Grain Wheat Flour	Vegetable Oil	blueberry muffin	**15-1692 Kind Granola Bar	Graham Cracker -4/16	Pretzels Rold Gold-09/07	granola bar
G86901_1x_BB2_01_23133.mzXML	cinnamon Raisin Bagel (Monday Meeting)	Enriched Unbleached Flour [wheat flour, malt barley flour, niacin, ferrous sulfate, thiamin mononitrate, riboflavin, folic acid]	Water	Raisins	High Fructose Corn Syrup	Wheat Gluten	Pretzels Rold Gold-09/07	Raisins	Orange fruit	seedless raisins	cooked israeli couscous
G86902_1x_BB3_01_23135.mzXML	Chocolate Chip Bagel (Monday Meeting)	enriched unbleached flour [wheat flour, malt barley flour, niacin, ferrous sulfate, thiamine mononitrate, riboflavin, folic acid],	water	chocolate chips [sugar, chocolate liquor, cocoa butter, soya lecithin {added as an emulsifier}, vanilla {an artificial flavoring}]	liquid sugar [high fructose corn syrup, malt, brown sugar molasses]	wheat gluten	ChocoMuseo Lima Cacao Liquer	Monroe's chili rellenoplatter;batter	chocolate icing	cupcake, brown frosting	0
G86903_1x_RE12_01_26304.mzXML	outside of fig macaroon	sugar	almonds	egg white	not provided	not provided	Almonds, whole	Dairy Cattle Feed (Modesto Milling Co)	uncooked garbanzo bean	raw almond	filling of pistachio macaroon
G86904_1x_rerun_10ul_RF12_01_26340.mzXML	filling of fig macaroon	fig	sugar	pectin	citric acid	ascorbic acid	fig	lime flesh	cranberry	0	0
G86905_1x_rerun_RG12_01_26356.mzXML	outside of lemon macaroon	sugar	almonds	egg white	not provided	not provided	raw almond	cupcake, brown frosting	0	0	0
G86906_1x_RA12_01_26236.mzXML	filling of lemon macaroon	lemon	sugar	pectin	citric acid	ascorbic acid	bergamot	Navel orange	apple from apple danish	mandarin; left at RT overweekend; weighed and frozen 1/16/18	lime flesh
G86912_1x_rerun_RB12_01_26293.mzXML	Truth Bar (Raspberry)	coconut	soluble fiber (from tapioka starch)	erythritol	tapioka syrup	unsweetened chocolate	torrone milk chocolate hazelnuts	ice cream	conventional pomelo peel only (Trader Joes)	cupcake, brown frosting	0
G86913_1x_RH12_01_26352.mzXML	Truth Bar (Raspberry)	coconut	soluble fiber (from tapioka starch)	erythritol	tapioka syrup	unsweetened chocolate	chocolate icing	cupcake, brown frosting	0	0	0
G86915_1x_rerun_BD6_01_26611.mzXML	havarti cheese (sampled 1/23 frozen 1/25 8:30AM)	pasteurized milk	cheese cultures	salt	microbial rennet	not applicable	Cheese Cheddar Sliced 11/06	Cheese Cheddar Sliced 11/06	cheese, gouda with cumin	0	0
G86917_1x_BG3_01_26633.mzXML	spicy raw tuna with sesame oil	tuna	sesame oil	spices	not applicable	not applicable	Navel orange	Chicken Breast, Picante Sauce SS packet 8/14	Chicken Breast	0	0
G86919_1x_BC3_01_26569.mzXML	Juan Vandez carmelos coffee candy	Sugar (Glucose Syrup), corn syrup	Juan Valdez Instant Coffee	butter	milk powder	vegetal fat	Ground coffee	Copper Moon Kenyan coffee, pour-over	AA Kenyan coffee beans raw	cupcake, brown frosting	cupcake, black frosting
G86921_1x_BC5_01_23151.mzXML	Lee Kum Lee Sriracha Chili Sauce	Red Chili	Sugar	Garlic	Anchovy Fish Extract	Acetic Acid	Black Beans, reduced sodium (Drained 9/14),Picante Sauce SS packet 8/14	red sauce	red curry paste	0	0
G86922_1x_RE9_01_23352.mzXML	Ketchum (Heinz)	Tomato Concentrate	Distilled Vingear	Sugar	Salt	Onion Powder	canned tomato	canned tomato	Pasta Sauce,Angela Mia, 12/10,Oil Olive	Picante Sauce SS packet 8/14	italian tomato puree
G86923_10x_2ul_BD3_01_23540.mzXML	Mustard (Heinz)	Distilled White vinegar	Water	Mustard Seed	Mustard Bran	Salt	Turkey, ROAST,FRESH,TOM,Mayonnaise Light Kraft 8/14,Mustard Yellow,Apple Juice 7/15	Mayonnaise Kraft 8/14,Mustard, Spicy Brown 8/14,Potato chip Lays 2007	Potato chip Lays 2007,Mustard, Spicy Brown 8/14,Mayonnaise Kraft 8/14	pacific mackerel 23	tomato
G86924_1x_BE8_01_23189.mzXML	garlic and herb shmear reduced fat; einstein bros bagels	pasteurized milk and cream	cheese culture	garlic	herbs	not collected	Chicken Breast	Cream Cheese 11/13,Orange Juice 7/15,,**Soy Milk, Silk, Original, 3/16	grilled cheese- cheese only	steak crostini whole	paneer
G86925_1x_BE7_01_23188.mzXML	garden veggie shmear reduced fat; einstein bros bagels	pasteurized milk and cream	maltodextrin	water	carrots	bell peppers	Cream Cheese 11/13,Orange Juice 7/15,,**Soy Milk, Silk, Original, 3/16	Salmon dip, homemade	grilled cheese- cheese only	Christmas dessert	paneer
G86926_1x_BE6_01_23186.mzXML	Honey almond shmear reduced fat; Einstein bros bagels	pasteurized milk and cream	honey	maltodextrin	almonds	sugar	**Cheese American, sliced 11/22	Bread Whole Wheat , Aspen	Cheese Cheddar Shredded	egg liquid whole,Onion Raw,Peppers Green or Red,Oil Canola,Cheese Cheddar Shredded,Bread Whole Wheat , Aspen,Butter, without salt 7/14,Butter, without salt 7/14,Jelly - 8/14,Orange Juice 7/15	0
G86927_1x_BE5_01_23185.mzXML	plain double whipped shmear; einstein Bros Bagels; from Knight lab group meeting	PasteurizedMilkand Cream	Cheese Culture	Salt	Stabilizers (Carob Bean and/or Xanthan and/or Guar Gums)	Natamycin (A natural mold inhibitor)	Cream Cheese 11/13,Orange Juice 7/15,,**Soy Milk, Silk, Original, 3/16	grilled cheese- cheese only	Christmas dessert	paneer	onion powder
G86928_1x_RE2_01_23344.mzXML	cucumber, sweet and sour dish	stir-fried bell pepper	onion	pineapple	tomato	cucumber	Picante Sauce SS packet 8/14	Lettuce Romaine,Dressing Ranch KRAFT 8/14	persian cucumber in chicken biryani	tomato; Monroe's chili relleno	pickled pole beans
G86929_1x_RE1_01_23343.mzXML	tomato peel, sweet and sour dish	stir-fried bell pepper	onion	pineapple	tomato	cucumber	cherry tomato	Farmer's Market Tomato	cherry tomato	Cherry Tomato	Organic Day 2
G86930_1x_RD11_01_23337.mzXML	tomato meat, sweet and sour dish	stir-fried bell pepper	onion	pineapple	tomato	cucumber	cherry tomato	cherry tomato	Cherry Tomato	Organic Day 2	raw tomato in chicken biryani
G86931_1x_RD10_01_23323.mzXML	bamboo shoot, red curry	bamboo shoot	red curry sauce	not collected	not collected	not collected	Cheerios,**Soy Milk, Silk, Original, 3/16,Orange Juice 7/15	Picante Sauce SS packet 8/14	morel	flower	cupcake, brown frosting
G86932_1x_RD9_01_23336.mzXML	thai basil, red curry	garlic	red chili	bamboo shoots	eggplant	thai basil	Simple truth organic basil leaves	greek basil	purple basil	sticks from bean mix	cassis pate de fruit
G86933_1x_RD8_01_23335.mzXML	green bell pepper, red curry	garlic	red chili	bamboo shoots	eggplant	green bell pepper	chili pepper	possibly a bell pepper but not in metadata	Frontier burrito plate;rice	morel	chili
G86934_1x_BF9_01_23205.mzXML	tofu, fried, red curry	tofu	red curry sauce	not collected	not collected	not collected	BBQ soy protein	tofu	tofu	soybeans, organic	steak crostini whole
G86936_1x_RD6_01_23333.mzXML	straw mushroom, tom kha soup	straw mushroom	coconut milk	lemon grass	galangal	lime juice	Pasta Sauce,Angela Mia, 12/10,Oil Olive	Peaches in Juice MONARCH 3/08,Oil Olive	Picante Sauce SS packet 8/14	cooked carrot from dish	0
G86938_1x_RG10_01_26463.mzXML	ethiopia Guju light coffee; from CMI workshop; sampled warm/hot on 2018-01-17 15:30	ethiopia guji light	not collected	not collected	not collected	not collected	Ground coffee	La_Laguna	whole beans	0	0
G86939_1x_rerun_RC11_01_26508.mzXML	sanpellegrino pompelmo	water	grapefruit juice from concentrate	sugar	carbon dioxide	citric acid	polluted orange inner piece (proximal to pollution on outer skin)	conventional grapefruit peel, washed	organic grapefruit; peel only USA(Jimbos)	polluted grapefruit peel	polluted citrus peel
G86940_1x_BA6_01_26369.mzXML	coffe mate french vanilla, Nestle	water	sugar	vegetable oil (high oleic soybean and or/ high oleic canola)	sodium caseinate (milk derivative)	A mono- and diglycerides	hazelnut	Roll, Hawaiian,Butter, without salt 7/14,Oil Olive	gerenuk formula	springbok formula	tigers H2O 33/40 35:1 with lactase
G86941_1x_rerun_RD6_01_26516.mzXML	organic watermelon cucumber lemonade	filtered water	organic cane sugar	organic lemon juice concentrate	natural flavors	cucumber essence	wasabi with soysauce contamination; sushi place in la jolla;	polluted orange flesh	polluted lemon flesh	lime flesh	kumquat, flesh only, locally grown
G86942_1x_BB10_01_26389.mzXML	spicy chai; rebbl brand; purchased at whole foods la jolla; organic	organic assam tea (brewed assam, water)	organic coconut-milk (water, coconut creme)	organic coconut sugar	organic acacia fiber	organic spice blend (cardamom, fennel, clove, black pepper, cayenne pepper)	Pasta Sauce,Angela Mia, 12/10,Oil Olive	green sauce pesto like	English Breakfast	sticks from bean mix	steak crostini steak
G86943_1x_RF10_01_26449.mzXML	love flavor; brew dr. kombucha; townhends tea co.	filtered water	organic jasmine green tea	organic sugar	organic lavender	organic chamomile	kombucha, homemade	sushi rice	polluted lemon flesh	local sage honey; escondido; raw	clover honey; grade A; product of USA; trader joe's
G86944_1x_rerun_RH10_01_26530.mzXML	chamomile flower; sweet fennel seed; licorice root; manuka honey flavour; vanilla pod; vanilla flavour	chamomile flower	sweet fennel seed	licorice root	manuka honey flavour	vanilla pod	licorice bark	Newtown Pippen	water, filtered from fridge	c.eland giant eland formula	Tea Forte
G86945_1x_rerun_RE9_01_26484.mzXML	orange fanta	carbonated water	high fructose corn syrup	citric acid	sodium benzoate	natural flavors	Peanut Butter Smooth, 3/16	Coca Cola (probably)	Tea Forte	0	0
G86946_1x_BB9_01_26388.mzXML	pepsi-cola made w/ real sugar	carbonated water	sugar	carmel color	phosphoric acid	caffeine	Tea Forte	wasabi with soysauce contamination; sushi place in la jolla;	sushi rice	tequila Corazon de Agave	0
G86947_1x_BA9_01_26373.mzXML	coke	carbonated water	high fructose corn syrup	carmel color	phosphoric acid	natural flavors	Tea Forte	local sage honey; escondido; raw	clover honey; grade A; product of USA; trader joe's	0	0
G86948_1x_rerun_RD10_01_26492.mzXML	pressed juice, beets, ginger	beets	ginger	not collected	not collected	not collected	Jerusalem artichoke	carrot juice	fresh juice	raw organic beet; ATTN. this sample sat at RT for 48 hours before freezing; from Hmart	acai berry pure unsweetened
G86949_1x_3ul_BA10_01_26377.mzXML	diet dr pepper	carbonated water	carmel color	aspartame	phosphoric acid	natural and artificial flavors	tequila	fresh juice	wasabi with soysauce contamination; sushi place in la jolla;	blueberry	acai berry pure unsweetened
G86950_1x_RF9_01_26448.mzXML	vanilla oak BDK brand kombucha (sampled 1/23 frozen 1/25 8:30AM)	filtered water	organic black tea	organic cane sugar	organic white oak bark	organic vanilla bean	kombucha, homemade	wasabi with soysauce contamination; sushi place in la jolla;	kumquat peel only;Organic, USA; washed; (Jimbos)	mandarin; left at RT overweekend; weighed and frozen 1/16/18	polluted lemon flesh
G86951_1x_rerun_RD9_01_26491.mzXML	straus organic whole milk (goes with 1/23/18 homemade yogurt sample G87456)	organic whole milk	not applicable	not applicable	not applicable	not applicable	milk, whole	ice cream	whole milk	0	0
G86952_1x_BA8_01_26372.mzXML	vanilla almond pressed juicery	filtered water	almonds	dates	vanilla extract	sea salt	wasabi with soysauce contamination; sushi place in la jolla;	dried betel nut	Old vine zinfandel	raw organic golden berries	0
G86953_1x_BA7_01_26371.mzXML	greens 2 - pressed juice	apple juice	cucumber juice	celery juice	romaine lettuce juice	lemon juice	Chicken soup	polluted lemon flesh	unripe polluted lemon peel	lime flesh	0
G86954_1x_rerun_RC7_01_26504.mzXML	roots 2-pressed juice	carrot juice	apple juice	lemon juice	spinach juice	romaine lettuce juice	cooked carrot from dish	organic grapefruit meat (Jimbos)	polluted lemon flesh	unripe polluted lemon peel	0
G86955_1x_BB7_01_26386.mzXML	citrus 2-pressed juice	apple juice	pineapple juice	lemon juice	mint juice	not applicable	apple sauce, organic	pineapple	fresh juice	wasabi with soysauce contamination; sushi place in la jolla;	polluted lemon flesh
G86956_1x_RC4_01_23510.mzXML	apple juice	juice from ripe, whole, organic apples	asorbic acid	not applicable	not applicable	not applicable	Applesauce Natural	apple sauce, organic	fresh juice	mandarin; left at RT overweekend; weighed and frozen 1/16/18	0
G86957_1x_RC5_01_23511.mzXML	the power of 7 juice blend	organic pomegranate juice	organic tart cherry juice	organic black mulberry juice	organic red grape juice	organic purple carrot juice	pomegranate	Granny Smith	blueberry	polluted orange flesh	organic carrot from costco not rinsed/washed; plastic packaging
G86959_1x_RC7_01_23515.mzXML	almond breeze almond milk	almond milk (filtered water, almonds)	cane sugar	calcium carbonate	sea salt	potassium citrate	Granola Bar, Nature Valley Sweet n Salty	buckwheat uncooked	sunflower seed	cupcake, brown frosting	0
G86960_1x_RC8_01_23516.mzXML	sparkling cider	pasteurized 100% pure carbonated apple juice from U.S. grown fresh organic apples	vitamin C	not applicable	not applicable	not applicable	Granny Smith	Ribston Pippen	Ribston Pippen	apple sauce, organic	0
G86961_1x_RC9_01_23517.mzXML	aromatic bitters (44.7% alc/vol)	alcohol	water	sugar	gentian	natural flavorings	nutmeg	Spiced Jaegermeister 35.5% ABV	Ground Nutmeg	conventional grapefruit peel, washed	clean polluted orange peel
G86962_1x_RC10_01_23518.mzXML	Milk 2% Reduced Fat	Organic Milk	Organic nonfat Milk	Vitain A Lamitate	Vitamin D3	not applicable	milk, whole	whipped cream	ice cream	grants gazelle formula	0
G86963_1x_RC11_01_23519.mzXML	Hendrick's Gin	Gin	Juniper berry	Bulgarian Rose	Cucumber	not applicable	buckwheat	goat milk	orange juice	acai berry pure unsweetened	0
G86964_1x_RC12_01_23520.mzXML	Schweppes Tonic Water	Carbonated Water	High Fructose Corn Syrup	Citric Acid	Sodium Benzoate (preservative)	Quinine	iceberg lettuce	fuze iced raspberry tea	Coca Cola (probably)	honey	Old vine zinfandel
G86965_1x_RD2_01_23523.mzXML	Canada Dry Club Soda	Carbonated Water	Sodium Bicarbonate	Sodium Citrate	Potassium Sulfate	Disodium Phosphate	chicken intensive breeding	Coca Cola (probably)	vinegar	0	0
G86966_1x_rerun_BB11_01_26566.mzXML	betel nut with saliva and calcium hydroxide	dried betel nut	calcium hydroxide (lime paste)	saliva	not applicable	not applicable	Honey Nut Cheerios	Potato Chip BAKED Plain	Corn,Mexican Spice Mix,Oil Canola	wasabi with soysauce contamination; sushi place in la jolla;	dried betel nut
G86967_1x_rerun_RC9_01_26506.mzXML	Organic whole milk	organic milk	vitamin D3	not applicable	not applicable	not applicable	butter	ice cream	milk-based drink	0	0
G86968_1x_RH9_01_26477.mzXML	Heavy whipping cream	heavy cream	milk	carrageenan	mono and diglycerides	polysorbate 80	curcumin redox	butter	creme brulee	whipped cream	grants gazelle formula
G86969_1x_RG9_01_26462.mzXML	HM blueberry kombucha; just opened- long 2ndary ferment	black tea	green tea	sugar	water	blueberry	kombucha, homemade	Stone Ruination Double IPA beer	wasabi with soysauce contamination; sushi place in la jolla;	Old vine zinfandel	0
G86971_1x_rerun_RH11_01_26531.mzXML	JG organic herbal infusion; cherries, raspberries, hibiscus	rose hips	hibiscus	apple pieces	raspberries	natural flavors	Newtown Pippen	Newtown Pippen	cranberry juice	Stone Ruination Double IPA beer	Old vine zinfandel
G86972_1x_RG11_01_26464.mzXML	yerba mate	yerba mate tea	purified water	organic cane sugar	organic lemon juice concentrate	citric acid	chocolate mint	yerba mate	roasted mate	unripe polluted lemon peel	0
G86973_1x_RH4_01_26470.mzXML	chocolate almond-pressed juice	filtered water	almonds	dates	cacao	sea salt	Almonds, whole	ChocoMuseo Lima Cacao Liquer	Monroe's chili rellenoplatter;batter	raw almond	cupcake, brown frosting
G86974_1x_BB4_01_26382.mzXML	greens 3-pressed juice	apple juice	cucumber juice	celery juice	romaine lettuce juice	lemon juice	fresh juice	mandarin; left at RT overweekend; weighed and frozen 1/16/18	polluted lemon flesh	unripe polluted lemon peel	0
G86975_1x_rerun_RE4_01_26444.mzXML	citrus 2-pressed juice	apple juice	pineapple juice	lemon juice	mint juice	not applicable	apple sauce, organic	fresh juice	mandarin; left at RT overweekend; weighed and frozen 1/16/18	polluted lemon flesh	0
G86976_1x_rerun_RD5_01_26515.mzXML	roots 2-pressed juice	carrot juice	apple juice	lemon juice	spinach juice	romaine lettuce juice	cooked carrot from dish	wasabi with soysauce contamination; sushi place in la jolla;	polluted lemon flesh	0	0
G86977_1x_BA5_01_26368.mzXML	greens 2 - pressed juice	apple juice	cucumber juice	celery juice	romaine lettuce juice	lemon juice	meyer lemon peel only; Organic, USA; washed; (Jimbos)	mandarin; left at RT overweekend; weighed and frozen 1/16/18	unripe polluted lemon peel	lime flesh	0
G86978_1x_RH3_01_26469.mzXML	vanilla almond-pressed juicery	filtered water	almonds	dates	vanilla extract	sea salt	carrot juice	sesame oil	granola bar	raw almond	0
G86979_1x_BB3_01_26381.mzXML	chocolate almond pressed juicery	filtered water	almonds	dates	cacao	sea salt	Almonds, whole	ChocoMuseo Lima Cacao Liquer	chocolate icing	cupcake, brown frosting	italian tomato puree
G86980_1x_BD7_01_26415.mzXML	greens 3-pressed juice	apple juice	cucumber juice	celery juice	romaine lettuce juice	lemon juice	Tea Forte	sushi rice	mandarin; left at RT overweekend; weighed and frozen 1/16/18	polluted lemon flesh	maitake mushroom - immune boost soup
G86981_1x_RG3_01_26455.mzXML	greens 3-pressed juice	apple juice	cucumber juice	celery juice	romaine lettuce juice	lemon juice	buckwheat	lemon with peel	fresh juice	cooked roasted peanut tempeh	unripe polluted lemon peel
G86982_1x_rerun_RF3_01_26525.mzXML	citrus 2-pressed juice	apple juice	pineapple juice	lemon juice	mint juice	not applicable	Raisins	apple sauce, organic	fresh juice	polluted lemon flesh	acai berry pure unsweetened
G86983_1x_BA3_01_26364.mzXML	roots 2-pressed juice	carrot juice	apple juice	lemon juice	spinach juice	romaine lettuce juice	Carrot Baby	cooked carrot from dish	mandarin; left at RT overweekend; weighed and frozen 1/16/18	0	0
G86984_1x_rerun_RE3_01_26500.mzXML	greens 2 - pressed juice	apple juice	cucumber juice	celery juice	romaine lettuce juice	lemon juice	Navel orange	meyer lemon peel only; Organic, USA; washed; (Jimbos)	polluted lemon flesh	unripe polluted lemon peel	acai berry pure unsweetened
G86985_1x_rerun_RD3_01_26513.mzXML	vanilla almond pressed juicery	filtered water	almonds	dates	vanilla extract	sea salt	raw almond	Tea Forte	Old vine zinfandel	italian tomato puree	raw organic golden berries
G86986_1x_rerun_RF4_01_26526.mzXML	chocolate almond-pressed juice	filtered water	almonds	dates	cacao	sea salt	chocolate icing	cupcake, brown frosting	0	0	0
G87456_1x_BE6_01_26595.mzXML	homemade yogurt; made with organic whole milk straus from jimbos; and starter yogurt also from jimbos plain (will find out brand name from Jan, jan. 23 batch)	organic pasteurized whole milk	saint benoit yogurt starter	not applicable	not applicable	not applicable	**Cheese American, sliced 11/22	Cheese Cheddar Shredded	Cheese Cheddar Shredded,Picante Sauce SS packet 8/14	Cheese Cheddar Shredded	raw organic golden berries
G87459_1x_BF6_01_26626.mzXML	chobani greek yogurt with peach fruit mixed in (from mandeville coffee cart)	cultured pasteurized nonfat milk	evaporated cane sugar	peaches	water	fruit pectin	Cream Cheese 11/13,Orange Juice 7/15,,**Soy Milk, Silk, Original, 3/16	taleggio	sour cream, CMI workshop	custard	Sour Cream
G87460_1x_BG6_01_26637.mzXML	chobani greek yogurt WITHOUT peach fruit mixed	cultured pasteurized nonfat milk	evaporated cane sugar	peaches	water	fruit pectin	Cheese Cheddar Shredded	taleggio	sour cream, CMI workshop	custard	Sour Cream
G87462_1x_BG2_01_26632.mzXML	milk chocolate honey 30% cocoa	sugar	cocoa butter	whole milk powder	cocoa mass	soy lecithin	torrone milk chocolate hazelnuts	Potato Chip BAKED Plain	Granola Bar, Nature Valley Sweet n Salty	grants gazelle formula	cupcake, brown frosting
G87474_1x_BF10_01_26630.mzXML	betel leaf (old)	betel leaf (old)	not applicable	not applicable	not applicable	not applicable	Chicken Breast	custard	cooked roasted peanut tempeh	betel nut leaf (fresh)	acai berry pure unsweetened
G87475_1x_BD3_01_26580.mzXML	McD hashbrown	potatoes	vegetable oil	salt	corn flour	dehydrated potato	Potato Chip BAKED Plain	hashbrown from burrito	Potato	wasabi with soysauce contamination; sushi place in la jolla;	kiwi ripe
G87476_1x_BD2_01_26579.mzXML	egg McD	egg whites	liguid margarine	not applicable	not applicable	not applicable	wasabi with soysauce contamination; sushi place in la jolla;	cupcake, white frosting	0	0	0
G87477_1x_BF2_01_26622.mzXML	english muffin McD	wheat flour	water	yeast	ground maize (preservative 200)	gluten	Roll, Hawaiian,Butter, without salt 7/14,Oil Olive	Pretzels Rold Gold-09/07	granola bar	cooked israeli couscous	0
G87478_1x_rerun_BE2_01_26601.mzXML	cheese McD	milk	cream	water	cheese culture	sodium citrate	**Cheese American, sliced 11/22	Cheese Cheddar Shredded	egg liquid whole,Onion Raw,Peppers Green or Red,Oil Canola,Cheese Cheddar Shredded,Bread Whole Wheat , Aspen,Butter, without salt 7/14,Butter, without salt 7/14,Jelly - 8/14,Orange Juice 7/15	Cheese from Louis (daniel? manchego)	0
G87480_1x_RD12_01_26284.mzXML	Kit Kat (Green Tea)	chocolate coating (vegetable oil and fat, sugar, lactose, whole milk powder, cocoa butter)	biskuit (flour, sugar, shortening, salt)	flour	lactose	vegetable oil and fat	soaring crane	Dairy Cattle Feed (Modesto Milling Co)	starfruit green tea leaves	cupcake, cake	0
G87486_1x_rerun_BG5_01_26640.mzXML	Raclette rind	Pasteurized Cow's Milk	Salt	Cheese Culture	Calcium Chloride	Microbial Rennet	**Cheese American, sliced 11/22	Cheese Cheddar Sliced 11/06	egg liquid whole,Onion Raw,Peppers Green or Red,Oil Canola,Cheese Cheddar Shredded,Bread Whole Wheat , Aspen,Butter, without salt 7/14,Butter, without salt 7/14,Jelly - 8/14,Orange Juice 7/15	stinking bishop	grilled cheese- cheese only
G87487_1x_BF5_01_26625.mzXML	Raclette curd	Pasteurized Cow's Milk	Salt	Cheese Culture	Calcium Chloride	Microbial Rennet	taleggio	stinking bishop	brie de meaux	feta	0
G87488_1x_BH6_01_26653.mzXML	Crumbled Goat Cheese	Pasteurized Goat Milk	Salt	Cheese Culture	Microbial Rennet	Powdered Cellulose	Cheese Cheddar Sliced 11/06	goat cheese with tomato dish	boucherondia	herbed goat cheese	Cheese from Louis (daniel? manchego)
G87489_1x_RA4_01_26223.mzXML	Baby Arugula organic	Organic Baby Arugula	not applicable	not applicable	not applicable	not applicable	baby arugula	kale	bok choy leaf	0	0
G87491_1x_BG10_01_26642.mzXML	calcium hydroxide (lime paste)	calcium hydroxide (lime paste)	not applicable	not applicable	not applicable	not applicable	potato puree	filling of pistachio macaroon	wasabi with soysauce contamination; sushi place in la jolla;	sushi rice	kumquat, flesh only, locally grown
G87492_1x_BH10_01_26659.mzXML	betel nut with calcium hydroxide (lime paste)	betel nut	calcium hydroxide (lime paste)	not applicable	not applicable	not applicable	corn	polluted lemon flesh	cupcake, black frosting	local sage honey; escondido; raw	kumquat, flesh only, locally grown
G87493_1x_RC4_01_26260.mzXML	hashbrown	potato	vegetable oil	salt	dehydrated potatoe	enriched wheat flour (flour, niacin, iron, thiamine mononitrate, riboflavine, folic acid)	hashbrown from burrito	Potato	thai eggplant raw, unwashed, from H mart	raw grape tomato from whole foods la jolla village; organic; packaging plastic lid with cardboard bottom	0
G87495_1x_RF4_01_26310.mzXML	shitake mushroom - from immune boost soup	shitake mushroom	bok choy	garlic	ginger	vegetables	green sauce pesto like	artichoke	raw ginger with peel stored at room temp	maitake mushroom - immune boost soup	italian tomato puree
G87496_1x_RB5_01_26246.mzXML	bok choy from immune boost soup	bok choy	garlic	ginger	vegetables	coconut oil	kale	green leaf, possibly spinach	betel nut leaf (fresh)	maitake mushroom - immune boost soup	organic carrot from costco not rinsed/washed; plastic packaging
G87497_1x_BA3_01_26538.mzXML	Artisan Almond Milk Yogurt Kite Hill Peach	almond milk (water, almonds)	cane sugar	peaches	organic tapioca starch	natural flavor	almond	Granola Bar, Nature Valley Sweet n Salty	blueberry muffin	raw almonds	raw almond
G87498_1x_10ul_RC3_01_26519.mzXML	1893 original cola	carbonated water	sugar	caramel color	phosphoric acid	sodium citrate	kombucha, homemade	maple syrup	mango fruit leather from Thailand sampled in Encinitas	wasabi with soysauce contamination; sushi place in la jolla;	tequila Corazon de Agave
G87501_1x_10ul_RC2_01_26517.mzXML	mango passionfruit; Trader Joe's	filtered water	apple juice concentrate	white grape juice concentrate	mango puree	passionfruit juice concentrate	lime flesh	italian tomato puree	raw organic golden berries	cranberry	0
G87502_1x_RG2_01_26454.mzXML	Alta Dena; Half & Half	milk	cream	not applicable	not applicable	not applicable	Butter, without salt 7/14	egg liquid whole,Onion Raw,Peppers Green or Red,Oil Canola,Cheese Cheddar Shredded,Bread Whole Wheat , Aspen,Butter, without salt 7/14,Butter, without salt 7/14,Jelly - 8/14,Orange Juice 7/15	butter	ice cream	grants gazelle formula
G87503_1x_BB2_01_26380.mzXML	Red Trolley Ale; Karl Strauss	malt	water	hop	not collected	not collected	IPA	home brewed beer	Ballast Point Russian Imperial Stout-9.8% ABV	XOCOVEZA Mocha Start	Stone Ruination Double IPA beer
G87504_1x_rerun_10ul_BA2_01_26363.mzXML	Guayusa Tea; unsweetened guava; Runa	brewed organic guayusa	organic pear juice concentrate	organic guava flavor	L-malic acid	natural flavor	roasted mate	bread	Blueberries	blueberry	polluted lemon flesh
G87505_1x_RH2_01_26468.mzXML	Teddy's old fashioned orange and cream soda	carbonated water	high fructose corn syrup	citric acid	natural flavor	sodium benzoate	Newtown Pippen	Newtown Pippen	Newtown Pippen	fuze iced raspberry tea	Coca Cola (probably)
G87506_1x_rerun_RE2_01_26499.mzXML	Doubleshot Coffee & Protein; Starbucks	Brewed Starbucks Coffee	reduced-fat milk	skim milk	milk protein concentrate	sugar	Little_Italy_Blend	Ground coffee	gerenuk formula	grants gazelle formula	tigers H2O 33/40 35:1 with lactase
G87507_1x_rerun_RF2_01_26524.mzXML	Java Monster, loca moca	Brewed Coffee	condensed skim milk	sugar	heavy cream	glucose	cow milk, local, not pasteurized, etc. ; 2 day old	gerenuk formula	0	0	0
G87508_1x_rerun_BB6_01_26399.mzXML	7up, soda	filtered carbonated water	sugar	citric acid	potassium citrate	natural flavors	soft wheat	Tea Forte	Stone Ruination Double IPA beer	jicama conventional product of mexico	cranberry
G87509_1x_10ul_RC6_01_26522.mzXML	Squirt, soda	carbonated water	sugar	citric acid	grapefruit juice concentrate	sodium benzoate	Tea Forte	organic grapefruit meat (Jimbos)	peel of navel conventional orange form whole foods	clover honey; grade A; product of USA; trader joe's	0
G87510_1x_RH5_01_26471.mzXML	Monster Energy	Carbonated Water	Sugar	Glucose	Citric Acid	Natural Flavors	blueberry muffin	Monster (probably)	sweetened green tea (probably)	wasabi with soysauce contamination; sushi place in la jolla;	dried betel nut
G87511_1x_rerun_RE5_01_26501.mzXML	Wild Berry Hibiscus herbal infusion; sampled hot	hibiscus	apple	licorice root	blackberry leaves	natural flavors	licorice bark	Tea Forte	conventional grapefruit peel, washed	Old vine zinfandel	polluted lemon flesh
G87512_1x_rerun_RD4_01_26514.mzXML	Lemon Berry Acai soda	carbonated water	sugar	natural flavor	citric acid	lemon juice concentrate	wasabi with soysauce contamination; sushi place in la jolla;	sushi rice	tequila Corazon de Agave	0	0
G87513_1x_RG5_01_26457.mzXML	Saint Archer Blonde Ale; 4.8% alc/vol	malt	water	yeast	not collected	not collected	pizza port beer	Panic IPA Track Seven	XOCOVEZA Mocha Start	Koshihikari echigo beer	Stone Ruination Double IPA beer
G87514_1x_BB5_01_26383.mzXML	strawberry protein shake	Soymilk (water and soybeans)	filtered water	strawberry pur?e from concentrate	cane sugar	less than 2% of: milk protein concentrate,	Peas Green,Mexican Spice Mix,Oil Canola	tofu	tofu	soybeans, organic	edamame
G87515_1x_BB8_01_26387.mzXML	octoberfest home brewed beer AS sample	malt	yeast	sugar	not applicable	not applicable	home brewed beer	Ballast Point Russian Imperial Stout-9.8% ABV	XOCOVEZA Mocha Start	Marzen/Octoberfest-style ale grain mixture, before steeping	Stone Ruination Double IPA beer
G87516_1x_RH8_01_26476.mzXML	pumpkin beer home brew AS sample	malt	pumpkin	spices	yeast	sugar	sundried tomato	home brewed beer	Ballast Point Russian Imperial Stout-9.8% ABV	XOCOVEZA Mocha Start	Stone Ruination Double IPA beer
G87517_1x_rerun_RE8_01_26483.mzXML	BDK Love kombucha	filtered water	organic jasmine green tea	organic cane sugar	organic lavender	organic chamomile	kombucha, homemade	Stone Ruination Double IPA beer	wasabi with soysauce contamination; sushi place in la jolla;	0	0
G87518_1x_RF8_01_26447.mzXML	Swafford mystery beer 1	malt	yeast	not applicable	not applicable	not applicable	Pilsner beer	IPA	home brewed beer	XOCOVEZA Mocha Start	Stone Ruination Double IPA beer
G87519_1x_RG8_01_26461.mzXML	Swafford mystery beer 2	malt	yeast	not applicable	not applicable	not applicable	home brewed beer	XOCOVEZA Mocha Start	Marzen/Octoberfest-style ale grain mixture, before steeping	Marzen/Octoberfest-style ale grain mixture, after steeping	Stone Ruination Double IPA beer
G87520_1x_rerun_RD8_01_26490.mzXML	Unspoiled pumpkin ale 9-24 (post ferment? on jar label)	malt	pumpkin	spices	yeast	not applicable	home brewed beer	Ballast Point Russian Imperial Stout-9.8% ABV	XOCOVEZA Mocha Start	Stone Ruination Double IPA beer	0
G87521_1x_rerun_RC8_01_26505.mzXML	spoiled pumpkin ale 2017-09-24; post ferment	malt	pumpkin	spices	yeast	not applicable	Pilsner beer	home brewed beer	Ballast Point Russian Imperial Stout-9.8% ABV	XOCOVEZA Mocha Start	Stone Ruination Double IPA beer
G87522_1x_RF5_01_26311.mzXML	garlic - immune boost soup	garlic	ginger	vegetables	coconut oil	bok choy	onion	green sauce pesto like	artichoke	raw ginger with peel stored at room temp	maitake mushroom - immune boost soup
G87523_1x_RA3_01_26222.mzXML	acai smoothie	organic fair trade acai puree	organic cane sugar	organic soy lecithin	organic guarana extract	citric acid	Simple Truth Organic Peanut Butter	Cantaloupe Melon (Orange, Monday Meeting)	lime flesh	cupcake, brown frosting	acai berry pure unsweetened
G87525_1x_rerun_BH3_01_26650.mzXML	salmon w/ spice	salmon	spice	not applicable	not applicable	not applicable	Chicken Breast	Beef Top Sirloin,Mexican Spice Mix,Oil Canola	salmon	marinated chicken breast, foster farms	salmon w/o spice
G87542_1x_RC6_01_26262.mzXML	organic king oyster mushroom; sampled raw; from H mart	king oyster mushroom	not applicable	not applicable	not applicable	not applicable	oyster mushroom	raw; conventional crimini mushroom from whole foods; sampled	unripe polluted lemon peel	maitake mushroom - immune boost soup	lime flesh
G87543_1x_BB5_01_26557.mzXML	Hostess Golden Cupcake (chocolate frosting with a little cake)	Enriched Bleached wheat Flour	Partically Hydrogenated Vegetable/Animal Shortening	Corn Syrup	Egg Whites	HIgh Fructose Corn Syrup	Granola Bar, Nature Valley Sweet n Salty	Pound Cake Sara Lee,All Butter 8/14	Monroe's chili rellenoplatter;batter	chocolate icing	cupcake, brown frosting
G87544_1x_BF4_01_26624.mzXML	Hostess Golden Cupcake (cake part)	Enriched Bleached Flour	Partically Hydrogenated Vegetable/Animal Shortening	Corn Syrup	Egg Whites	HIgh Fructose Corn Syrup	Pound Cake Sara Lee,All Butter 8/14,Oil Olive, peach juice	Bagel Plain 4/15,**Soy Milk, Silk, Original, 3/16,Orange Juice 7/15	Pound Cake Sara Lee,All Butter 8/14	creme brulee	pork product
G87545_1x_BB4_01_26556.mzXML	Hostess Golden Cupcake (cream filling)	Enriched Bleached Flour	Partically Hydrogenated Vegetable/Animal Shortening	Corn Syrup	Egg Whites	HIgh Fructose Corn Syrup	curcumin redox	Pound Cake Sara Lee,All Butter 8/14	creme brulee	pork product	red fronted gazelle formula
G87549_1x_BC2_01_26568.mzXML	mango coconut jelly	water	sugar	coconut gel	citric acid	apple juice from concentrate	wasabi with soysauce contamination; sushi place in la jolla;	sushi rice	cupcake, white frosting	local sage honey; escondido; raw	kumquat, flesh only, locally grown
G87550_1x_BH2_01_26646.mzXML	melatonin chocolate; Good Day Chocolate Brand; from whole foods la jolla; sampled in Encinitas	milk chocolate (dried cane syrup; cocoa butter; chocolate liquor;whole milk powder;soy lecithin;vanilla)	sugar	dried cane syrup	coloring (spirulina extract;titanium dioxide)	gum arabic	granola bar	toasted sesame oil	chocolate icing	peanut	cupcake, brown frosting
G87552_1x_RA8_01_26228.mzXML	thai tamarind with plum	tamarind	salt	cayenne pepper	plum powder	not applicable	Raisins	mandarin; left at RT overweekend; weighed and frozen 1/16/18	lime flesh	cupcake, brown frosting	italian tomato puree
G87553_1x_RB8_01_26250.mzXML	raw organic garnet sweet potato, from whole foods La jolla	garnet sweet potato	not applicable	not applicable	not applicable	not applicable	yam with peel	thai eggplant raw, unwashed, from H mart	mandarin; left at RT overweekend; weighed and frozen 1/16/18	mineola orange flesh	flesh of conventional navel orange from whole foods la jolla
G87560_1x_BB10_01_26617.mzXML	microbiome bar	Peanuts	Probitein fermented grain and seed blend (organic wheat, organic oats, organic barley malt, organic flax meal, nutritional yeast)	chicory root fiber	honey	brown rice syrup	whole wheat bread,peanut butter,milk,orange juice	**15-1692 Kind Granola Bar	Simple Truth Organic Peanut Butter	granola bar with chocolate	peanut
G87561_1x_BD10_01_26588.mzXML	cranberry almond bar	peanuts	dried cranberries (cranberries, sugar, glycerin)	raisins	corn syrup	sugar	Peanut Butter Smooth, 3/16,Apple Juice 7/15	granola bar with chocolate	Dairy Cattle Feed (Modesto Milling Co)	uncooked garbanzo bean	peanut
G87562_1x_BA10_01_26549.mzXML	dark chocolate pomegranate bar	crisp rice (rice flour, sugar, malt extract, salt, mixed tocopherols)	whole grain oats	corn syrup	pomegranate flavored cranberries (cranberries, sugar, natural flavor)	fructose	granola bar with chocolate	pumpkin seeds	rolled oats uncooked	steel-cut oats uncooked	cranberry
G87563_1x_BD9_01_26587.mzXML	red berries bar	whole grain oats	fruit pieces	crisp rice	corn syrup	fructose sugar	cooked oatmeal	granola bar with chocolate	rolled oats uncooked	steel-cut oats uncooked	cranberry
G87564_1x_rerun_BC9_01_26616.mzXML	Nutri-grain Soft Baked Breakfast Bar; Blueberry	Whole grain oats	Enriched Flour (wheat flour, niacin, reduced iron, vitamin B1, Vitamin B2, folic acid)	whole wheat flour	vegetable oil (high oleic soybean, soybean and/or canola oil)	soluble corn fiber	Granola Bar, Nature Valley Sweet n Salty	Pretzels Rold Gold-09/07	Saltine Cracker	granola bar	0
G87565_1x_BB9_01_26562.mzXML	Fruit and Salted Nut Protein Snack Bars	Soy Protein Isolate	Peanuts	Soluble Corn FIber	sugar	fructose	soybeans, organic	Pumpkin ale grain mixture, before steeping	fake chicken; veggie grill	common beans	cooked garbanzo bean
G87566_1x_BE9_01_26598.mzXML	fruit and salted nut bar, top	Soy Protein Isolate	Peanuts	Soluble Corn FIber	sugar	fructose	Peanut Butter Smooth, 3/16,Apple Juice 7/15	Almonds, whole	Simple Truth Organic Peanut Butter	peanut	0
G87567_1x_BD8_01_26586.mzXML	pringles	dried potatoes	vegetable oil (palm, sunflower)	rice flower	wheat starch	maltodextrin	raw organic golden berries	kiwi ripe	0	0	0
G87568_1x_BG9_01_26641.mzXML	Original Beef Jerkey	beef	seasoning (sugar, garlic, onion, salt, spices)	soy sauce	water	liquid smoke	creme brulee	roast beef	pork product	pork product	0
G87569_1x_BE10_01_26599.mzXML	Original Beef Jerkey	beef	seasoning (sugar, garlic, onion, salt, spices)	soy sauce	water	liquid smoke	polish sausage, Costco front store (pork)	creme brulee	roast beef	pork product	0
G87579_1x_rerun_BC8_01_26615.mzXML	some fruit (kumquat peel?)	kumquat peel (?)	not applicable	not applicable	not applicable	not applicable	clementine (flesh)	orange juice	mandarin; left at RT overweekend; weighed and frozen 1/16/18	mineola orange flesh	flesh of conventional navel orange from whole foods la jolla
G87580_1x_RB9_01_26251.mzXML	organic japanese sweet potato raw; whole foods	japanese sweet potato	not applicable	not applicable	not applicable	not applicable	yam with peel	organic carrot from costco not rinsed/washed; plastic packaging	chip	italian tomato puree	0
G87581_1x_RC9_01_26266.mzXML	organic hannah sweet potato raw; from whole foods la jolla	hannah sweet potato	not applicable	not applicable	not applicable	not applicable	Red garlic Nubia	raw organic beet; ATTN. this sample sat at RT for 48 hours before freezing; from Hmart	jicama conventional product of mexico	meyer lemon peel only; Organic, USA; washed; (Jimbos)	organic carrot from costco not rinsed/washed; plastic packaging
G87582_1x_RE9_01_26301.mzXML	organic purple sweet potato raw;from whole foods	purple sweet potato	not applicable	not applicable	not applicable	not applicable	Carrots	yam with peel	organic carrot from costco not rinsed/washed; plastic packaging	peel of navel conventional orange form whole foods	flesh of conventional navel orange from whole foods la jolla
G87583_1x_rerun_15ul_RD9_01_26339.mzXML	japanese seaweed salad from Hmart	seaweed	sesame seeds	not collected	not collected	not collected	mango fruit leather from Thailand sampled in Encinitas	wasabi with soysauce contamination; sushi place in la jolla;	sushi rice	chip	0
G87584_1x_rerun_RH9_01_26358.mzXML	organic extra firm tofu; plastic packaging; from whole foods	water	soy beans	calcium sulfate	gluconodelta lactone	magnesium chloride	BBQ soy protein	tofu	tofu	soybeans, organic	edamame
G87586_1x_BD4_01_26581.mzXML	Turkey (fat part)	turkey	turkey	not applicable	not applicable	not applicable	Chicken Breast,Teriyaki Sauce, Low Sodium (10/14),Oil Canola	Chicken Breast	Chicken Breast	cheesecake like dessert- chantilly topping	creme brulee
G87587_1x_BA4_01_26541.mzXML	Ham (meat part)	ham	ham	not applicable	not applicable	not applicable	Chicken Breast,Pasta Sauce,Angela Mia, 12/10,Oil Olive	Ham , HORMEL 9/08	Chicken Breast	Beef Top Sirloin,Mexican Spice Mix,Oil Canola	pecan wood smoked elk loin
G87588_1x_rerun_BE4_01_26604.mzXML	Ham (fat part)	ham	ham	not applicable	not applicable	not applicable	Ham , HORMEL 9/08	Chicken Breast	pecan wood smoked elk loin	local sage honey; escondido; raw	kiwi ripe
G87589_1x_rerun_BH4_01_26651.mzXML	Stehly Buffalo Jerkey (Black pepper)	buffalo	water	soy sauce (water, wheat, soybeans, salt)	Teriaky sauce (soy sauce, wine, sugar, water, vinegar, salt, spices, onion powder, succinic acid, garlic powder)	brown sugar	Chicken Breast,Teriyaki Sauce, Low Sodium (10/14),Oil Canola	Chicken Breast,Teriyaki Sauce, Low Sodium (10/14),Oil Canola	burger meat, big mac	hard salami	orange chicken, fast food, panda express, UCSD
G87590_1x_rerun_3ul_BD5_01_26609.mzXML	Stehly Buffalo Jerkey (Black pepper)	buffalo	water	soy sauce (water, wheat, soybeans, salt)	Teriaky sauce (soy sauce, wine, sugar, water, vinegar, salt, spices, onion powder, succinic acid, garlic powder)	brown sugar	Chicken Breast,Teriyaki Sauce, Low Sodium (10/14),Oil Canola	Dressing Ranch KRAFT 8/14	duck	wasabi with soysauce contamination; sushi place in la jolla;	cranberry
G87591_1x_BA5_01_26542.mzXML	Ostrich Jerky	ostrich	teryaki sauce (soy sauce, wine, vinegar, salt, spices, onion powder, succunic acid, garlic powder, sodium benzoate)	water	sugar	pepper	Chicken Breast	Chicken Breast,Teriyaki Sauce, Low Sodium (10/14),Oil Canola	BBQ Chicken	ground black pepper	black pepper
G87592_1x_BC10_01_26577.mzXML	Ostrich Jerky	ostrich	teryaki sauce (soy sauce, wine, vinegar, salt, spices, onion powder, succunic acid, garlic powder, sodium benzoate)	water	sugar	pepper	Chicken Breast	Chicken Breast	black pepper	marinated chicken breast, foster farms	quinoa
G87593_1x_rerun_BE5_01_26605.mzXML	brownies homemade	chocolate	butter	eggs	sugar	wheat	Monroe's chili rellenoplatter;batter	wasabi with soysauce contamination; sushi place in la jolla;	cupcake, brown frosting	cupcake, white frosting	kiwi ripe
G87595_1x_RE10_01_26302.mzXML	organic garnet sweet potato; cooked at 400 degs with olive oil from TJs and salt (from same potato as 87553)	garnet sweet potato	olive oil	salt	not applicable	not applicable	Organic Day 4	carrot; cooked with other ingredients	yam with peel	chip	0
G87596_1x_RG10_01_26332.mzXML	organic purple sweet potato from whole foods; cooked at 400 degs with olive oil from trader joes and salt (same sample as 87582)	purple sweet potato	olive oil	salt	not applicable	not applicable	Organic Day 4	apple sauce, organic	carrot juice	yam with peel	flesh of conventional navel orange from whole foods la jolla
G87597_1x_rerun_10ul_RA10_01_26237.mzXML	organic hannah sweet potato cooked at 400degs with olive oil from trader joes and salt	hannah sweet potato	olive oil	salt	not applicable	not applicable	Red garlic Nubia	yam with peel	jicama conventional product of mexico	organic carrot from costco not rinsed/washed; plastic packaging	mineola peel
G87598_1x_RD10_01_26282.mzXML	organic japanese sweet potato cooked with olive oil from trader joes and salt; from la jolla same potato as (87580)	japanese sweet potato	olive oil	salt	not applicable	not applicable	Monroe's chili rellenoplatter;batter	yam with peel	mango fruit leather from Thailand sampled in Encinitas	organic carrot from costco not rinsed/washed; plastic packaging	mineola orange flesh
G87599_1x_rerun_RH10_01_26359.mzXML	cooked conventional crimini mushroom; cooked at 400 degs w/ olive oil from trader joes and salt	crimini mushroom	olive oil	salt	not applicable	not applicable	Jerusalem artichoke	pork ham	Granola Bar, Nature Valley Sweet n Salty	pita bread	dried betel nut
G90210_1x_BA12_01_26376.mzXML	3 in 1 coffee from thailand (instant coffee)	sugar	non dairy creamer	emulsifier	anticaking agent	instant coffee powder	Jerusalem artichoke	Roll, Hawaiian,Butter, without salt 7/14,Oil Olive	Copper Moon Kenyan coffee, pour-over	0	0
G90211_1x_rerun_RD12_01_26494.mzXML	Triton Blend Medium; Club med; Fair trade certified; organic	coffee	water	not applicable	not applicable	not applicable	Ground coffee	0	0	0	0
G90212_1x_rerun_RC12_01_26509.mzXML	Iced Coffee; Club Med; regular	coffee	water	not applicable	not applicable	not applicable	Lavazzaa Caffe Espresso	Ground coffee	Little_Italy_Blend	Ground coffee	0
G90213_1x_BB12_01_26391.mzXML	Decaf Cafee del corazon; Club Med; Fair trade certified; organic	coffee	water	not applicable	not applicable	not applicable	Ground coffee	Little_Italy_Blend	Pero_Negro_Nicaraguar	Ground coffee	0
G83347_1x_BE9_01_21892.mzXML	Ele Care Jr. Vanilla	corn syrup solids	high oleic safflower oil	medium chain triglycerides	soy oil	L-glutamine	Potato chip Lays 2007	Roll, Hawaiian,Butter, without salt 7/14,Oil Olive	brazil nuts	orange juice	Cheese from Louis (daniel? manchego)
[truncated: 23 more rows]
