# Supplementary material for: Repository scale classification and decomposition of tandem mass spectral data
Source: Sci Rep. 2021 Apr 15;11:8314. doi: 10.1038/s41598-021-87796-6 (PMC8050247; doi:10.1038/s41598-021-87796-6)
Supplement: Supplementary file 3 — Supplementary Information 3. [file 41598_2021_87796_MOESM3_ESM.xls]

## Sheet: DiseasePredictions
File Name	Training or Test	Predicted Value	True Value
f.MSV000083559/ccms_peak/Raw_Files/Plate1/samples/11713.9.F.9G.mzML	Test	healthy	healthy
f.MSV000080673/ccms_peak/2017.AmericanGut3K.mzXMLfiles/Samples/000021223_RG7_01_5742.mzML	Test	healthy	healthy
f.MSV000080673/ccms_peak/2017.AmericanGut3K.mzXMLfiles/Samples/000036435_RE6_01_5161.mzML	Test	healthy	healthy
f.MSV000080673/ccms_peak/2017.AmericanGut3K.mzXMLfiles/Samples/000034119_RH8_01_6098.mzML	Test	healthy	healthy
f.MSV000082221/ccms_peak/mzxml_files/samples/PLCL20431_RC12_01_28252.mzML	Test	Crohn's disease	ulcerative colitis
f.MSV000081486/ccms_peak/mzXML/2017_study_malawi/samples/FB01126262_RH3_01_15411.mzML	Test	healthy	healthy
f.MSV000080673/ccms_peak/2017.AmericanGut3K.mzXMLfiles/Samples/000022288_RG9_01_4726.mzML	Test	healthy	healthy
f.MSV000080673/ccms_peak/2017.AmericanGut3K.mzXMLfiles/Samples/000035483_RC10_01_4012.mzML	Test	healthy	healthy
f.MSV000080673/ccms_peak/2017.AmericanGut3K.mzXMLfiles/Samples/000037533_RE7_01_3892.mzML	Test	healthy	healthy
f.MSV000081486/ccms_peak/mzXML/2017_study_malawi/samples/FB00934028_RA6_01_14986.mzML	Test	healthy	healthy
f.MSV000082262/ccms_peak/mzxml_files/samples/162002-NT1D015-St1-JJK_BA6_01_11524.mzML	Test	diabetes mellitus	diabetes mellitus
f.MSV000080673/ccms_peak/2017.AmericanGut3K.mzXMLfiles/Samples/000022328_RE10_01_5277.mzML	Test	healthy	healthy
f.MSV000081486/ccms_peak/mzXML/2017_study_malawi/samples/FB00922240_RC2_01_15454.mzML	Test	healthy	healthy
f.MSV000082493/ccms_peak/fecal/DM000076121_RA10_01_28944.mzML	Test	healthy	healthy
f.MSV000082493/ccms_peak/fecal/DM000078475_RB2_01_28950.mzML	Test	healthy	healthy
f.MSV000080673/ccms_peak/2017.AmericanGut3K.mzXMLfiles/Samples/000039815_redo_RC7_01_3969.mzML	Test	healthy	healthy
f.MSV000083462/ccms_peak/Stool_verified/mzXML_data_4/Samples/11712.SUBJECT25.STOOL.551.mzML	Test	healthy	healthy
f.MSV000080673/ccms_peak/2017.AmericanGut3K.mzXMLfiles/Samples/000023889_RA4_01_3939.mzML	Test	healthy	healthy
f.MSV000080673/ccms_peak/2017.AmericanGut3K.mzXMLfiles/Samples/000029559_RB12_01_5240.mzML	Test	healthy	healthy
f.MSV000080673/ccms_peak/2017.AmericanGut3K.mzXMLfiles/Samples/000041329_RH10_01_4631.mzML	Test	healthy	healthy
f.MSV000080673/ccms_peak/2017.AmericanGut3K.mzXMLfiles/Samples/000032792_RG10_01_6641.mzML	Test	healthy	healthy
f.MSV000081486/ccms_peak/mzXML/2017_study_malawi/samples/FB00855273_RF3_01_15715.mzML	Test	healthy	healthy
f.MSV000080673/ccms_peak/2017.AmericanGut3K.mzXMLfiles/Samples/000016188_RB6_01_4549.mzML	Test	healthy	healthy
f.MSV000080673/ccms_peak/2017.AmericanGut3K.mzXMLfiles/Samples/000041256_RE12_01_3897.mzML	Test	healthy	healthy
f.MSV000080673/ccms_peak/2017.AmericanGut3K.mzXMLfiles/Samples/000022396_RH4_01_6206.mzML	Test	healthy	healthy
f.MSV000080673/ccms_peak/2017.AmericanGut3K.mzXMLfiles/Samples/000021222_RG12_01_5747.mzML	Test	healthy	healthy
f.MSV000080673/ccms_peak/2017.AmericanGut3K.mzXMLfiles/Samples/000038429_RG1_01_6299.mzML	Test	healthy	healthy
f.MSV000080673/ccms_peak/2017.AmericanGut3K.mzXMLfiles/Samples/000039978_RE3_01_4585.mzML	Test	healthy	healthy
f.MSV000081486/ccms_peak/mzXML/2017_study_malawi/samples/FB00941030_RH2_01_15631.mzML	Test	healthy	healthy
f.MSV000080673/ccms_peak/2017.AmericanGut3K.mzXMLfiles/Samples/000028367_RG11_01_4287.mzML	Test	healthy	healthy
f.MSV000080673/ccms_peak/2017.AmericanGut3K.mzXMLfiles/Samples/000035385_RD3_01_5479.mzML	Test	healthy	healthy
f.MSV000080673/ccms_peak/2017.AmericanGut3K.mzXMLfiles/Samples/000035264_RD8_01_4023.mzML	Test	healthy	healthy
f.MSV000083559/ccms_peak/Raw_Files/Plate1/samples/11713.16.F.16B.mzML	Test	healthy	healthy
f.MSV000080673/ccms_peak/2017.AmericanGut3K.mzXMLfiles/Samples/000041549_RE8_01_4590.mzML	Test	healthy	healthy
f.MSV000083462/ccms_peak/Stool_verified/mzXML_data_7/Samples/11712.SUBJECT9.STOOL.1221.mzML	Test	healthy	healthy
f.MSV000080673/ccms_peak/2017.AmericanGut3K.mzXMLfiles/Samples/000037560_RD3_01_4462.mzML	Test	healthy	healthy
f.MSV000080673/ccms_peak/2017.AmericanGut3K.mzXMLfiles/Samples/000028926_RE2_01_5711.mzML	Test	healthy	healthy
f.MSV000081351/ccms_peak/mzXML_Files/Rhee_1/38716.mzXML	Test	healthy	healthy
f.MSV000080673/ccms_peak/2017.AmericanGut3K.mzXMLfiles/Samples/000026098_RE11_01_5610.mzML	Test	healthy	healthy
f.MSV000083559/ccms_peak/Raw_Files/Plate2/11713.23.F.23B.mzML	Test	healthy	healthy
f.MSV000082221/ccms_peak/mzxml_files/samples/PLCL20166_BB10_01_28134.mzML	Test	Crohn's disease	Crohn's disease
f.MSV000080673/ccms_peak/2017.AmericanGut3K.mzXMLfiles/Samples/000032814_RC11_01_6590.mzML	Test	healthy	healthy
f.MSV000083462/ccms_peak/Stool_verified/mzXML_data_16/Samples/11712.SUBJECT51.STOOL.1259.mzML	Test	healthy	healthy
f.MSV000081351/ccms_peak/mzXML_Files/Rhee_3/38848.mzXML	Test	healthy	healthy
f.MSV000080673/ccms_peak/2017.AmericanGut3K.mzXMLfiles/Samples/000036138_RA3_01_3938.mzML	Test	healthy	healthy
f.MSV000080673/ccms_peak/2017.AmericanGut3K.mzXMLfiles/Samples/000038402_RG11_01_3922.mzML	Test	healthy	healthy
f.MSV000081492/ccms_peak/Raw_Files/Samples_Treatment/72850.mzML	Test	inflammatory bowel disease	inflammatory bowel disease
f.MSV000080673/ccms_peak/2017.AmericanGut3K.mzXMLfiles/Samples/000009941_RD9_01_6490.mzML	Test	healthy	healthy
f.MSV000080673/ccms_peak/2017.AmericanGut3K.mzXMLfiles/Samples/000030111_RA12_01_5449.mzML	Test	healthy	healthy
f.MSV000080673/ccms_peak/2017.AmericanGut3K.mzXMLfiles/Samples/000009985_RC11_01_6367.mzML	Test	healthy	healthy
f.MSV000082221/ccms_peak/mzxml_files/samples/PLCL20145_RF12_01_28294.mzML	Test	Crohn's disease	ulcerative colitis
f.MSV000083462/ccms_peak/Stool_verified/mzXML_data_16/Samples/11712.SUBJECT52.STOOL.1262.mzML	Test	healthy	healthy
f.MSV000080673/ccms_peak/2017.AmericanGut3K.mzXMLfiles/Samples/000031065_RH4_01_4870.mzML	Test	healthy	healthy
f.MSV000080673/ccms_peak/2017.AmericanGut3K.mzXMLfiles/Samples/000027888_RC11_01_5694.mzML	Test	healthy	healthy
f.MSV000080673/ccms_peak/2017.AmericanGut3K.mzXMLfiles/Samples/000030481_RF12_01_4962.mzML	Test	healthy	healthy
f.MSV000081486/ccms_peak/mzXML/2017_study_malawi/samples/FB00853331_RE11_01_15043.mzML	Test	healthy	healthy
f.MSV000080673/ccms_peak/2017.AmericanGut3K.mzXMLfiles/Samples/000031269_RD4_01_4573.mzML	Test	healthy	healthy
f.MSV000083462/ccms_peak/Stool_verified/mzXML_data_7/Samples/11712.SUBJECT11.STOOL.62.mzML	Test	healthy	healthy
f.MSV000081351/ccms_peak/mzXML_Files/Rhee_3/38822.mzXML	Test	healthy	healthy
f.MSV000083559/ccms_peak/Raw_Files/Plate1/samples/11713.13.F.13B.mzML	Test	healthy	healthy
f.MSV000080673/ccms_peak/2017.AmericanGut3K.mzXMLfiles/Samples/000021965_RF12_01_4716.mzML	Test	healthy	healthy
f.MSV000082221/ccms_peak/mzxml_files/samples/PLCL21437_RD9_01_28262.mzML	Test	Crohn's disease	ulcerative colitis
f.MSV000083462/ccms_peak/Stool_verified/mzXML_data_7/Samples/11712.SUBJECT4.STOOL.862.mzML	Test	healthy	healthy
f.MSV000080673/ccms_peak/2017.AmericanGut3K.mzXMLfiles/Samples/000029524_RA7_01_5222.mzML	Test	healthy	healthy
f.MSV000080673/ccms_peak/2017.AmericanGut3K.mzXMLfiles/Samples/000039818_RD9_01_3881.mzML	Test	healthy	healthy
f.MSV000081351/ccms_peak/mzXML_Files/Rhee_3/38806.mzXML	Test	healthy	healthy
f.MSV000080673/ccms_peak/2017.AmericanGut3K.mzXMLfiles/Samples/000022044_RA6_01_5109.mzML	Test	healthy	healthy
f.MSV000082221/ccms_peak/mzxml_files/samples/PLCL18904_RC9_01_28037.mzML	Test	ulcerative colitis	Crohn's disease
f.MSV000082493/ccms_peak/fecal/DM000078149_RA8_01_29295.mzML	Test	healthy	healthy
f.MSV000083462/ccms_peak/Stool_verified/mzXML_data_5/Samples/11712.SUBJECT16.STOOL.193.mzML	Test	healthy	healthy
f.MSV000080673/ccms_peak/2017.AmericanGut3K.mzXMLfiles/Samples/000020602_RE10_01_5389.mzML	Test	healthy	healthy
f.MSV000080673/ccms_peak/2017.AmericanGut3K.mzXMLfiles/Samples/000030072_RC6_01_4671.mzML	Test	healthy	healthy
f.MSV000081351/ccms_peak/mzXML_Files/Rhee_2/38823.mzXML	Test	healthy	healthy
f.MSV000080673/ccms_peak/2017.AmericanGut3K.mzXMLfiles/Samples/000033682_RB12_01_3960.mzML	Test	healthy	healthy
f.MSV000082221/ccms_peak/mzxml_files/samples/PLCL18231_BG10_01_28404.mzML	Test	Crohn's disease	Crohn's disease
f.MSV000080673/ccms_peak/2017.AmericanGut3K.mzXMLfiles/Samples/000036436_RF4_01_4267.mzML	Test	healthy	healthy
f.MSV000082262/ccms_peak/mzxml_files/samples/161876-OT1D002-St1-JJK_BD12_01_11572.mzML	Test	diabetes mellitus	diabetes mellitus
f.MSV000083462/ccms_peak/Stool_verified/mzXML_data_5/Samples/11712.SUBJECT12.STOOL.99.mzML	Test	healthy	healthy
f.MSV000081486/ccms_peak/mzXML/2017_study_malawi/samples/FB01124654_RB6_01_14999.mzML	Test	healthy	healthy
f.MSV000080673/ccms_peak/2017.AmericanGut3K.mzXMLfiles/Samples/000023831_RC7_01_5029.mzML	Test	healthy	healthy
f.MSV000080673/ccms_peak/2017.AmericanGut3K.mzXMLfiles/Samples/000036967_RC12_01_4014.mzML	Test	healthy	healthy
f.MSV000083462/ccms_peak/Stool_verified/mzXML_data_6/Samples/11712.SUBJECT30.STOOL.681.mzML	Test	healthy	healthy
f.MSV000080673/ccms_peak/2017.AmericanGut3K.mzXMLfiles/Samples/000034182_RD1_01_4238.mzML	Test	healthy	healthy
f.MSV000080673/ccms_peak/2017.AmericanGut3K.mzXMLfiles/Samples/000026601_RB2_01_4324.mzML	Test	healthy	healthy
f.MSV000081486/ccms_peak/mzXML/2017_study_malawi/samples/FB00936952_RC9_01_15461.mzML	Test	healthy	healthy
f.MSV000080673/ccms_peak/2017.AmericanGut3K.mzXMLfiles/Samples/000020581_RG1_01_5516.mzML	Test	healthy	healthy
f.MSV000083462/ccms_peak/Stool_verified/mzXML_data_4/Samples/11712.SUBJECT18.STOOL.326.mzML	Test	healthy	healthy
f.MSV000083462/ccms_peak/Stool_verified/mzXML_data_6/Samples/11712.SUBJECT4.STOOL.861.mzML	Test	healthy	healthy
f.MSV000080673/ccms_peak/2017.AmericanGut3K.mzXMLfiles/Samples/000032715_RD7_01_5924.mzML	Test	healthy	healthy
f.MSV000080673/ccms_peak/2017.AmericanGut3K.mzXMLfiles/Samples/000029245_RB7_01_5898.mzML	Test	healthy	healthy
f.MSV000083462/ccms_peak/Stool_verified/mzXML_data_5/Samples/11712.SUBJECT42.STOOL.1018.mzML	Test	healthy	healthy
f.MSV000080673/ccms_peak/2017.AmericanGut3K.mzXMLfiles/Samples/000036129_RC5_01_4228.mzML	Test	healthy	healthy
f.MSV000081351/ccms_peak/mzXML_Files/Rhee_4/39147.mzXML	Test	healthy	healthy
f.MSV000082493/ccms_peak/fecal/DM000078676_RE9_01_29349.mzML	Test	healthy	healthy
f.MSV000080673/ccms_peak/2017.AmericanGut3K.mzXMLfiles/Samples/000036414_RG2_01_3913.mzML	Test	healthy	healthy
f.MSV000082493/ccms_peak/fecal/DM000088032_RC1_01_29315.mzML	Test	healthy	healthy
f.MSV000082629/ccms_peak/raw_files/samples/17NAVY18_V1_20170213.mzML	Test	sleep deprivation	sleep deprivation
f.MSV000080673/ccms_peak/2017.AmericanGut3K.mzXMLfiles/Samples/000022110_RE9_01_5276.mzML	Test	healthy	healthy
f.MSV000081486/ccms_peak/mzXML/2017_study_malawi/samples/FB00924883_RC8_01_15681.mzML	Test	healthy	healthy
f.MSV000082262/ccms_peak/mzxml_files/samples/170096-NH011-St1-JJK_BF2_01_11592.mzML	Test	healthy	healthy
f.MSV000080673/ccms_peak/2017.AmericanGut3K.mzXMLfiles/Samples/000030536_RB10_01_5460.mzML	Test	healthy	healthy
f.MSV000080673/ccms_peak/2017.AmericanGut3K.mzXMLfiles/Samples/000038430_RE11_01_6282.mzML	Test	healthy	healthy
f.MSV000080673/ccms_peak/2017.AmericanGut3K.mzXMLfiles/Samples/000028961_RD3_01_3875.mzML	Test	healthy	healthy
f.MSV000080673/ccms_peak/2017.AmericanGut3K.mzXMLfiles/Samples/000030963_RA5_01_3940.mzML	Test	healthy	healthy
f.MSV000080673/ccms_peak/2017.AmericanGut3K.mzXMLfiles/Samples/000017640_RG11_01_5857.mzML	Test	healthy	healthy
f.MSV000080673/ccms_peak/2017.AmericanGut3K.mzXMLfiles/Samples/000030349_RH9_01_4298.mzML	Test	healthy	healthy
f.MSV000082493/ccms_peak/fecal/DM000077454_RB2_01_29302.mzML	Test	healthy	healthy
f.MSV000081351/ccms_peak/mzXML_Files/Rhee_1/38902.mzXML	Test	healthy	healthy
f.MSV000080673/ccms_peak/2017.AmericanGut3K.mzXMLfiles/Samples/000021594_RH6_01_5754.mzML	Test	healthy	healthy
f.MSV000080673/ccms_peak/2017.AmericanGut3K.mzXMLfiles/Samples/000026190_RH9_01_6542.mzML	Test	healthy	healthy
f.MSV000083462/ccms_peak/Stool_verified/mzXML_data_3/Samples/11712.SUBJECT16.STOOL.2118.mzML	Test	healthy	healthy
f.MSV000080673/ccms_peak/2017.AmericanGut3K.mzXMLfiles/Samples/000032680_RD7_01_6599.mzML	Test	healthy	healthy
f.MSV000080673/ccms_peak/2017.AmericanGut3K.mzXMLfiles/Samples/000027827_RE10_01_4371.mzML	Test	healthy	healthy
f.MSV000080673/ccms_peak/2017.AmericanGut3K.mzXMLfiles/Samples/000028127_RE2_01_4252.mzML	Test	healthy	healthy
f.MSV000080673/ccms_peak/2017.AmericanGut3K.mzXMLfiles/Samples/000031326_RD9_01_6047.mzML	Test	healthy	healthy
f.MSV000080673/ccms_peak/2017.AmericanGut3K.mzXMLfiles/Samples/000034135_RF1_01_5945.mzML	Test	healthy	healthy
f.MSV000080673/ccms_peak/2017.AmericanGut3K.mzXMLfiles/Samples/000035438_RD9_01_4024.mzML	Test	healthy	healthy
f.MSV000083462/ccms_peak/Stool_verified/mzXML_data_6/Samples/11712.SUBJECT1.STOOL.22.mzML	Test	healthy	healthy
f.MSV000082221/ccms_peak/mzxml_files/samples/PLCL23467_BB5_01_28343.mzML	Test	Crohn's disease	ulcerative colitis
f.MSV000080673/ccms_peak/2017.AmericanGut3K.mzXMLfiles/Samples/000027826_RB4_01_6570.mzML	Test	healthy	healthy
f.MSV000080673/ccms_peak/2017.AmericanGut3K.mzXMLfiles/Samples/000030008_RE4_01_5052.mzML	Test	healthy	healthy
f.MSV000080673/ccms_peak/2017.AmericanGut3K.mzXMLfiles/Samples/000005898_RE3_01_6166.mzML	Test	healthy	healthy
f.MSV000080673/ccms_peak/2017.AmericanGut3K.mzXMLfiles/Samples/000026126_RF7_01_5619.mzML	Test	healthy	healthy
f.MSV000081486/ccms_peak/mzXML/2017_study_malawi/samples/FB00942064_RB6_01_14890.mzML	Test	healthy	healthy
f.MSV000083462/ccms_peak/Stool_verified/mzXML_data_3/Samples/11712.SUBJECT42.STOOL.1011.mzML	Test	healthy	healthy
f.MSV000080673/ccms_peak/2017.AmericanGut3K.mzXMLfiles/Samples/000027927_RB12_01_5682.mzML	Test	healthy	healthy
f.MSV000080673/ccms_peak/2017.AmericanGut3K.mzXMLfiles/Samples/000032699_RE2_01_5491.mzML	Test	healthy	healthy
f.MSV000083462/ccms_peak/Stool_verified/mzXML_data_7/Samples/11712.SUBJECT36.STOOL.785.mzML	Test	healthy	healthy
f.MSV000081351/ccms_peak/mzXML_Files/Rhee_3/39051.mzXML	Test	healthy	healthy
f.MSV000081351/ccms_peak/mzXML_Files/Rhee_3/38841.mzXML	Test	healthy	healthy
f.MSV000082493/ccms_peak/fecal/DM000077410_RG5_01_29017.mzML	Test	healthy	healthy
f.MSV000083462/ccms_peak/Stool_verified/mzXML_data_3/Samples/11712.SUBJECT21.STOOL.464.mzML	Test	healthy	healthy
f.MSV000081486/ccms_peak/mzXML/2017_study_malawi/samples/FB01125768_RC10_01_15352.mzML	Test	healthy	healthy
f.MSV000083462/ccms_peak/Stool_verified/mzXML_data_3/Samples/11712.SUBJECT12.STOOL.97.mzML	Test	healthy	healthy
f.MSV000083462/ccms_peak/Stool_verified/mzXML_data_5/Samples/11712.SUBJECT28.STOOL.1237.B.mzML	Test	healthy	healthy
f.MSV000080673/ccms_peak/2017.AmericanGut3K.mzXMLfiles/Samples/000026026_RC7_01_6252.mzML	Test	healthy	healthy
f.MSV000082262/ccms_peak/mzxml_files/samples/170143-NT1D033-St1-JJK_BH8_01_11626.mzML	Test	diabetes mellitus	diabetes mellitus
f.MSV000080673/ccms_peak/2017.AmericanGut3K.mzXMLfiles/Samples/000036105_RH3_01_5641.mzML	Test	healthy	healthy
f.MSV000080673/ccms_peak/2017.AmericanGut3K.mzXMLfiles/Samples/000022653_RH3_01_4070.mzML	Test	healthy	healthy
f.MSV000080673/ccms_peak/2017.AmericanGut3K.mzXMLfiles/Samples/000029613_RE5_01_4255.mzML	Test	healthy	healthy
f.MSV000080673/ccms_peak/2017.AmericanGut3K.mzXMLfiles/Samples/000030246_RC2_01_4337.mzML	Test	healthy	healthy
f.MSV000080673/ccms_peak/2017.AmericanGut3K.mzXMLfiles/Samples/000036927_RC3_01_4449.mzML	Test	healthy	healthy
f.MSV000080673/ccms_peak/2017.AmericanGut3K.mzXMLfiles/Samples/000031791_RC8_01_4564.mzML	Test	healthy	healthy
f.MSV000080673/ccms_peak/2017.AmericanGut3K.mzXMLfiles/Samples/000031335_RH1_01_5971.mzML	Test	healthy	healthy
f.MSV000080673/ccms_peak/2017.AmericanGut3K.mzXMLfiles/Samples/000031925_RF11_01_4496.mzML	Test	healthy	healthy
f.MSV000080673/ccms_peak/2017.AmericanGut3K.mzXMLfiles/Samples/000029286_RB12_01_6244.mzML	Test	healthy	healthy
f.MSV000080673/ccms_peak/2017.AmericanGut3K.mzXMLfiles/Samples/000023763_RF12_01_6188.mzML	Test	healthy	healthy
f.MSV000080673/ccms_peak/2017.AmericanGut3K.mzXMLfiles/Samples/000040002_RE6_01_5826.mzML	Test	healthy	healthy
f.MSV000080673/ccms_peak/2017.AmericanGut3K.mzXMLfiles/Samples/000030684_RB11_01_5902.mzML	Test	healthy	healthy
f.MSV000080673/ccms_peak/2017.AmericanGut3K.mzXMLfiles/Samples/000028852_RF5_01_4046.mzML	Test	healthy	healthy
f.MSV000081351/ccms_peak/mzXML_Files/Rhee_1/38745.mzXML	Test	healthy	healthy
f.MSV000083462/ccms_peak/Stool_verified/mzXML_data_3/Samples/11712.SUBJECT29.STOOL.619.mzML	Test	healthy	healthy
f.MSV000081351/ccms_peak/mzXML_Files/Rhee_4/39128.mzXML	Test	healthy	healthy
f.MSV000080673/ccms_peak/2017.AmericanGut3K.mzXMLfiles/Samples/000021526_RA4_01_5772.mzML	Test	healthy	healthy
f.MSV000080673/ccms_peak/2017.AmericanGut3K.mzXMLfiles/Samples/000033697_RF3_01_6067.mzML	Test	healthy	healthy
f.MSV000081486/ccms_peak/mzXML/2017_study_malawi/samples/FB00856504_RF10_01_14605.mzML	Test	healthy	healthy
f.MSV000080673/ccms_peak/2017.AmericanGut3K.mzXMLfiles/Samples/000028715_RG11_01_4864.mzML	Test	healthy	healthy
f.MSV000081351/ccms_peak/mzXML_Files/Rhee_2/38764.mzXML	Test	healthy	healthy
f.MSV000080673/ccms_peak/2017.AmericanGut3K.mzXMLfiles/Samples/000036082_RF8_01_3906.mzML	Test	healthy	healthy
f.MSV000080673/ccms_peak/2017.AmericanGut3K.mzXMLfiles/Samples/000035170_RH7_01_4407.mzML	Test	healthy	healthy
f.MSV000080673/ccms_peak/2017.AmericanGut3K.mzXMLfiles/Samples/000027232_RF8_01_4848.mzML	Test	healthy	healthy
f.MSV000082221/ccms_peak/mzxml_files/samples/PLCL17858_BF9_01_28181.mzML	Test	Crohn's disease	Crohn's disease
f.MSV000082221/ccms_peak/mzxml_files/samples/PLCL21521_RB6_01_28233.mzML	Test	Crohn's disease	Crohn's disease
f.MSV000081486/ccms_peak/mzXML/2017_study_malawi/samples/FB00942368_RE9_01_15377.mzML	Test	healthy	healthy
f.MSV000080673/ccms_peak/2017.AmericanGut3K.mzXMLfiles/Samples/000020662_RC6_01_5469.mzML	Test	healthy	healthy
f.MSV000082493/ccms_peak/fecal/DM000078204_RD9_01_29336.mzML	Test	healthy	healthy
f.MSV000082493/ccms_peak/fecal/DM000076892_RG2_01_29014.mzML	Test	healthy	healthy
f.MSV000080673/ccms_peak/2017.AmericanGut3K.mzXMLfiles/Samples/000040145_RE11_01_4593.mzML	Test	healthy	healthy
f.MSV000083462/ccms_peak/Stool_verified/mzXML_data_3/Samples/11712.SUBJECT24.STOOL.522.mzML	Test	diabetes mellitus	healthy
f.MSV000083559/ccms_peak/Raw_Files/Plate1/samples/11713.10.F.10C.mzML	Test	healthy	healthy
f.MSV000082221/ccms_peak/mzxml_files/samples/PLCL19278_BH3_01_28199.mzML	Test	Crohn's disease	ulcerative colitis
f.MSV000080673/ccms_peak/2017.AmericanGut3K.mzXMLfiles/Samples/000030157_RG9_01_5192.mzML	Test	healthy	healthy
f.MSV000080673/ccms_peak/2017.AmericanGut3K.mzXMLfiles/Samples/000028079_RG3_01_4966.mzML	Test	healthy	healthy
f.MSV000083462/ccms_peak/Stool_verified/mzXML_data_4/Samples/11712.SUBJECT18.STOOL.329.mzML	Test	healthy	healthy
f.MSV000080673/ccms_peak/2017.AmericanGut3K.mzXMLfiles/Samples/000027201_RB10_01_6576.mzML	Test	healthy	healthy
f.MSV000081351/ccms_peak/mzXML_Files/Rhee_4/38986.mzXML	Test	healthy	healthy
f.MSV000082262/ccms_peak/mzxml_files/samples/161998-oh009-sT1-jjk_GE1_01_12333.mzML	Test	healthy	healthy
f.MSV000081351/ccms_peak/mzXML_Files/Rhee_1/38714.mzXML	Test	healthy	healthy
f.MSV000080673/ccms_peak/2017.AmericanGut3K.mzXMLfiles/Samples/000013621_RD2_01_4017.mzML	Test	healthy	healthy
f.MSV000080673/ccms_peak/2017.AmericanGut3K.mzXMLfiles/Samples/000015310_RG3_01_6301.mzML	Test	healthy	healthy
f.MSV000080673/ccms_peak/2017.AmericanGut3K.mzXMLfiles/Samples/000004809_RE5_01_4696.mzML	Test	healthy	healthy
f.MSV000083559/ccms_peak/Raw_Files/Plate1/samples/11713.9.F.9F.mzML	Test	healthy	healthy
f.MSV000080673/ccms_peak/2017.AmericanGut3K.mzXMLfiles/Samples/000022291_RF2_01_5282.mzML	Test	healthy	healthy
f.MSV000080673/ccms_peak/2017.AmericanGut3K.mzXMLfiles/Samples/000030001_RH7_01_5094.mzML	Test	healthy	healthy
f.MSV000080673/ccms_peak/2017.AmericanGut3K.mzXMLfiles/Samples/000029405_RA4_01_5551.mzML	Test	healthy	healthy
f.MSV000080673/ccms_peak/2017.AmericanGut3K.mzXMLfiles/Samples/000028788_RD5_01_5812.mzML	Test	healthy	healthy
f.MSV000082629/ccms_peak/raw_files/samples/16NAVY13_V1_20160917_180702233748.mzML	Test	sleep deprivation	sleep deprivation
f.MSV000080673/ccms_peak/2017.AmericanGut3K.mzXMLfiles/Samples/000028072_RE8_01_5387.mzML	Test	healthy	healthy
f.MSV000080673/ccms_peak/2017.AmericanGut3K.mzXMLfiles/Samples/000021230_RH7_01_5314.mzML	Test	healthy	healthy
f.MSV000080673/ccms_peak/2017.AmericanGut3K.mzXMLfiles/Samples/000009746_RC1_01_6469.mzML	Test	healthy	healthy
f.MSV000082221/ccms_peak/mzxml_files/samples/PLCL19600_BD10_01_28370.mzML	Test	Crohn's disease	ulcerative colitis
f.MSV000080673/ccms_peak/2017.AmericanGut3K.mzXMLfiles/Samples/000035775_RF4_01_6180.mzML	Test	healthy	healthy
f.MSV000083559/ccms_peak/Raw_Files/Plate2/11713.25.F.25C.mzML	Test	healthy	healthy
f.MSV000080673/ccms_peak/2017.AmericanGut3K.mzXMLfiles/Samples/000036166_RC9_01_5582.mzML	Test	healthy	healthy
f.MSV000083462/ccms_peak/Stool_verified/mzXML_data_7/Samples/11712.SUBJECT30.STOOL.684.mzML	Test	healthy	healthy
f.MSV000080673/ccms_peak/2017.AmericanGut3K.mzXMLfiles/Samples/000032638_RC7_01_5248.mzML	Test	healthy	healthy
f.MSV000083462/ccms_peak/Stool_verified/mzXML_data_6/Samples/11712.SUBJECT40.STOOL.915.mzML	Test	healthy	healthy
f.MSV000080673/ccms_peak/2017.AmericanGut3K.mzXMLfiles/Samples/000017736_RH2_01_3926.mzML	Test	healthy	healthy
f.MSV000080673/ccms_peak/2017.AmericanGut3K.mzXMLfiles/Samples/000028909_RA1_01_6554.mzML	Test	healthy	healthy
f.MSV000080673/ccms_peak/2017.AmericanGut3K.mzXMLfiles/Samples/000029325_RE2_01_6717.mzML	Test	healthy	healthy
f.MSV000081351/ccms_peak/mzXML_Files/Rhee_4/38795.mzXML	Test	healthy	healthy
f.MSV000082493/ccms_peak/fecal/DM000085771_RD2_01_28976.mzML	Test	healthy	healthy
f.MSV000083462/ccms_peak/Stool_verified/mzXML_data_7/Samples/11712.SUBJECT4.STOOL.868.mzML	Test	healthy	healthy
f.MSV000080673/ccms_peak/2017.AmericanGut3K.mzXMLfiles/Samples/000036671_RC11_01_5584.mzML	Test	healthy	healthy
f.MSV000081486/ccms_peak/mzXML/2017_study_malawi/samples/FB00252615_RF3_01_15274.mzML	Test	healthy	healthy
f.MSV000083462/ccms_peak/Stool_verified/mzXML_data_16/Samples/11712.SUBJECT53.STOOL.1264.mzML	Test	healthy	healthy
f.MSV000080673/ccms_peak/2017.AmericanGut3K.mzXMLfiles/Samples/000033654_RE12_01_6063.mzML	Test	healthy	healthy
f.MSV000080673/ccms_peak/2017.AmericanGut3K.mzXMLfiles/Samples/000028730_RC11_01_5252.mzML	Test	healthy	healthy
f.MSV000083559/ccms_peak/Raw_Files/Plate2/11713.23.F.23A.mzML	Test	healthy	healthy
f.MSV000082221/ccms_peak/mzxml_files/samples/PLCL20079_BA2_01_28328.mzML	Test	ulcerative colitis	ulcerative colitis
f.MSV000080673/ccms_peak/2017.AmericanGut3K.mzXMLfiles/Samples/000036400_RG11_01_4398.mzML	Test	healthy	healthy
f.MSV000080673/ccms_peak/2017.AmericanGut3K.mzXMLfiles/Samples/000022289_RG12_01_4729.mzML	Test	healthy	healthy
f.MSV000083462/ccms_peak/Stool_verified/mzXML_data_4/Samples/11712.SUBJECT30.STOOL.689.mzML	Test	healthy	healthy
f.MSV000082221/ccms_peak/mzxml_files/samples/PLCL18266_BH2_01_28198.mzML	Test	Crohn's disease	ulcerative colitis
f.MSV000083462/ccms_peak/Stool_verified/mzXML_data_7/Samples/11712.SUBJECT31.STOOL.710.mzML	Test	healthy	healthy
f.MSV000083559/ccms_peak/Raw_Files/Plate1/samples/11713.10.F.10E.mzML	Test	healthy	healthy
f.MSV000083462/ccms_peak/Stool_verified/mzXML_data_3/Samples/11712.SUBJECT41.STOOL.967.mzML	Test	healthy	healthy
f.MSV000080673/ccms_peak/2017.AmericanGut3K.mzXMLfiles/Samples/000030066_RH10_01_4299.mzML	Test	healthy	healthy
f.MSV000083462/ccms_peak/Stool_verified/mzXML_data_6/Samples/11712.SUBJECT21.STOOL.459.mzML	Test	healthy	healthy
f.MSV000080673/ccms_peak/2017.AmericanGut3K.mzXMLfiles/Samples/000037485_RH9_01_4076.mzML	Test	healthy	healthy
f.MSV000083462/ccms_peak/Stool_verified/mzXML_data_5/Samples/11712.SUBJECT38.STOOL.824.mzML	Test	healthy	healthy
f.MSV000081486/ccms_peak/mzXML/2017_study_malawi/samples/FB01923029_RB1_01_15220.mzML	Test	healthy	healthy
f.MSV000080673/ccms_peak/2017.AmericanGut3K.mzXMLfiles/Samples/000031359_RD3_01_4572.mzML	Test	healthy	healthy
f.MSV000080673/ccms_peak/2017.AmericanGut3K.mzXMLfiles/Samples/000039893_RB8_01_6240.mzML	Test	healthy	healthy
f.MSV000080673/ccms_peak/2017.AmericanGut3K.mzXMLfiles/Samples/000030086_RG1_01_4056.mzML	Test	healthy	healthy
f.MSV000080673/ccms_peak/2017.AmericanGut3K.mzXMLfiles/Samples/000036126_RB2_01_3950.mzML	Test	healthy	healthy
f.MSV000080673/ccms_peak/2017.AmericanGut3K.mzXMLfiles/Samples/000033034_RD4_01_5921.mzML	Test	healthy	healthy
f.MSV000080673/ccms_peak/2017.AmericanGut3K.mzXMLfiles/Samples/000028695_RG9_01_4507.mzML	Test	healthy	healthy
f.MSV000081351/ccms_peak/mzXML_Files/Rhee_1/38901.mzXML	Test	healthy	healthy
f.MSV000081351/ccms_peak/mzXML_Files/Rhee_1/38846.mzXML	Test	healthy	healthy
f.MSV000081351/ccms_peak/mzXML_Files/Rhee_1/38836.mzXML	Test	healthy	healthy
f.MSV000082221/ccms_peak/mzxml_files/samples/PLCL21492_RH3_01_28311.mzML	Test	Crohn's disease	Crohn's disease
f.MSV000080673/ccms_peak/2017.AmericanGut3K.mzXMLfiles/Samples/000028395_RC1_01_4336.mzML	Test	healthy	healthy
f.MSV000082493/ccms_peak/fecal/DM000086077_RC3_01_28964.mzML	Test	healthy	healthy
f.MSV000080673/ccms_peak/2017.AmericanGut3K.mzXMLfiles/Samples/000009942_RD11_01_6492.mzML	Test	healthy	healthy
f.MSV000082262/ccms_peak/mzxml_files/samples/170197-NH021-St1-JJK_BD5_01_11565.mzML	Test	diabetes mellitus	healthy
f.MSV000080673/ccms_peak/2017.AmericanGut3K.mzXMLfiles/Samples/000028676_RB5_01_5344.mzML	Test	healthy	healthy
f.MSV000080673/ccms_peak/2017.AmericanGut3K.mzXMLfiles/Samples/000029509_RC6_01_5247.mzML	Test	healthy	healthy
f.MSV000080673/ccms_peak/2017.AmericanGut3K.mzXMLfiles/Samples/000013941_RA1_01_4198.mzML	Test	healthy	healthy
f.MSV000080673/ccms_peak/2017.AmericanGut3K.mzXMLfiles/Samples/000030478_RC9_01_4810.mzML	Test	healthy	healthy
f.MSV000080673/ccms_peak/2017.AmericanGut3K.mzXMLfiles/Samples/000029430_RF9_01_5401.mzML	Test	healthy	healthy
f.MSV000082221/ccms_peak/mzxml_files/samples/PLCL19009_BA4_01_28116.mzML	Test	Crohn's disease	Crohn's disease
f.MSV000080673/ccms_peak/2017.AmericanGut3K.mzXMLfiles/Samples/000036901_RC6_01_4008.mzML	Test	healthy	healthy
f.MSV000080673/ccms_peak/2017.AmericanGut3K.mzXMLfiles/Samples/000009960_RB3_01_6458.mzML	Test	healthy	healthy
f.MSV000080673/ccms_peak/2017.AmericanGut3K.mzXMLfiles/Samples/000015641_RB2_01_5783.mzML	Test	healthy	healthy
f.MSV000080673/ccms_peak/2017.AmericanGut3K.mzXMLfiles/Samples/000030368_RC10_01_6589.mzML	Test	healthy	healthy
f.MSV000080673/ccms_peak/2017.AmericanGut3K.mzXMLfiles/Samples/000030707_RF3_01_6621.mzML	Test	healthy	healthy
f.MSV000080673/ccms_peak/2017.AmericanGut3K.mzXMLfiles/Samples/000027858_RB1_01_4434.mzML	Test	healthy	healthy
f.MSV000080673/ccms_peak/2017.AmericanGut3K.mzXMLfiles/Samples/000028650_RA4_01_4534.mzML	Test	healthy	healthy
f.MSV000080673/ccms_peak/2017.AmericanGut3K.mzXMLfiles/Samples/000030164_RH9_01_5096.mzML	Test	healthy	healthy
f.MSV000080673/ccms_peak/2017.AmericanGut3K.mzXMLfiles/Samples/000027908_RA10_01_6673.mzML	Test	healthy	healthy
f.MSV000080673/ccms_peak/2017.AmericanGut3K.mzXMLfiles/Samples/000030970_RG7_01_6084.mzML	Test	healthy	healthy
f.MSV000080673/ccms_peak/2017.AmericanGut3K.mzXMLfiles/Samples/000029266_RC6_01_5028.mzML	Test	healthy	healthy
f.MSV000080673/ccms_peak/2017.AmericanGut3K.mzXMLfiles/Samples/000036087_RG3_01_5628.mzML	Test	healthy	healthy
f.MSV000080673/ccms_peak/2017.AmericanGut3K.mzXMLfiles/Samples/000015070_RB6_01_4216.mzML	Test	healthy	healthy
f.MSV000080673/ccms_peak/2017.AmericanGut3K.mzXMLfiles/Samples/000040328_RF12_01_4607.mzML	Test	healthy	healthy
f.MSV000080673/ccms_peak/2017.AmericanGut3K.mzXMLfiles/Samples/000030741_RG4_01_5629.mzML	Test	healthy	healthy
f.MSV000080673/ccms_peak/2017.AmericanGut3K.mzXMLfiles/Samples/000030052_RH2_01_5420.mzML	Test	healthy	healthy
f.MSV000083462/ccms_peak/Stool_verified/mzXML_data_5/Samples/11712.SUBJECT41.STOOL.974.mzML	Test	healthy	healthy
f.MSV000080673/ccms_peak/2017.AmericanGut3K.mzXMLfiles/Samples/000023784_RE12_01_5167.mzML	Test	healthy	healthy
f.MSV000081351/ccms_peak/mzXML_Files/Rhee_3/38852.mzXML	Test	healthy	healthy
f.MSV000082221/ccms_peak/mzxml_files/samples/PLCL19628_BB2_01_28126.mzML	Test	Crohn's disease	ulcerative colitis
f.MSV000081486/ccms_peak/mzXML/2017_study_malawi/samples/FB00930260_RE1_01_14692.mzML	Test	healthy	healthy
f.MSV000080673/ccms_peak/2017.AmericanGut3K.mzXMLfiles/Samples/000036101_RF6_01_5618.mzML	Test	healthy	healthy
f.MSV000080673/ccms_peak/2017.AmericanGut3K.mzXMLfiles/Samples/000032600_RE7_01_4479.mzML	Test	healthy	healthy
f.MSV000082221/ccms_peak/mzxml_files/samples/PLCL19718_BD3_01_28151.mzML	Test	ulcerative colitis	Crohn's disease
f.MSV000080673/ccms_peak/2017.AmericanGut3K.mzXMLfiles/Samples/000029179_RD8_01_5704.mzML	Test	healthy	healthy
f.MSV000080673/ccms_peak/2017.AmericanGut3K.mzXMLfiles/Samples/000032746_RD10_01_5927.mzML	Test	healthy	healthy
f.MSV000082221/ccms_peak/mzxml_files/samples/PLCL18281_BF5_01_28177.mzML	Test	Crohn's disease	ulcerative colitis
f.MSV000082262/ccms_peak/mzxml_files/samples/170199-NH023-St1-JJK_BG5_01_11609.mzML	Test	diabetes mellitus	healthy
f.MSV000080673/ccms_peak/2017.AmericanGut3K.mzXMLfiles/Samples/000020731_RC5_01_5578.mzML	Test	healthy	healthy
f.MSV000080673/ccms_peak/2017.AmericanGut3K.mzXMLfiles/Samples/000031360_RD1_01_4570.mzML	Test	healthy	healthy
f.MSV000081486/ccms_peak/mzXML/2017_study_malawi/samples/FB00942844_RE3_01_14926.mzML	Test	healthy	healthy
f.MSV000083462/ccms_peak/Stool_verified/mzXML_data_4/Samples/11712.SUBJECT32.STOOL.721.mzML	Test	healthy	healthy
f.MSV000080673/ccms_peak/2017.AmericanGut3K.mzXMLfiles/Samples/000031309_RF7_01_6071.mzML	Test	healthy	healthy
f.MSV000083559/ccms_peak/Raw_Files/Plate1/samples/11713.10.F.10F.mzML	Test	healthy	healthy
f.MSV000080673/ccms_peak/2017.AmericanGut3K.mzXMLfiles/Samples/000029169_RF12_01_5734.mzML	Test	healthy	healthy
f.MSV000081351/ccms_peak/mzXML_Files/Rhee_4/38827.mzXML	Test	healthy	healthy
f.MSV000082493/ccms_peak/fecal/DM000086363_RH4_01_29029.mzML	Test	healthy	healthy
f.MSV000081351/ccms_peak/mzXML_Files/Rhee_4/38936.mzXML	Test	healthy	healthy
f.MSV000080673/ccms_peak/2017.AmericanGut3K.mzXMLfiles/Samples/000027359_RG6_01_3917.mzML	Test	healthy	healthy
f.MSV000081351/ccms_peak/mzXML_Files/Rhee_2/38731.mzXML	Test	healthy	healthy
f.MSV000080673/ccms_peak/2017.AmericanGut3K.mzXMLfiles/Samples/000026648_RB9_01_6133.mzML	Test	healthy	healthy
f.MSV000080673/ccms_peak/2017.AmericanGut3K.mzXMLfiles/Samples/000010093_RC10_01_6366.mzML	Test	healthy	healthy
f.MSV000080673/ccms_peak/2017.AmericanGut3K.mzXMLfiles/Samples/000029992_RE1_01_6716.mzML	Test	healthy	healthy
f.MSV000080673/ccms_peak/2017.AmericanGut3K.mzXMLfiles/Samples/000028908_RE11_01_5059.mzML	Test	healthy	healthy
f.MSV000080673/ccms_peak/2017.AmericanGut3K.mzXMLfiles/Samples/000030733_RG2_01_5627.mzML	Test	healthy	healthy
f.MSV000080673/ccms_peak/2017.AmericanGut3K.mzXMLfiles/Samples/000015117_RB3_01_4213.mzML	Test	healthy	healthy
f.MSV000082629/ccms_peak/raw_files/samples/15NAVY03_V1_20151123.mzML	Test	sleep deprivation	sleep deprivation
f.MSV000082262/ccms_peak/mzxml_files/samples/161787-NH005-St1-JJK_BD3_01_11563.mzML	Test	diabetes mellitus	healthy
f.MSV000080673/ccms_peak/2017.AmericanGut3K.mzXMLfiles/Samples/000036875_RB11_01_4000.mzML	Test	healthy	healthy
f.MSV000080673/ccms_peak/2017.AmericanGut3K.mzXMLfiles/Samples/000030454_RD12_01_6604.mzML	Test	healthy	healthy
f.MSV000080673/ccms_peak/2017.AmericanGut3K.mzXMLfiles/Samples/000027323_RE3_01_5270.mzML	Test	healthy	healthy
f.MSV000081351/ccms_peak/mzXML_Files/Rhee_1/38877.mzXML	Test	healthy	healthy
f.MSV000080673/ccms_peak/2017.AmericanGut3K.mzXMLfiles/Samples/000031806_RC9_01_6034.mzML	Test	healthy	healthy
f.MSV000081351/ccms_peak/mzXML_Files/Rhee_1/38842.mzXML	Test	healthy	healthy
f.MSV000083462/ccms_peak/Stool_verified/mzXML_data_16/Samples/11712.SUBJECT50.STOOL.1257.mzML	Test	healthy	healthy
f.MSV000080673/ccms_peak/2017.AmericanGut3K.mzXMLfiles/Samples/000029620_RF5_01_5397.mzML	Test	healthy	healthy
f.MSV000080673/ccms_peak/2017.AmericanGut3K.mzXMLfiles/Samples/000028804_RA6_01_5884.mzML	Test	healthy	healthy
f.MSV000082221/ccms_peak/mzxml_files/samples/PLCL18850_BD7_01_28155.mzML	Test	Crohn's disease	ulcerative colitis
f.MSV000080673/ccms_peak/2017.AmericanGut3K.mzXMLfiles/Samples/000020599_RB8_01_5568.mzML	Test	healthy	healthy
f.MSV000080673/ccms_peak/2017.AmericanGut3K.mzXMLfiles/Samples/000026662_RF9_01_5177.mzML	Test	healthy	healthy
f.MSV000081351/ccms_peak/mzXML_Files/Rhee_1/38708.mzXML	Test	healthy	healthy
f.MSV000080673/ccms_peak/2017.AmericanGut3K.mzXMLfiles/Samples/000033044_RC11_01_4676.mzML	Test	healthy	healthy
f.MSV000083462/ccms_peak/Stool_verified/mzXML_data_6/Samples/11712.SUBJECT17.STOOL.261.mzML	Test	healthy	healthy
f.MSV000080673/ccms_peak/2017.AmericanGut3K.mzXMLfiles/Samples/000004291_RB1_01_3949.mzML	Test	healthy	healthy
f.MSV000080673/ccms_peak/2017.AmericanGut3K.mzXMLfiles/Samples/000023960_RD10_01_4247.mzML	Test	healthy	healthy
f.MSV000082629/ccms_peak/raw_files/samples/17NAVY22_V2_20170821.mzML	Test	sleep deprivation	sleep deprivation
f.MSV000080673/ccms_peak/2017.AmericanGut3K.mzXMLfiles/Samples/000029317_RB7_01_4659.mzML	Test	healthy	healthy
f.MSV000082262/ccms_peak/mzxml_files/samples/161878-OH007-St1-JJK_GH3_01_11683.mzML	Test	diabetes mellitus	healthy
f.MSV000081486/ccms_peak/mzXML/2017_study_malawi/samples/FB00938032_RD1_01_15466.mzML	Test	healthy	healthy
f.MSV000082262/ccms_peak/mzxml_files/samples/161890-NH007-St1-JJK_BD4_01_11564.mzML	Test	diabetes mellitus	healthy
f.MSV000083559/ccms_peak/Raw_Files/Plate2/11713.22.F.22D.mzML	Test	healthy	healthy
f.MSV000080673/ccms_peak/2017.AmericanGut3K.mzXMLfiles/Samples/000029609_RE1_01_6272.mzML	Test	healthy	healthy
f.MSV000080673/ccms_peak/2017.AmericanGut3K.mzXMLfiles/Samples/000030222_RG9_01_4972.mzML	Test	healthy	healthy
f.MSV000082493/ccms_peak/fecal/DM000088573_RE1_01_28988.mzML	Test	healthy	healthy
f.MSV000080673/ccms_peak/2017.AmericanGut3K.mzXMLfiles/Samples/000036061_RD7_01_5372.mzML	Test	healthy	healthy
f.MSV000080673/ccms_peak/2017.AmericanGut3K.mzXMLfiles/Samples/000022629_RB12_01_4001.mzML	Test	healthy	healthy
f.MSV000080673/ccms_peak/2017.AmericanGut3K.mzXMLfiles/Samples/000023952_RG8_01_5743.mzML	Test	healthy	healthy
f.MSV000083462/ccms_peak/Stool_verified/mzXML_data_5/Samples/11712.SUBJECT43.STOOL.1079.mzML	Test	healthy	healthy
f.MSV000082493/ccms_peak/fecal/DM000077399_RG10_01_29022.mzML	Test	healthy	healthy
f.MSV000080673/ccms_peak/2017.AmericanGut3K.mzXMLfiles/Samples/000023178_RA7_01_6449.mzML	Test	healthy	healthy
f.MSV000081486/ccms_peak/mzXML/2017_study_malawi/samples/FB00943060_RF12_01_15505.mzML	Test	healthy	healthy
f.MSV000080673/ccms_peak/2017.AmericanGut3K.mzXMLfiles/Samples/000029510_RA1_01_5216.mzML	Test	healthy	healthy
f.MSV000080673/ccms_peak/2017.AmericanGut3K.mzXMLfiles/Samples/000036097_RF12_01_5624.mzML	Test	healthy	healthy
f.MSV000080673/ccms_peak/2017.AmericanGut3K.mzXMLfiles/Samples/000026595_RE1_01_5049.mzML	Test	healthy	healthy
f.MSV000080673/ccms_peak/2017.AmericanGut3K.mzXMLfiles/Samples/000035760_RA3_01_4312.mzML	Test	healthy	healthy
f.MSV000081351/ccms_peak/mzXML_Files/Rhee_3/38869.mzXML	Test	healthy	healthy
f.MSV000082221/ccms_peak/mzxml_files/samples/PLCL19942_BB3_01_28341.mzML	Test	Crohn's disease	Crohn's disease
f.MSV000081351/ccms_peak/mzXML_Files/Rhee_3/38762.mzXML	Test	healthy	healthy
f.MSV000080673/ccms_peak/2017.AmericanGut3K.mzXMLfiles/Samples/000027245_RH5_01_5312.mzML	Test	healthy	healthy
f.MSV000080673/ccms_peak/2017.AmericanGut3K.mzXMLfiles/Samples/000009951_RA10_01_6452.mzML	Test	healthy	healthy
f.MSV000082629/ccms_peak/raw_files/samples/16NAVY11_V1_20160621.mzML	Test	sleep deprivation	healthy
f.MSV000082262/ccms_peak/mzxml_files/samples/161990-NT1D009-St1-JJK_BG6_01_11610.mzML	Test	healthy	diabetes mellitus
f.MSV000082221/ccms_peak/mzxml_files/samples/PLCL20952_RG9_01_28304.mzML	Test	Crohn's disease	Crohn's disease
f.MSV000083462/ccms_peak/Stool_verified/mzXML_data_6/Samples/11712.SUBJECT40.STOOL.920.A.mzML	Test	healthy	healthy
f.MSV000080673/ccms_peak/2017.AmericanGut3K.mzXMLfiles/Samples/000032679_RC12_01_6701.mzML	Test	healthy	healthy
f.MSV000080673/ccms_peak/2017.AmericanGut3K.mzXMLfiles/Samples/000031455_RH7_01_5866.mzML	Test	healthy	healthy
f.MSV000080673/ccms_peak/2017.AmericanGut3K.mzXMLfiles/Samples/000038479_RE4_01_3889.mzML	Test	healthy	healthy
f.MSV000082221/ccms_peak/mzxml_files/samples/PLCL18880_RF4_01_28073.mzML	Test	ulcerative colitis	Crohn's disease
f.MSV000080673/ccms_peak/2017.AmericanGut3K.mzXMLfiles/Samples/000022094_RB9_01_5569.mzML	Test	healthy	healthy
f.MSV000080673/ccms_peak/2017.AmericanGut3K.mzXMLfiles/Samples/000036441_RA2_01_5439.mzML	Test	healthy	healthy
f.MSV000080673/ccms_peak/2017.AmericanGut3K.mzXMLfiles/Samples/000023647_RB3_01_5012.mzML	Test	healthy	healthy
f.MSV000080673/ccms_peak/2017.AmericanGut3K.mzXMLfiles/Samples/000029991_RF4_01_6622.mzML	Test	healthy	healthy
f.MSV000081351/ccms_peak/mzXML_Files/Rhee_3/39029.mzXML	Test	healthy	healthy
f.MSV000083462/ccms_peak/Stool_verified/mzXML_data_6/Samples/11712.SUBJECT40.STOOL.919.mzML	Test	healthy	healthy
f.MSV000081351/ccms_peak/mzXML_Files/Rhee_3/39141.mzXML	Test	healthy	healthy
f.MSV000080673/ccms_peak/2017.AmericanGut3K.mzXMLfiles/Samples/000032929_RC9_01_4674.mzML	Test	healthy	healthy
f.MSV000080673/ccms_peak/2017.AmericanGut3K.mzXMLfiles/Samples/000027606_RD2_01_4350.mzML	Test	healthy	healthy
f.MSV000080673/ccms_peak/2017.AmericanGut3K.mzXMLfiles/Samples/000029597_RD7_01_4355.mzML	Test	healthy	healthy
f.MSV000080673/ccms_peak/2017.AmericanGut3K.mzXMLfiles/Samples/000037580_RA8_01_4317.mzML	Test	healthy	healthy
f.MSV000080673/ccms_peak/2017.AmericanGut3K.mzXMLfiles/Samples/000041281_RG8_01_4616.mzML	Test	healthy	healthy
f.MSV000080673/ccms_peak/2017.AmericanGut3K.mzXMLfiles/Samples/000030404_RD3_01_5257.mzML	Test	healthy	healthy
f.MSV000080673/ccms_peak/2017.AmericanGut3K.mzXMLfiles/Samples/000029331_RF3_01_4953.mzML	Test	healthy	healthy
f.MSV000080673/ccms_peak/2017.AmericanGut3K.mzXMLfiles/Samples/000031924_RF3_01_4266.mzML	Test	healthy	healthy
f.MSV000080673/ccms_peak/2017.AmericanGut3K.mzXMLfiles/Samples/000040345_RF10_01_4605.mzML	Test	healthy	healthy
f.MSV000080673/ccms_peak/2017.AmericanGut3K.mzXMLfiles/Samples/000036900_RA2_01_3978.mzML	Test	healthy	healthy
f.MSV000080673/ccms_peak/2017.AmericanGut3K.mzXMLfiles/Samples/000030377_RC12_01_3871.mzML	Test	healthy	healthy
f.MSV000080673/ccms_peak/2017.AmericanGut3K.mzXMLfiles/Samples/000022980_RE1_01_4029.mzML	Test	healthy	healthy
f.MSV000080673/ccms_peak/2017.AmericanGut3K.mzXMLfiles/Samples/000028099_RH6_01_5093.mzML	Test	healthy	healthy
f.MSV000080673/ccms_peak/2017.AmericanGut3K.mzXMLfiles/Samples/000028536_RH5_01_6649.mzML	Test	healthy	healthy
f.MSV000080673/ccms_peak/2017.AmericanGut3K.mzXMLfiles/Samples/000023013_RB11_01_6577.mzML	Test	healthy	healthy
f.MSV000080673/ccms_peak/2017.AmericanGut3K.mzXMLfiles/Samples/000039830_RA8_01_6338.mzML	Test	healthy	healthy
f.MSV000080673/ccms_peak/2017.AmericanGut3K.mzXMLfiles/Samples/000026660_RD4_01_5146.mzML	Test	healthy	healthy
f.MSV000080673/ccms_peak/2017.AmericanGut3K.mzXMLfiles/Samples/000028538_RC10_01_6699.mzML	Test	healthy	healthy
f.MSV000082221/ccms_peak/mzxml_files/samples/PLCL18886_BC4_01_28140.mzML	Test	Crohn's disease	ulcerative colitis
f.MSV000081486/ccms_peak/mzXML/2017_study_malawi/samples/FB00851963_RC9_01_14906.mzML	Test	healthy	healthy
f.MSV000080673/ccms_peak/2017.AmericanGut3K.mzXMLfiles/Samples/000030090_RH2_01_4291.mzML	Test	healthy	healthy
f.MSV000080673/ccms_peak/2017.AmericanGut3K.mzXMLfiles/Samples/000033048_RE3_01_3888.mzML	Test	healthy	healthy
f.MSV000080673/ccms_peak/2017.AmericanGut3K.mzXMLfiles/Samples/000010039_RF3_01_6400.mzML	Test	healthy	healthy
f.MSV000080673/ccms_peak/2017.AmericanGut3K.mzXMLfiles/Samples/000028967_RB1_01_5229.mzML	Test	healthy	healthy
f.MSV000080673/ccms_peak/2017.AmericanGut3K.mzXMLfiles/Samples/000027315_RG10_01_5745.mzML	Test	healthy	healthy
f.MSV000080673/ccms_peak/2017.AmericanGut3K.mzXMLfiles/Samples/000030973_RH5_01_5864.mzML	Test	healthy	healthy
f.MSV000080673/ccms_peak/2017.AmericanGut3K.mzXMLfiles/Samples/000031575_RA2_01_5880.mzML	Test	healthy	healthy
f.MSV000081486/ccms_peak/mzXML/2017_study_malawi/samples/FB00859034_RE10_01_14933.mzML	Test	healthy	healthy
f.MSV000080673/ccms_peak/2017.AmericanGut3K.mzXMLfiles/Samples/000029472_RG7_01_4970.mzML	Test	healthy	healthy
f.MSV000080673/ccms_peak/2017.AmericanGut3K.mzXMLfiles/Samples/000006490_RH4_01_6427.mzML	Test	healthy	healthy
f.MSV000080673/ccms_peak/2017.AmericanGut3K.mzXMLfiles/Samples/000028205_RA1_01_4997.mzML	Test	healthy	healthy
f.MSV000080673/ccms_peak/2017.AmericanGut3K.mzXMLfiles/Samples/000022172_RG8_01_4725.mzML	Test	healthy	healthy
f.MSV000081351/ccms_peak/mzXML_Files/Rhee_2/38925.mzXML	Test	healthy	healthy
f.MSV000080673/ccms_peak/2017.AmericanGut3K.mzXMLfiles/Samples/000028092_RF6_01_5174.mzML	Test	healthy	healthy
f.MSV000080673/ccms_peak/2017.AmericanGut3K.mzXMLfiles/Samples/000029446_RG8_01_5191.mzML	Test	healthy	healthy
f.MSV000080673/ccms_peak/2017.AmericanGut3K.mzXMLfiles/Samples/000020753_RE7_01_6722.mzML	Test	healthy	healthy
f.MSV000083462/ccms_peak/Stool_verified/mzXML_data_3/Samples/11712.SUBJECT24.STOOL.526.mzML	Test	healthy	healthy
f.MSV000080673/ccms_peak/2017.AmericanGut3K.mzXMLfiles/Samples/000033742_RD8_01_4245.mzML	Test	healthy	healthy
f.MSV000081486/ccms_peak/mzXML/2017_study_malawi/samples/FB00259083_RA6_01_14532.mzML	Test	healthy	healthy
f.MSV000081351/ccms_peak/mzXML_Files/Rhee_4/38944.mzXML	Test	healthy	healthy
f.MSV000082221/ccms_peak/mzxml_files/samples/PLCL19017_BD10_01_28158.mzML	Test	ulcerative colitis	Crohn's disease
f.MSV000080673/ccms_peak/2017.AmericanGut3K.mzXMLfiles/Samples/000002531_RG1_01_5847.mzML	Test	healthy	healthy
f.MSV000080673/ccms_peak/2017.AmericanGut3K.mzXMLfiles/Samples/000035355_RC1_01_6246.mzML	Test	healthy	healthy
f.MSV000080673/ccms_peak/2017.AmericanGut3K.mzXMLfiles/Samples/000022493_RG8_01_4063.mzML	Test	healthy	healthy
f.MSV000083462/ccms_peak/Stool_verified/mzXML_data_7/Samples/11712.SUBJECT30.STOOL.678.mzML	Test	healthy	healthy
f.MSV000081486/ccms_peak/mzXML/2017_study_malawi/samples/FB00259971_RD4_01_15134.mzML	Test	healthy	healthy
f.MSV000083462/ccms_peak/Stool_verified/mzXML_data_5/Samples/11712.SUBJECT32.STOOL.722.mzML	Test	healthy	healthy
f.MSV000080673/ccms_peak/2017.AmericanGut3K.mzXMLfiles/Samples/000028394_RC4_01_4669.mzML	Test	healthy	healthy
f.MSV000080673/ccms_peak/2017.AmericanGut3K.mzXMLfiles/Samples/000028281_RG4_01_5187.mzML	Test	healthy	healthy
f.MSV000080673/ccms_peak/2017.AmericanGut3K.mzXMLfiles/Samples/000033794_RF4_01_6068.mzML	Test	healthy	healthy
f.MSV000081351/ccms_peak/mzXML_Files/Rhee_2/39122.mzXML	Test	healthy	healthy
f.MSV000081351/ccms_peak/mzXML_Files/Rhee_2/38977.mzXML	Test	healthy	healthy
f.MSV000080673/ccms_peak/2017.AmericanGut3K.mzXMLfiles/Samples/000030437_RG5_01_5299.mzML	Test	healthy	healthy
f.MSV000080673/ccms_peak/2017.AmericanGut3K.mzXMLfiles/Samples/000028954_RD6_01_5148.mzML	Test	healthy	healthy
f.MSV000080673/ccms_peak/2017.AmericanGut3K.mzXMLfiles/Samples/000031852_RB11_01_4554.mzML	Test	healthy	healthy
f.MSV000082221/ccms_peak/mzxml_files/samples/PLCL23145_RC2_01_28242.mzML	Test	Crohn's disease	ulcerative colitis
f.MSV000080673/ccms_peak/2017.AmericanGut3K.mzXMLfiles/Samples/000036206_RC2_01_5354.mzML	Test	healthy	healthy
f.MSV000080673/ccms_peak/2017.AmericanGut3K.mzXMLfiles/Samples/000006352_RC2_01_6470.mzML	Test	healthy	healthy
f.MSV000083559/ccms_peak/Raw_Files/Plate2/11713.8.F.8E.mzML	Test	healthy	healthy
f.MSV000080673/ccms_peak/2017.AmericanGut3K.mzXMLfiles/Samples/000030070_RD9_01_6601.mzML	Test	healthy	healthy
f.MSV000081351/ccms_peak/mzXML_Files/Rhee_3/38895.mzXML	Test	healthy	healthy
f.MSV000083462/ccms_peak/Stool_verified/mzXML_data_16/Samples/11712.SUBJECT60.STOOL.1340.mzML	Test	healthy	healthy
f.MSV000080673/ccms_peak/2017.AmericanGut3K.mzXMLfiles/Samples/000028914_RG6_01_5300.mzML	Test	healthy	healthy
f.MSV000080673/ccms_peak/2017.AmericanGut3K.mzXMLfiles/Samples/000030346_RC12_01_5475.mzML	Test	healthy	healthy
f.MSV000080673/ccms_peak/2017.AmericanGut3K.mzXMLfiles/Samples/000021236_RB2_01_5672.mzML	Test	healthy	healthy
f.MSV000080673/ccms_peak/2017.AmericanGut3K.mzXMLfiles/Samples/000036427_RC4_01_4450.mzML	Test	healthy	healthy
f.MSV000080673/ccms_peak/2017.AmericanGut3K.mzXMLfiles/Samples/000029522_redo_RC7_01_4672.mzML	Test	healthy	healthy
f.MSV000080673/ccms_peak/2017.AmericanGut3K.mzXMLfiles/Samples/000037552_redo_RC9_01_3868.mzML	Test	healthy	healthy
f.MSV000080673/ccms_peak/2017.AmericanGut3K.mzXMLfiles/Samples/000034117_RD11_01_6049.mzML	Test	healthy	healthy
f.MSV000082221/ccms_peak/mzxml_files/samples/PLCL21514_RB5_01_28232.mzML	Test	Crohn's disease	ulcerative colitis
f.MSV000080673/ccms_peak/2017.AmericanGut3K.mzXMLfiles/Samples/000033801_RE2_01_6053.mzML	Test	healthy	healthy
f.MSV000080673/ccms_peak/2017.AmericanGut3K.mzXMLfiles/Samples/000030063_RG11_01_6642.mzML	Test	healthy	healthy
f.MSV000080673/ccms_peak/2017.AmericanGut3K.mzXMLfiles/Samples/000034139_RG7_01_5964.mzML	Test	healthy	healthy
f.MSV000080673/ccms_peak/2017.AmericanGut3K.mzXMLfiles/Samples/000033744_RA6_01_6005.mzML	Test	healthy	healthy
f.MSV000083559/ccms_peak/Raw_Files/Plate1/samples/11713.5.F.5F.mzML	Test	healthy	healthy
f.MSV000082221/ccms_peak/mzxml_files/samples/PLCL18794_BC6_01_28142.mzML	Test	ulcerative colitis	Crohn's disease
f.MSV000083462/ccms_peak/Stool_verified/mzXML_data_7/Samples/11712.SUBJECT3.STOOL.637.mzML	Test	healthy	healthy
f.MSV000082262/ccms_peak/mzxml_files/samples/161994-nt1d011-st1-jjk_BG7_01_11611.mzML	Test	diabetes mellitus	diabetes mellitus
f.MSV000081486/ccms_peak/mzXML/2017_study_malawi/samples/FB01924526_RA4_01_15320.mzML	Test	healthy	healthy
f.MSV000081351/ccms_peak/mzXML_Files/Rhee_4/38728.mzXML	Test	healthy	healthy
f.MSV000080673/ccms_peak/2017.AmericanGut3K.mzXMLfiles/Samples/000023347_RB12_01_5793.mzML	Test	healthy	healthy
f.MSV000083462/ccms_peak/Stool_verified/mzXML_data_3/Samples/11712.SUBJECT41.STOOL.965.mzML	Test	healthy	healthy
f.MSV000080673/ccms_peak/2017.AmericanGut3K.mzXMLfiles/Samples/000020722_RC2_01_4913.mzML	Test	healthy	healthy
f.MSV000082493/ccms_peak/fecal/DM000078171_RE3_01_28990.mzML	Test	healthy	healthy
f.MSV000080673/ccms_peak/2017.AmericanGut3K.mzXMLfiles/Samples/000030674_RF9_01_4050.mzML	Test	healthy	healthy
f.MSV000082221/ccms_peak/mzxml_files/samples/PLCL21383_RE9_01_28278.mzML	Test	Crohn's disease	Crohn's disease
f.MSV000082493/ccms_peak/fecal/DM000086143_RD6_01_28980.mzML	Test	healthy	healthy
f.MSV000080673/ccms_peak/2017.AmericanGut3K.mzXMLfiles/Samples/000029607_RE1_01_4583.mzML	Test	healthy	healthy
f.MSV000080673/ccms_peak/2017.AmericanGut3K.mzXMLfiles/Samples/000029192_RG4_01_5739.mzML	Test	healthy	healthy
f.MSV000083462/ccms_peak/Stool_verified/mzXML_data_4/Samples/11712.SUBJECT26.STOOL.568.mzML	Test	healthy	healthy
f.MSV000082221/ccms_peak/mzxml_files/samples/PLCL23020_RE6_01_28275.mzML	Test	Crohn's disease	ulcerative colitis
f.MSV000080673/ccms_peak/2017.AmericanGut3K.mzXMLfiles/Samples/000036912_RG5_01_4060.mzML	Test	healthy	healthy
f.MSV000080673/ccms_peak/2017.AmericanGut3K.mzXMLfiles/Samples/000039836_RA7_01_6226.mzML	Test	healthy	healthy
f.MSV000083462/ccms_peak/Stool_verified/mzXML_data_6/Samples/11712.SUBJECT20.STOOL.435.mzML	Test	healthy	healthy
f.MSV000081486/ccms_peak/mzXML/2017_study_malawi/samples/FB00259931_RF7_01_15052.mzML	Test	healthy	healthy
f.MSV000081486/ccms_peak/mzXML/2017_study_malawi/samples/FB00930399_RG7_01_15513.mzML	Test	healthy	healthy
f.MSV000081486/ccms_peak/mzXML/2017_study_malawi/samples/FB00943061_RA9_01_15656.mzML	Test	healthy	healthy
f.MSV000080673/ccms_peak/2017.AmericanGut3K.mzXMLfiles/Samples/000029311_RD4_01_4928.mzML	Test	healthy	healthy
f.MSV000081486/ccms_peak/mzXML/2017_study_malawi/samples/FB00056770_RG8_01_15293.mzML	Test	healthy	healthy
f.MSV000080673/ccms_peak/2017.AmericanGut3K.mzXMLfiles/Samples/000031387_RH4_01_5863.mzML	Test	healthy	healthy
f.MSV000082262/ccms_peak/mzxml_files/samples/170225-OT1D024-St1-JJK_BA12_01_11530.mzML	Test	diabetes mellitus	diabetes mellitus
f.MSV000080673/ccms_peak/2017.AmericanGut3K.mzXMLfiles/Samples/000031323_RD6_01_4575.mzML	Test	healthy	healthy
f.MSV000080673/ccms_peak/2017.AmericanGut3K.mzXMLfiles/Samples/000031030_RF8_01_5289.mzML	Test	healthy	healthy
f.MSV000082221/ccms_peak/mzxml_files/samples/PLCL19593_RD3_01_28044.mzML	Test	Crohn's disease	ulcerative colitis
f.MSV000080673/ccms_peak/2017.AmericanGut3K.mzXMLfiles/Samples/000023785_RB4_01_4326.mzML	Test	healthy	healthy
f.MSV000080673/ccms_peak/2017.AmericanGut3K.mzXMLfiles/Samples/000022115_RB6_01_5015.mzML	Test	healthy	healthy
f.MSV000081486/ccms_peak/mzXML/2017_study_malawi/samples/FB00862420_RB12_01_14775.mzML	Test	healthy	healthy
f.MSV000080673/ccms_peak/2017.AmericanGut3K.mzXMLfiles/Samples/000030055_RE4_01_4254.mzML	Test	healthy	healthy
f.MSV000081351/ccms_peak/mzXML_Files/Rhee_4/38868.mzXML	Test	healthy	healthy
f.MSV000082221/ccms_peak/mzxml_files/samples/PLCL17696_RG9_01_28091.mzML	Test	Crohn's disease	Crohn's disease
f.MSV000083462/ccms_peak/Stool_verified/mzXML_data_16/Samples/11712.SUBJECT46.STOOL.1245.mzML	Test	healthy	healthy
f.MSV000082493/ccms_peak/fecal/DM000078530_RC8_01_29322.mzML	Test	healthy	healthy
f.MSV000080673/ccms_peak/2017.AmericanGut3K.mzXMLfiles/Samples/000010009_RE7_01_6390.mzML	Test	healthy	healthy
f.MSV000080673/ccms_peak/2017.AmericanGut3K.mzXMLfiles/Samples/000036070_RC11_01_4457.mzML	Test	healthy	healthy
f.MSV000080673/ccms_peak/2017.AmericanGut3K.mzXMLfiles/Samples/000029409_RA5_01_5001.mzML	Test	healthy	healthy
f.MSV000083462/ccms_peak/Stool_verified/mzXML_data_7/Samples/11712.SUBJECT35.STOOL.765.mzML	Test	healthy	healthy
f.MSV000080673/ccms_peak/2017.AmericanGut3K.mzXMLfiles/Samples/000030170_RE12_01_6617.mzML	Test	healthy	healthy
f.MSV000080673/ccms_peak/2017.AmericanGut3K.mzXMLfiles/Samples/000020600_RA3_01_5550.mzML	Test	healthy	healthy
f.MSV000082221/ccms_peak/mzxml_files/samples/PLCL24015_BA5_01_28331.mzML	Test	Crohn's disease	ulcerative colitis
f.MSV000080673/ccms_peak/2017.AmericanGut3K.mzXMLfiles/Samples/000027775_RH3_01_4979.mzML	Test	healthy	healthy
f.MSV000081486/ccms_peak/mzXML/2017_study_malawi/samples/FB01126323_RF4_01_15495.mzML	Test	healthy	healthy
f.MSV000080673/ccms_peak/2017.AmericanGut3K.mzXMLfiles/Samples/000031024_RH10_01_5758.mzML	Test	healthy	healthy
f.MSV000083462/ccms_peak/Stool_verified/mzXML_data_5/Samples/11712.SUBJECT39.STOOL.839.mzML	Test	healthy	healthy
f.MSV000081351/ccms_peak/mzXML_Files/Rhee_4/38803.mzXML	Test	healthy	healthy
f.MSV000083462/ccms_peak/Stool_verified/mzXML_data_16/Samples/11712.SUBJECT55.STOOL.1269.mzML	Test	healthy	healthy
f.MSV000080673/ccms_peak/2017.AmericanGut3K.mzXMLfiles/Samples/000028460_RE7_01_5386.mzML	Test	healthy	healthy
f.MSV000080673/ccms_peak/2017.AmericanGut3K.mzXMLfiles/Samples/000006160_RE6_01_6500.mzML	Test	healthy	healthy
f.MSV000081486/ccms_peak/mzXML/2017_study_malawi/samples/FB01123101_RE11_01_15489.mzML	Test	healthy	healthy
f.MSV000080673/ccms_peak/2017.AmericanGut3K.mzXMLfiles/Samples/000033033_RD3_01_4681.mzML	Test	healthy	healthy
f.MSV000080673/ccms_peak/2017.AmericanGut3K.mzXMLfiles/Samples/000022678_RE12_01_4262.mzML	Test	healthy	healthy
f.MSV000080673/ccms_peak/2017.AmericanGut3K.mzXMLfiles/Samples/000031029_RE9_01_6172.mzML	Test	healthy	healthy
f.MSV000080673/ccms_peak/2017.AmericanGut3K.mzXMLfiles/Samples/000031204_RH7_01_4737.mzML	Test	healthy	healthy
f.MSV000080673/ccms_peak/2017.AmericanGut3K.mzXMLfiles/Samples/000023526_RB2_01_4900.mzML	Test	healthy	healthy
f.MSV000083462/ccms_peak/Stool_verified/mzXML_data_4/Samples/11712.SUBJECT34.STOOL.747.mzML	Test	healthy	healthy
f.MSV000080673/ccms_peak/2017.AmericanGut3K.mzXMLfiles/Samples/000032885_RF8_01_6626.mzML	Test	healthy	healthy
f.MSV000080673/ccms_peak/2017.AmericanGut3K.mzXMLfiles/Samples/000022220_RH12_01_6214.mzML	Test	healthy	healthy
f.MSV000081486/ccms_peak/mzXML/2017_study_malawi/samples/FB00055848_RA2_01_14419.mzML	Test	healthy	healthy
f.MSV000080673/ccms_peak/2017.AmericanGut3K.mzXMLfiles/Samples/000030014_RG12_01_6643.mzML	Test	healthy	healthy
f.MSV000080673/ccms_peak/2017.AmericanGut3K.mzXMLfiles/Samples/000026593_RH3_01_4869.mzML	Test	healthy	healthy
f.MSV000080673/ccms_peak/2017.AmericanGut3K.mzXMLfiles/Samples/000010030_RG11_01_6421.mzML	Test	healthy	healthy
f.MSV000080673/ccms_peak/2017.AmericanGut3K.mzXMLfiles/Samples/000022081_RD3_01_5368.mzML	Test	healthy	healthy
f.MSV000081486/ccms_peak/mzXML/2017_study_malawi/samples/FB00929468_RC8_01_14673.mzML	Test	healthy	healthy
f.MSV000080673/ccms_peak/2017.AmericanGut3K.mzXMLfiles/Samples/000029264_RF6_01_5508.mzML	Test	healthy	healthy
f.MSV000081351/ccms_peak/mzXML_Files/Rhee_2/39145.mzXML	Test	healthy	healthy
f.MSV000080673/ccms_peak/2017.AmericanGut3K.mzXMLfiles/Samples/000032623_RD8_01_4686.mzML	Test	healthy	healthy
f.MSV000083462/ccms_peak/Stool_verified/mzXML_data_7/Samples/11712.SUBJECT31.STOOL.704.mzML	Test	healthy	healthy
f.MSV000082629/ccms_peak/raw_files/samples/16NAVY10_V2_20160712.mzML	Test	sleep deprivation	sleep deprivation
f.MSV000080673/ccms_peak/2017.AmericanGut3K.mzXMLfiles/Samples/000026611_RD1_01_5808.mzML	Test	healthy	healthy
f.MSV000080673/ccms_peak/2017.AmericanGut3K.mzXMLfiles/Samples/000013255_RD10_01_5596.mzML	Test	healthy	healthy
f.MSV000080673/ccms_peak/2017.AmericanGut3K.mzXMLfiles/Samples/000029172_RE1_01_5268.mzML	Test	healthy	healthy
f.MSV000080673/ccms_peak/2017.AmericanGut3K.mzXMLfiles/Samples/000014649_RB2_01_6014.mzML	Test	healthy	healthy
f.MSV000080673/ccms_peak/2017.AmericanGut3K.mzXMLfiles/Samples/000031056_RC5_01_4806.mzML	Test	healthy	healthy
f.MSV000082493/ccms_peak/fecal/DM000076075_RA7_01_29294.mzML	Test	healthy	healthy
f.MSV000082629/ccms_peak/raw_files/samples/17NAVY24_V1_20170908.mzML	Test	sleep deprivation	healthy
f.MSV000082221/ccms_peak/mzxml_files/samples/PLCL21472_BH6_01_28202.mzML	Test	Crohn's disease	ulcerative colitis
f.MSV000083559/ccms_peak/Raw_Files/Plate2/11713.16.F.16F.mzML	Test	healthy	healthy
f.MSV000083462/ccms_peak/Stool_verified/mzXML_data_3/Samples/11712.SUBJECT42.STOOL.1015.mzML	Test	healthy	healthy
f.MSV000081351/ccms_peak/mzXML_Files/Rhee_4/39131.mzXML	Test	healthy	healthy
f.MSV000080673/ccms_peak/2017.AmericanGut3K.mzXMLfiles/Samples/000036080_RF11_01_3909.mzML	Test	healthy	healthy
f.MSV000081351/ccms_peak/mzXML_Files/Rhee_2/38711.mzXML	Test	healthy	healthy
f.MSV000080673/ccms_peak/2017.AmericanGut3K.mzXMLfiles/Samples/000035475_RA12_01_6123.mzML	Test	healthy	healthy
f.MSV000080673/ccms_peak/2017.AmericanGut3K.mzXMLfiles/Samples/000039907_RC12_01_5916.mzML	Test	healthy	healthy
f.MSV000080673/ccms_peak/2017.AmericanGut3K.mzXMLfiles/Samples/000028817_RB1_01_3990.mzML	Test	healthy	healthy
f.MSV000081486/ccms_peak/mzXML/2017_study_malawi/samples/FB00859402_RB3_01_14433.mzML	Test	healthy	healthy
f.MSV000083462/ccms_peak/Stool_verified/mzXML_data_4/Samples/11712.SUBJECT17.STOOL.258.mzML	Test	healthy	healthy
f.MSV000080673/ccms_peak/2017.AmericanGut3K.mzXMLfiles/Samples/000028176_RB8_01_5347.mzML	Test	healthy	healthy
f.MSV000080673/ccms_peak/2017.AmericanGut3K.mzXMLfiles/Samples/000006343_RC5_01_6473.mzML	Test	healthy	healthy
f.MSV000080673/ccms_peak/2017.AmericanGut3K.mzXMLfiles/Samples/000030480_RB10_01_5901.mzML	Test	healthy	healthy
f.MSV000080673/ccms_peak/2017.AmericanGut3K.mzXMLfiles/Samples/000022250_RB7_01_4905.mzML	Test	healthy	healthy
f.MSV000080673/ccms_peak/2017.AmericanGut3K.mzXMLfiles/Samples/000029989_RH5_01_4294.mzML	Test	healthy	healthy
f.MSV000081486/ccms_peak/mzXML/2017_study_malawi/samples/FB00941928_RB1_01_14653.mzML	Test	healthy	healthy
f.MSV000080673/ccms_peak/2017.AmericanGut3K.mzXMLfiles/Samples/000035758_RF2_01_4265.mzML	Test	healthy	healthy
f.MSV000080673/ccms_peak/2017.AmericanGut3K.mzXMLfiles/Samples/000027254_RC10_01_5032.mzML	Test	healthy	healthy
f.MSV000082221/ccms_peak/mzxml_files/samples/PLCL23003_RD2_01_28255.mzML	Test	ulcerative colitis	Crohn's disease
f.MSV000083462/ccms_peak/Stool_verified/mzXML_data_7/Samples/11712.SUBJECT13.STOOL.116.mzML	Test	healthy	healthy
f.MSV000081486/ccms_peak/mzXML/2017_study_malawi/samples/FB00856017_RH8_01_15079.mzML	Test	healthy	healthy
f.MSV000080673/ccms_peak/2017.AmericanGut3K.mzXMLfiles/Samples/000032976_RA11_01_4896.mzML	Test	healthy	healthy
f.MSV000080673/ccms_peak/2017.AmericanGut3K.mzXMLfiles/Samples/000006436_RB10_01_6353.mzML	Test	healthy	healthy
f.MSV000080673/ccms_peak/2017.AmericanGut3K.mzXMLfiles/Samples/000026034_RB6_01_5787.mzML	Test	healthy	healthy
f.MSV000080673/ccms_peak/2017.AmericanGut3K.mzXMLfiles/Samples/000010012_RG2_01_6412.mzML	Test	healthy	healthy
f.MSV000080673/ccms_peak/2017.AmericanGut3K.mzXMLfiles/Samples/000028487_RD4_01_6596.mzML	Test	healthy	healthy
f.MSV000083559/ccms_peak/Raw_Files/Plate2/11713.21.F.21B.mzML	Test	healthy	healthy
f.MSV000080673/ccms_peak/2017.AmericanGut3K.mzXMLfiles/Samples/000028180_RH2_01_5530.mzML	Test	healthy	healthy
f.MSV000080673/ccms_peak/2017.AmericanGut3K.mzXMLfiles/Samples/000029299_RF5_01_4709.mzML	Test	healthy	healthy
f.MSV000080673/ccms_peak/2017.AmericanGut3K.mzXMLfiles/Samples/000029316_RF2_01_4952.mzML	Test	healthy	healthy
f.MSV000080673/ccms_peak/2017.AmericanGut3K.mzXMLfiles/Samples/000028915_RB3_01_4901.mzML	Test	healthy	healthy
f.MSV000080673/ccms_peak/2017.AmericanGut3K.mzXMLfiles/Samples/000022979_RC3_01_6028.mzML	Test	healthy	healthy
f.MSV000080673/ccms_peak/2017.AmericanGut3K.mzXMLfiles/Samples/000028733_RG2_01_5737.mzML	Test	healthy	healthy
f.MSV000080673/ccms_peak/2017.AmericanGut3K.mzXMLfiles/Samples/000035393_RD12_01_6162.mzML	Test	healthy	healthy
f.MSV000081351/ccms_peak/mzXML_Files/Rhee_3/38772.mzXML	Test	healthy	healthy
f.MSV000081351/ccms_peak/mzXML_Files/Rhee_4/38928.mzXML	Test	healthy	healthy
f.MSV000080673/ccms_peak/2017.AmericanGut3K.mzXMLfiles/Samples/000031363_RD2_01_5809.mzML	Test	healthy	healthy
f.MSV000080673/ccms_peak/2017.AmericanGut3K.mzXMLfiles/Samples/000017360_RD7_01_6045.mzML	Test	healthy	healthy
f.MSV000080673/ccms_peak/2017.AmericanGut3K.mzXMLfiles/Samples/000036943_RE1_01_4362.mzML	Test	healthy	healthy
f.MSV000080673/ccms_peak/2017.AmericanGut3K.mzXMLfiles/Samples/000028966_RB10_01_5019.mzML	Test	healthy	healthy
f.MSV000080673/ccms_peak/2017.AmericanGut3K.mzXMLfiles/Samples/000014638_RD11_01_5153.mzML	Test	healthy	healthy
f.MSV000080673/ccms_peak/2017.AmericanGut3K.mzXMLfiles/Samples/000031150_RB2_01_4545.mzML	Test	healthy	healthy
f.MSV000082221/ccms_peak/mzxml_files/samples/PLCL21452_RC4_01_28244.mzML	Test	Crohn's disease	Crohn's disease
f.MSV000080673/ccms_peak/2017.AmericanGut3K.mzXMLfiles/Samples/000031871_RC5_01_4561.mzML	Test	healthy	healthy
f.MSV000083462/ccms_peak/Stool_verified/mzXML_data_7/Samples/11712.SUBJECT31.STOOL.705.mzML	Test	healthy	healthy
f.MSV000080673/ccms_peak/2017.AmericanGut3K.mzXMLfiles/Samples/000023852_RH5_01_3929.mzML	Test	healthy	healthy
f.MSV000082221/ccms_peak/mzxml_files/samples/PLCL20983_BF8_01_28180.mzML	Test	ulcerative colitis	Crohn's disease
f.MSV000080673/ccms_peak/2017.AmericanGut3K.mzXMLfiles/Samples/000033679_RG11_01_6088.mzML	Test	healthy	healthy
f.MSV000081486/ccms_peak/mzXML/2017_study_malawi/samples/FB01126180_RF12_01_15724.mzML	Test	healthy	healthy
f.MSV000080673/ccms_peak/2017.AmericanGut3K.mzXMLfiles/Samples/000028228_RD5_01_4819.mzML	Test	healthy	healthy
f.MSV000081351/ccms_peak/mzXML_Files/Rhee_2/39130.mzXML	Test	healthy	healthy
f.MSV000080673/ccms_peak/2017.AmericanGut3K.mzXMLfiles/Samples/000033675_RF5_01_6069.mzML	Test	healthy	healthy
f.MSV000082629/ccms_peak/raw_files/samples/16NAVY12_V2_20160814.mzML	Test	sleep deprivation	sleep deprivation
f.MSV000080673/ccms_peak/2017.AmericanGut3K.mzXMLfiles/Samples/000027224_RB8_01_5789.mzML	Test	healthy	healthy
f.MSV000081351/ccms_peak/mzXML_Files/Rhee_3/38799.mzXML	Test	healthy	healthy
f.MSV000080673/ccms_peak/2017.AmericanGut3K.mzXMLfiles/Samples/000028147_RF5_01_5066.mzML	Test	healthy	healthy
f.MSV000080673/ccms_peak/2017.AmericanGut3K.mzXMLfiles/Samples/000038418_RH6_01_6317.mzML	Test	ulcerative colitis	healthy
f.MSV000082221/ccms_peak/mzxml_files/samples/PLCL24018_BH4_01_28409.mzML	Test	Crohn's disease	Crohn's disease
f.MSV000080673/ccms_peak/2017.AmericanGut3K.mzXMLfiles/Samples/000009948_RD6_01_6487.mzML	Test	healthy	healthy
f.MSV000083462/ccms_peak/Stool_verified/mzXML_data_4/Samples/11712.SUBJECT25.STOOL.552.mzML	Test	healthy	healthy
f.MSV000081486/ccms_peak/mzXML/2017_study_malawi/samples/FB00259097_RH9_01_14971.mzML	Test	healthy	healthy
f.MSV000083462/ccms_peak/Stool_verified/mzXML_data_4/Samples/11712.SUBJECT37.STOOL.804.mzML	Test	healthy	healthy
f.MSV000080673/ccms_peak/2017.AmericanGut3K.mzXMLfiles/Samples/000006544_RF9_01_6406.mzML	Test	healthy	healthy
f.MSV000080673/ccms_peak/2017.AmericanGut3K.mzXMLfiles/Samples/000031894_RC10_01_4566.mzML	Test	healthy	healthy
f.MSV000080673/ccms_peak/2017.AmericanGut3K.mzXMLfiles/Samples/000039952_RC5_01_6584.mzML	Test	healthy	healthy
f.MSV000082221/ccms_peak/mzxml_files/samples/PLCL18250_RH12_01_28106.mzML	Test	Crohn's disease	Crohn's disease
f.MSV000083756/ccms_peak/Fecal-1-7ACN-3H2O_RA9_161.mzML	Test	healthy	inflammatory bowel disease
f.MSV000080673/ccms_peak/2017.AmericanGut3K.mzXMLfiles/Samples/000030254_RG10_01_5193.mzML	Test	healthy	healthy
f.MSV000080673/ccms_peak/2017.AmericanGut3K.mzXMLfiles/Samples/000026127_RE4_01_5603.mzML	Test	healthy	healthy
f.MSV000081351/ccms_peak/mzXML_Files/Rhee_2/38855.mzXML	Test	healthy	healthy
f.MSV000080673/ccms_peak/2017.AmericanGut3K.mzXMLfiles/Samples/000027924_RH3_01_5531.mzML	Test	healthy	healthy
f.MSV000082221/ccms_peak/mzxml_files/samples/PLCL20936_RG4_01_28086.mzML	Test	Crohn's disease	Crohn's disease
f.MSV000080673/ccms_peak/2017.AmericanGut3K.mzXMLfiles/Samples/000027324_RB5_01_5233.mzML	Test	healthy	healthy
f.MSV000082221/ccms_peak/mzxml_files/samples/PLCL22166_RE8_01_28277.mzML	Test	Crohn's disease	Crohn's disease
f.MSV000080673/ccms_peak/2017.AmericanGut3K.mzXMLfiles/Samples/000036867_RD2_01_3874.mzML	Test	healthy	healthy
f.MSV000080673/ccms_peak/2017.AmericanGut3K.mzXMLfiles/Samples/000039838_RB10_01_6242.mzML	Test	healthy	healthy
f.MSV000082221/ccms_peak/mzxml_files/samples/PLCL19021_RA6_01_28008.mzML	Test	Crohn's disease	ulcerative colitis
f.MSV000080673/ccms_peak/2017.AmericanGut3K.mzXMLfiles/Samples/000031286_RE6_01_5715.mzML	Test	healthy	healthy
f.MSV000081351/ccms_peak/mzXML_Files/Rhee_3/38782.mzXML	Test	healthy	healthy
f.MSV000082493/ccms_peak/fecal/DM000088076_RC11_01_28972.mzML	Test	healthy	healthy
f.MSV000080673/ccms_peak/2017.AmericanGut3K.mzXMLfiles/Samples/000028622_RF1_01_4705.mzML	Test	healthy	healthy
f.MSV000082493/ccms_peak/fecal/DM000076030_RB4_01_29305.mzML	Test	healthy	healthy
f.MSV000082262/ccms_peak/mzxml_files/samples/170235-nh031-st1-jjk_BA8_01_11526.mzML	Test	healthy	healthy
f.MSV000083462/ccms_peak/Stool_verified/mzXML_data_6/Samples/11712.SUBJECT16.STOOL.194.mzML	Test	healthy	healthy
f.MSV000080673/ccms_peak/2017.AmericanGut3K.mzXMLfiles/Samples/000029329_RD3_01_4817.mzML	Test	healthy	healthy
f.MSV000081351/ccms_peak/mzXML_Files/Rhee_3/39149.mzXML	Test	healthy	healthy
f.MSV000081486/ccms_peak/mzXML/2017_study_malawi/samples/FB00267435_RA7_01_15213.mzML	Test	healthy	healthy
f.MSV000080673/ccms_peak/2017.AmericanGut3K.mzXMLfiles/Samples/000023893_RH5_01_5753.mzML	Test	healthy	healthy
f.MSV000080673/ccms_peak/2017.AmericanGut3K.mzXMLfiles/Samples/000034231_RH8_01_5978.mzML	Test	healthy	healthy
f.MSV000082262/ccms_peak/mzxml_files/samples/161996-NT1D013-St1-JJK_BF6_01_11596.mzML	Test	healthy	diabetes mellitus
f.MSV000081351/ccms_peak/mzXML_Files/Rhee_2/38857.mzXML	Test	healthy	healthy
f.MSV000080673/ccms_peak/2017.AmericanGut3K.mzXMLfiles/Samples/000027879_RC10_01_6147.mzML	Test	healthy	healthy
f.MSV000080673/ccms_peak/2017.AmericanGut3K.mzXMLfiles/Samples/000039898_RE6_01_4588.mzML	Test	healthy	healthy
f.MSV000080673/ccms_peak/2017.AmericanGut3K.mzXMLfiles/Samples/000022160_RG11_01_4728.mzML	Test	healthy	healthy
f.MSV000080673/ccms_peak/2017.AmericanGut3K.mzXMLfiles/Samples/000027242_RH7_01_3931.mzML	Test	healthy	healthy
f.MSV000083462/ccms_peak/Stool_verified/mzXML_data_4/Samples/11712.SUBJECT32.STOOL.720.mzML	Test	healthy	healthy
f.MSV000080673/ccms_peak/2017.AmericanGut3K.mzXMLfiles/Samples/000010051_RC9_01_6365.mzML	Test	healthy	healthy
f.MSV000080673/ccms_peak/2017.AmericanGut3K.mzXMLfiles/Samples/000031464_RD8_01_5815.mzML	Test	healthy	healthy
f.MSV000080673/ccms_peak/2017.AmericanGut3K.mzXMLfiles/Samples/000039896_RA2_01_6332.mzML	Test	healthy	healthy
f.MSV000080673/ccms_peak/2017.AmericanGut3K.mzXMLfiles/Samples/000037497_RH10_01_6212.mzML	Test	healthy	healthy
f.MSV000080673/ccms_peak/2017.AmericanGut3K.mzXMLfiles/Samples/000026649_RC7_01_6144.mzML	Test	healthy	healthy
f.MSV000080673/ccms_peak/2017.AmericanGut3K.mzXMLfiles/Samples/000033691_RF8_01_6072.mzML	Test	healthy	healthy
f.MSV000081351/ccms_peak/mzXML_Files/Rhee_1/39132.mzXML	Test	healthy	healthy
f.MSV000080673/ccms_peak/2017.AmericanGut3K.mzXMLfiles/Samples/000022961_RH5_01_4072.mzML	Test	healthy	healthy
f.MSV000080673/ccms_peak/2017.AmericanGut3K.mzXMLfiles/Samples/000028969_RF1_01_5503.mzML	Test	healthy	healthy
f.MSV000081486/ccms_peak/mzXML/2017_study_malawi/samples/FB00942263_RB11_01_15004.mzML	Test	healthy	healthy
f.MSV000080673/ccms_peak/2017.AmericanGut3K.mzXMLfiles/Samples/000030764_RE6_01_5605.mzML	Test	healthy	healthy
f.MSV000080673/ccms_peak/2017.AmericanGut3K.mzXMLfiles/Samples/000028861_RB3_01_4546.mzML	Test	healthy	healthy
f.MSV000080673/ccms_peak/2017.AmericanGut3K.mzXMLfiles/Samples/000030069_RC7_01_6696.mzML	Test	healthy	healthy
f.MSV000080673/ccms_peak/2017.AmericanGut3K.mzXMLfiles/Samples/000002247_RA11_01_6674.mzML	Test	healthy	healthy
f.MSV000082221/ccms_peak/mzxml_files/samples/PLCL21384_BD8_01_28156.mzML	Test	Crohn's disease	Crohn's disease
f.MSV000081486/ccms_peak/mzXML/2017_study_malawi/samples/FB00930213_RH10_01_15418.mzML	Test	healthy	healthy
f.MSV000080673/ccms_peak/2017.AmericanGut3K.mzXMLfiles/Samples/000023623_RF5_01_5173.mzML	Test	healthy	healthy
f.MSV000082221/ccms_peak/mzxml_files/samples/PLCL19707_BB9_01_28133.mzML	Test	ulcerative colitis	ulcerative colitis
f.MSV000082221/ccms_peak/mzxml_files/samples/PLCL18813_RA10_01_28224.mzML	Test	Crohn's disease	Crohn's disease
f.MSV000082262/ccms_peak/mzxml_files/samples/161969-NH009-St1-JJK_BH3_01_11621.mzML	Test	diabetes mellitus	healthy
f.MSV000080673/ccms_peak/2017.AmericanGut3K.mzXMLfiles/Samples/000027856_RG9_01_5966.mzML	Test	healthy	healthy
f.MSV000080673/ccms_peak/2017.AmericanGut3K.mzXMLfiles/Samples/000036165_RF8_01_4049.mzML	Test	healthy	healthy
f.MSV000083462/ccms_peak/Stool_verified/mzXML_data_5/Samples/11712.SUBJECT36.STOOL.782.mzML	Test	healthy	healthy
f.MSV000083462/ccms_peak/Stool_verified/mzXML_data_4/Samples/11712.SUBJECT9.STOOL.1222.B.mzML	Test	healthy	healthy
f.MSV000080673/ccms_peak/2017.AmericanGut3K.mzXMLfiles/Samples/000021670_RG8_01_5413.mzML	Test	healthy	healthy
f.MSV000080673/ccms_peak/2017.AmericanGut3K.mzXMLfiles/Samples/000011026_RA3_01_6002.mzML	Test	healthy	healthy
f.MSV000080673/ccms_peak/2017.AmericanGut3K.mzXMLfiles/Samples/000029154_RB3_01_5784.mzML	Test	healthy	healthy
f.MSV000080673/ccms_peak/2017.AmericanGut3K.mzXMLfiles/Samples/000016462_RG3_01_3914.mzML	Test	healthy	healthy
f.MSV000081351/ccms_peak/mzXML_Files/Rhee_3/38811.mzXML	Test	healthy	healthy
f.MSV000080673/ccms_peak/2017.AmericanGut3K.mzXMLfiles/Samples/000029481_RB10_01_4662.mzML	Test	healthy	healthy
f.MSV000080673/ccms_peak/2017.AmericanGut3K.mzXMLfiles/Samples/000033798_RC12_01_4458.mzML	Test	healthy	healthy
f.MSV000082629/ccms_peak/raw_files/samples/17NAVY18_V2_20170305.mzML	Test	sleep deprivation	sleep deprivation
f.MSV000083559/ccms_peak/Raw_Files/Plate1/samples/11713.8.F.8A.mzML	Test	healthy	healthy
f.MSV000080673/ccms_peak/2017.AmericanGut3K.mzXMLfiles/Samples/000006442_RC3_01_6359.mzML	Test	healthy	healthy
f.MSV000083462/ccms_peak/Stool_verified/mzXML_data_7/Samples/11712.SUBJECT31.STOOL.1230.mzML	Test	healthy	healthy
f.MSV000083462/ccms_peak/Stool_verified/mzXML_data_7/Samples/11712.SUBJECT34.STOOL.753.mzML	Test	healthy	healthy
f.MSV000080673/ccms_peak/2017.AmericanGut3K.mzXMLfiles/Samples/000032824_RF11_01_6629.mzML	Test	healthy	healthy
f.MSV000080673/ccms_peak/2017.AmericanGut3K.mzXMLfiles/Samples/000028556_RC2_01_4667.mzML	Test	healthy	healthy
f.MSV000082629/ccms_peak/raw_files/samples/18NAVY30_V1_20180128.mzML	Test	sleep deprivation	sleep deprivation
f.MSV000083559/ccms_peak/Raw_Files/Plate2/11713.5.F.5B.mzML	Test	healthy	healthy
f.MSV000082262/ccms_peak/mzxml_files/samples/170189-NH017-St1-JJK_BA2_01_11520.mzML	Test	Crohn's disease	healthy
f.MSV000080673/ccms_peak/2017.AmericanGut3K.mzXMLfiles/Samples/000026426_RG11_01_5526.mzML	Test	healthy	healthy
f.MSV000082262/ccms_peak/mzxml_files/samples/162020-OT1D010-St1-JJK_BD10_01_11570.mzML	Test	diabetes mellitus	diabetes mellitus
f.MSV000082493/ccms_peak/fecal/DM000087955_RA11_01_29298.mzML	Test	healthy	healthy
f.MSV000081351/ccms_peak/mzXML_Files/Rhee_1/39109.mzXML	Test	healthy	healthy
f.MSV000080673/ccms_peak/2017.AmericanGut3K.mzXMLfiles/Samples/000032612_RH8_01_4519.mzML	Test	healthy	healthy
f.MSV000082493/ccms_peak/fecal/DM000091118_RA3_01_28937.mzML	Test	healthy	healthy
f.MSV000080673/ccms_peak/2017.AmericanGut3K.mzXMLfiles/Samples/000036977_RG10_01_4065.mzML	Test	healthy	healthy
f.MSV000082221/ccms_peak/mzxml_files/samples/PLCL21552_BD4_01_28152.mzML	Test	ulcerative colitis	ulcerative colitis
f.MSV000080673/ccms_peak/2017.AmericanGut3K.mzXMLfiles/Samples/000022222_RB2_01_4790.mzML	Test	healthy	healthy
f.MSV000081351/ccms_peak/mzXML_Files/Rhee_1/39023.mzXML	Test	healthy	healthy
f.MSV000080673/ccms_peak/2017.AmericanGut3K.mzXMLfiles/Samples/000036181_RA9_01_3985.mzML	Test	healthy	healthy
f.MSV000080673/ccms_peak/2017.AmericanGut3K.mzXMLfiles/Samples/000037609_RG11_01_4066.mzML	Test	healthy	healthy
f.MSV000080673/ccms_peak/2017.AmericanGut3K.mzXMLfiles/Samples/000026069_RH3_01_6314.mzML	Test	healthy	healthy
f.MSV000080673/ccms_peak/2017.AmericanGut3K.mzXMLfiles/Samples/000027786_RB8_01_5678.mzML	Test	healthy	healthy
f.MSV000082493/ccms_peak/fecal/DM000077160_RC3_01_29317.mzML	Test	healthy	healthy
f.MSV000080673/ccms_peak/2017.AmericanGut3K.mzXMLfiles/Samples/000021799_RH1_01_5529.mzML	Test	healthy	healthy
f.MSV000080673/ccms_peak/2017.AmericanGut3K.mzXMLfiles/Samples/000031567_RF9_01_6073.mzML	Test	healthy	healthy
f.MSV000080673/ccms_peak/2017.AmericanGut3K.mzXMLfiles/Samples/000029147_RG3_01_5738.mzML	Test	healthy	healthy
f.MSV000080673/ccms_peak/2017.AmericanGut3K.mzXMLfiles/Samples/000028697_RH9_01_4985.mzML	Test	healthy	healthy
f.MSV000082493/ccms_peak/fecal/DM000077213_RE11_01_29351.mzML	Test	healthy	healthy
f.MSV000081351/ccms_peak/mzXML_Files/Rhee_1/39112.mzXML	Test	healthy	healthy
f.MSV000080673/ccms_peak/2017.AmericanGut3K.mzXMLfiles/Samples/000037484_RB5_01_6237.mzML	Test	healthy	healthy
f.MSV000083559/ccms_peak/Raw_Files/Plate2/11713.21.F.21C.WYE4.mzML	Test	healthy	healthy
f.MSV000080673/ccms_peak/2017.AmericanGut3K.mzXMLfiles/Samples/000029238_RE2_01_4693.mzML	Test	healthy	healthy
f.MSV000081351/ccms_peak/mzXML_Files/Rhee_3/38853.mzXML	Test	healthy	healthy
f.MSV000081486/ccms_peak/mzXML/2017_study_malawi/samples/FB00259961_RD7_01_14576.mzML	Test	healthy	healthy
f.MSV000080673/ccms_peak/2017.AmericanGut3K.mzXMLfiles/Samples/000027803_RA4_01_4424.mzML	Test	healthy	healthy
f.MSV000082493/ccms_peak/fecal/DM000089019_RF1_01_29000.mzML	Test	healthy	healthy
f.MSV000082493/ccms_peak/fecal/DM000085716_RA9_01_29296.mzML	Test	healthy	healthy
f.MSV000081351/ccms_peak/mzXML_Files/Rhee_1/38907.mzXML	Test	healthy	healthy
f.MSV000080673/ccms_peak/2017.AmericanGut3K.mzXMLfiles/Samples/000030953_RH1_01_5860.mzML	Test	healthy	healthy
f.MSV000080673/ccms_peak/2017.AmericanGut3K.mzXMLfiles/Samples/000030735_RA5_01_5662.mzML	Test	healthy	healthy
f.MSV000082493/ccms_peak/fecal/DM000076052_RE7_01_28994.mzML	Test	healthy	healthy
f.MSV000080673/ccms_peak/2017.AmericanGut3K.mzXMLfiles/Samples/000029203_RE10_01_5830.mzML	Test	healthy	healthy
f.MSV000080673/ccms_peak/2017.AmericanGut3K.mzXMLfiles/Samples/000036871_RB3_01_3992.mzML	Test	healthy	healthy
f.MSV000083559/ccms_peak/Raw_Files/Plate2/11713.22.F.22F.mzML	Test	healthy	healthy
f.MSV000080673/ccms_peak/2017.AmericanGut3K.mzXMLfiles/Samples/000009950_RE11_01_6505.mzML	Test	healthy	healthy
f.MSV000080673/ccms_peak/2017.AmericanGut3K.mzXMLfiles/Samples/000027313_RB4_01_5343.mzML	Test	healthy	healthy
f.MSV000080673/ccms_peak/2017.AmericanGut3K.mzXMLfiles/Samples/000013202_RC9_01_5913.mzML	Test	healthy	healthy
f.MSV000080673/ccms_peak/2017.AmericanGut3K.mzXMLfiles/Samples/000027925_RD10_01_5045.mzML	Test	healthy	healthy
f.MSV000081351/ccms_peak/mzXML_Files/Rhee_3/38991.mzXML	Test	healthy	healthy
f.MSV000080673/ccms_peak/2017.AmericanGut3K.mzXMLfiles/Samples/000030771_RE10_01_5609.mzML	Test	ulcerative colitis	healthy
f.MSV000080673/ccms_peak/2017.AmericanGut3K.mzXMLfiles/Samples/000040341_RB1_01_4653.mzML	Test	healthy	healthy
f.MSV000080673/ccms_peak/2017.AmericanGut3K.mzXMLfiles/Samples/000031014_RD4_01_5369.mzML	Test	healthy	healthy
f.MSV000080673/ccms_peak/2017.AmericanGut3K.mzXMLfiles/Samples/000015601_RG5_01_6303.mzML	Test	healthy	healthy
f.MSV000080673/ccms_peak/2017.AmericanGut3K.mzXMLfiles/Samples/000027825_RA6_01_4426.mzML	Test	healthy	healthy
f.MSV000083462/ccms_peak/Stool_verified/mzXML_data_3/Samples/11712.SUBJECT18.STOOL.320.mzML	Test	healthy	healthy
f.MSV000080673/ccms_peak/2017.AmericanGut3K.mzXMLfiles/Samples/000023545_RB4_01_4792.mzML	Test	healthy	healthy
f.MSV000082493/ccms_peak/fecal/DM000078182_RE10_01_29350.mzML	Test	healthy	healthy
f.MSV000080673/ccms_peak/2017.AmericanGut3K.mzXMLfiles/Samples/000026071_RG11_01_6309.mzML	Test	healthy	healthy
f.MSV000080673/ccms_peak/2017.AmericanGut3K.mzXMLfiles/Samples/000023549_RA10_01_6229.mzML	Test	healthy	healthy
f.MSV000080673/ccms_peak/2017.AmericanGut3K.mzXMLfiles/Samples/000035380_RA7_01_5554.mzML	Test	healthy	healthy
f.MSV000081486/ccms_peak/mzXML/2017_study_malawi/samples/FB00929121_RG2_01_15727.mzML	Test	healthy	healthy
f.MSV000080673/ccms_peak/2017.AmericanGut3K.mzXMLfiles/Samples/000030580_RD2_01_6594.mzML	Test	healthy	healthy
f.MSV000082221/ccms_peak/mzxml_files/samples/PLCL21525_BD9_01_28157.mzML	Test	ulcerative colitis	ulcerative colitis
f.MSV000080673/ccms_peak/2017.AmericanGut3K.mzXMLfiles/Samples/000032833_RD5_01_3877.mzML	Test	healthy	healthy
f.MSV000082493/ccms_peak/fecal/DM000078654_RE8_01_29348.mzML	Test	healthy	healthy
f.MSV000083462/ccms_peak/Stool_verified/mzXML_data_4/Samples/11712.SUBJECT26.STOOL.571.mzML	Test	healthy	healthy
f.MSV000080673/ccms_peak/2017.AmericanGut3K.mzXMLfiles/Samples/000029369_RC8_01_4919.mzML	Test	healthy	healthy
f.MSV000083462/ccms_peak/Stool_verified/mzXML_data_7/Samples/11712.SUBJECT30.STOOL.682.mzML	Test	healthy	healthy
f.MSV000080673/ccms_peak/2017.AmericanGut3K.mzXMLfiles/Samples/000020606_RE4_01_4831.mzML	Test	healthy	healthy
f.MSV000080673/ccms_peak/2017.AmericanGut3K.mzXMLfiles/Samples/000032776_RE5_01_5494.mzML	Test	healthy	healthy
f.MSV000080673/ccms_peak/2017.AmericanGut3K.mzXMLfiles/Samples/000040346_RF2_01_4597.mzML	Test	healthy	healthy
f.MSV000080673/ccms_peak/2017.AmericanGut3K.mzXMLfiles/Samples/000032622_RD10_01_4688.mzML	Test	healthy	healthy
f.MSV000080673/ccms_peak/2017.AmericanGut3K.mzXMLfiles/Samples/000031321_RB7_01_6131.mzML	Test	healthy	healthy
f.MSV000080673/ccms_peak/2017.AmericanGut3K.mzXMLfiles/Samples/000021991_RH7_01_5535.mzML	Test	healthy	healthy
f.MSV000080673/ccms_peak/2017.AmericanGut3K.mzXMLfiles/Samples/000036063_RB4_01_3952.mzML	Test	healthy	healthy
f.MSV000083462/ccms_peak/Stool_verified/mzXML_data_5/Samples/11712.SUBJECT12.ORAL.72.mzML	Test	healthy	healthy
f.MSV000082221/ccms_peak/mzxml_files/samples/PLCL20538_BF11_01_28183.mzML	Test	Crohn's disease	ulcerative colitis
f.MSV000082262/ccms_peak/mzxml_files/samples/161788-NH006-St1-JJK_BA4_01_11522.mzML	Test	diabetes mellitus	healthy
f.MSV000081351/ccms_peak/mzXML_Files/Rhee_3/38859.mzXML	Test	healthy	healthy
f.MSV000080673/ccms_peak/2017.AmericanGut3K.mzXMLfiles/Samples/000028970_RF11_01_5844.mzML	Test	healthy	healthy
f.MSV000080673/ccms_peak/2017.AmericanGut3K.mzXMLfiles/Samples/000022383_RA2_01_4777.mzML	Test	healthy	healthy
f.MSV000083462/ccms_peak/Stool_verified/mzXML_data_7/Samples/11712.SUBJECT8.STOOL.1164.mzML	Test	healthy	healthy
f.MSV000080673/ccms_peak/2017.AmericanGut3K.mzXMLfiles/Samples/000010003_RB11_01_6354.mzML	Test	healthy	healthy
f.MSV000083559/ccms_peak/Raw_Files/Plate1/samples/11713.5.F.5D.mzML	Test	healthy	healthy
f.MSV000080673/ccms_peak/2017.AmericanGut3K.mzXMLfiles/Samples/000030290_RD10_01_4934.mzML	Test	healthy	healthy
f.MSV000080673/ccms_peak/2017.AmericanGut3K.mzXMLfiles/Samples/000032691_RA1_01_5438.mzML	Test	healthy	healthy
f.MSV000080673/ccms_peak/2017.AmericanGut3K.mzXMLfiles/Samples/000027869_RF12_01_5845.mzML	Test	healthy	healthy
f.MSV000082221/ccms_peak/mzxml_files/samples/PLCL19603_BH8_01_28204.mzML	Test	Crohn's disease	Crohn's disease
f.MSV000081486/ccms_peak/mzXML/2017_study_malawi/samples/FB00856390_RE6_01_15038.mzML	Test	healthy	healthy
f.MSV000080673/ccms_peak/2017.AmericanGut3K.mzXMLfiles/Samples/000031594_RD12_01_5819.mzML	Test	healthy	healthy
f.MSV000081486/ccms_peak/mzXML/2017_study_malawi/samples/FB01923428_RB11_01_15340.mzML	Test	healthy	healthy
f.MSV000081486/ccms_peak/mzXML/2017_study_malawi/samples/FB00258749_RC10_01_14786.mzML	Test	healthy	healthy
f.MSV000082493/ccms_peak/fecal/DM000088043_RD4_01_28978.mzML	Test	healthy	healthy
f.MSV000080673/ccms_peak/2017.AmericanGut3K.mzXMLfiles/Samples/000030991_RG4_01_5850.mzML	Test	healthy	healthy
f.MSV000083462/ccms_peak/Stool_verified/mzXML_data_5/Samples/11712.SUBJECT8.STOOL.1159.mzML	Test	healthy	healthy
f.MSV000080673/ccms_peak/2017.AmericanGut3K.mzXMLfiles/Samples/000035354_RF2_01_4842.mzML	Test	healthy	healthy
f.MSV000080673/ccms_peak/2017.AmericanGut3K.mzXMLfiles/Samples/000020483_RD10_01_4824.mzML	Test	healthy	healthy
f.MSV000082629/ccms_peak/raw_files/samples/16NAVY12_V1_20160723.mzML	Test	sleep deprivation	sleep deprivation
f.MSV000082262/ccms_peak/mzxml_files/samples/162051-NT1D020-St1-JJK_BC8_01_11554.mzML	Test	diabetes mellitus	diabetes mellitus
f.MSV000080673/ccms_peak/2017.AmericanGut3K.mzXMLfiles/Samples/000033041_RC9_01_5138.mzML	Test	healthy	healthy
f.MSV000081351/ccms_peak/mzXML_Files/Rhee_1/39123.mzXML	Test	healthy	healthy
f.MSV000083462/ccms_peak/Stool_verified/mzXML_data_4/Samples/11712.SUBJECT9.STOOL.1217.mzML	Test	healthy	healthy
f.MSV000081486/ccms_peak/mzXML/2017_study_malawi/samples/FB00925590_RA12_01_15549.mzML	Test	healthy	healthy
f.MSV000080673/ccms_peak/2017.AmericanGut3K.mzXMLfiles/Samples/000023327_RF1_01_4841.mzML	Test	healthy	healthy
f.MSV000080673/ccms_peak/2017.AmericanGut3K.mzXMLfiles/Samples/000035465_RH5_01_4735.mzML	Test	healthy	healthy
f.MSV000080673/ccms_peak/2017.AmericanGut3K.mzXMLfiles/Samples/000028722_RG8_01_4284.mzML	Test	healthy	healthy
f.MSV000081486/ccms_peak/mzXML/2017_study_malawi/samples/FB00855955_RF9_01_15611.mzML	Test	healthy	healthy
f.MSV000080673/ccms_peak/2017.AmericanGut3K.mzXMLfiles/Samples/000006250_RE9_01_6503.mzML	Test	healthy	healthy
f.MSV000080673/ccms_peak/2017.AmericanGut3K.mzXMLfiles/Samples/000023975_RG3_01_4611.mzML	Test	healthy	healthy
f.MSV000083462/ccms_peak/Stool_verified/mzXML_data_5/Samples/11712.SUBJECT40.STOOL.925.mzML	Test	healthy	healthy
f.MSV000080673/ccms_peak/2017.AmericanGut3K.mzXMLfiles/Samples/000029287_RH3_01_4292.mzML	Test	healthy	healthy
f.MSV000080673/ccms_peak/2017.AmericanGut3K.mzXMLfiles/Samples/000022309_RF11_01_4715.mzML	Test	healthy	healthy
f.MSV000080673/ccms_peak/2017.AmericanGut3K.mzXMLfiles/Samples/000009733_RH5_01_6428.mzML	Test	healthy	healthy
f.MSV000081351/ccms_peak/mzXML_Files/Rhee_2/38781.mzXML	Test	healthy	healthy
f.MSV000080673/ccms_peak/2017.AmericanGut3K.mzXMLfiles/Samples/000028765_RE7_01_4834.mzML	Test	healthy	healthy
f.MSV000081486/ccms_peak/mzXML/2017_study_malawi/samples/FB00851071_RC7_01_15124.mzML	Test	healthy	healthy
f.MSV000080673/ccms_peak/2017.AmericanGut3K.mzXMLfiles/Samples/000028897_RF7_01_5729.mzML	Test	healthy	healthy
f.MSV000082629/ccms_peak/raw_files/samples/18NAVY28_V1_20180323.mzML	Test	sleep deprivation	healthy
f.MSV000080673/ccms_peak/2017.AmericanGut3K.mzXMLfiles/Samples/000033713_RH7_01_5977.mzML	Test	healthy	healthy
f.MSV000082493/ccms_peak/fecal/DM000077218_RG7_01_29019.mzML	Test	healthy	healthy
f.MSV000083462/ccms_peak/Stool_verified/mzXML_data_16/Samples/11712.SUBJECT47.STOOL.1247.mzML	Test	healthy	healthy
f.MSV000083462/ccms_peak/Stool_verified/mzXML_data_6/Samples/11712.SUBJECT3.STOOL.640.mzML	Test	healthy	healthy
f.MSV000081351/ccms_peak/mzXML_Files/Rhee_1/38915.mzXML	Test	healthy	healthy
f.MSV000082262/ccms_peak/mzxml_files/samples/162472-oh012-sT1-jjk_GB1_01_12330.mzML	Test	healthy	healthy
f.MSV000083462/ccms_peak/Stool_verified/mzXML_data_3/Samples/11712.SUBJECT27.STOOL.582.mzML	Test	healthy	healthy
f.MSV000082262/ccms_peak/mzxml_files/samples/162117-ot1d014-st1-jjk_BD11_01_11571.mzML	Test	diabetes mellitus	diabetes mellitus
f.MSV000083462/ccms_peak/Stool_verified/mzXML_data_3/Samples/11712.SUBJECT16.STOOL.2116.mzML	Test	healthy	healthy
f.MSV000083559/ccms_peak/Raw_Files/Plate1/samples/11713.2.F.2A.mzML	Test	healthy	healthy
f.MSV000080673/ccms_peak/2017.AmericanGut3K.mzXMLfiles/Samples/000022022_RB5_01_4903.mzML	Test	healthy	healthy
f.MSV000082629/ccms_peak/raw_files/samples/16NAVY08_V2_20160513.mzML	Test	sleep deprivation	healthy
f.MSV000082493/ccms_peak/fecal/DM000091173_RA12_01_28946.mzML	Test	healthy	healthy
f.MSV000080673/ccms_peak/2017.AmericanGut3K.mzXMLfiles/Samples/000006349_RF4_01_6511.mzML	Test	healthy	healthy
f.MSV000080673/ccms_peak/2017.AmericanGut3K.mzXMLfiles/Samples/000027730_RC3_01_5686.mzML	Test	healthy	healthy
f.MSV000080673/ccms_peak/2017.AmericanGut3K.mzXMLfiles/Samples/000023677_RB5_01_5014.mzML	Test	healthy	healthy
f.MSV000080673/ccms_peak/2017.AmericanGut3K.mzXMLfiles/Samples/000006439_RE8_01_6391.mzML	Test	healthy	healthy
f.MSV000080673/ccms_peak/2017.AmericanGut3K.mzXMLfiles/Samples/000028246_RD10_01_6602.mzML	Test	healthy	healthy
f.MSV000081486/ccms_peak/mzXML/2017_study_malawi/samples/FB00056086_RB7_01_14891.mzML	Test	healthy	healthy
f.MSV000081351/ccms_peak/mzXML_Files/Rhee_2/38785.mzXML	Test	healthy	healthy
f.MSV000083462/ccms_peak/Stool_verified/mzXML_data_3/Samples/11712.SUBJECT9.STOOL.1210.mzML	Test	healthy	healthy
f.MSV000080673/ccms_peak/2017.AmericanGut3K.mzXMLfiles/Samples/000020642_RB12_01_5462.mzML	Test	healthy	healthy
f.MSV000080673/ccms_peak/2017.AmericanGut3K.mzXMLfiles/Samples/000023985_RH10_01_4077.mzML	Test	healthy	healthy
f.MSV000080673/ccms_peak/2017.AmericanGut3K.mzXMLfiles/Samples/000030648_RF7_01_4270.mzML	Test	healthy	healthy
f.MSV000081486/ccms_peak/mzXML/2017_study_malawi/samples/FB00259444_RG4_01_14953.mzML	Test	healthy	healthy
f.MSV000083462/ccms_peak/Stool_verified/mzXML_data_16/Samples/11712.SUBJECT49.STOOL.1253.mzML	Test	healthy	healthy
f.MSV000082493/ccms_peak/fecal/DM000086176_RE2_01_29342.mzML	Test	healthy	healthy
f.MSV000080673/ccms_peak/2017.AmericanGut3K.mzXMLfiles/Samples/000034179_RF3_01_5947.mzML	Test	healthy	healthy
f.MSV000083559/ccms_peak/Raw_Files/Plate1/samples/11713.3.F.3A.mzML	Test	healthy	healthy
f.MSV000083559/ccms_peak/Raw_Files/Plate1/samples/11713.11.F.11B.mzML	Test	healthy	healthy
f.MSV000080673/ccms_peak/2017.AmericanGut3K.mzXMLfiles/Samples/000010072_RD8_01_6377.mzML	Test	healthy	healthy
f.MSV000082221/ccms_peak/mzxml_files/samples/PLCL20144_BG2_01_28396.mzML	Test	Crohn's disease	Crohn's disease
f.MSV000081351/ccms_peak/mzXML_Files/Rhee_2/38701.mzXML	Test	healthy	healthy
f.MSV000080673/ccms_peak/2017.AmericanGut3K.mzXMLfiles/Samples/000011005_RA8_01_5334.mzML	Test	healthy	healthy
f.MSV000080673/ccms_peak/2017.AmericanGut3K.mzXMLfiles/Samples/000030753_RA4_01_5661.mzML	Test	healthy	healthy
f.MSV000080673/ccms_peak/2017.AmericanGut3K.mzXMLfiles/Samples/000031345_RB12_01_6024.mzML	Test	healthy	healthy
f.MSV000080673/ccms_peak/2017.AmericanGut3K.mzXMLfiles/Samples/000031439_RH1_01_4512.mzML	Test	healthy	healthy
f.MSV000081486/ccms_peak/mzXML/2017_study_malawi/samples/FB00259534_RC12_01_15244.mzML	Test	healthy	healthy
f.MSV000083462/ccms_peak/Stool_verified/mzXML_data_16/Samples/11712.SUBJECT53.STOOL.1263.mzML	Test	healthy	healthy
f.MSV000080673/ccms_peak/2017.AmericanGut3K.mzXMLfiles/Samples/000028081_RE6_01_6721.mzML	Test	healthy	healthy
f.MSV000081486/ccms_peak/mzXML/2017_study_malawi/samples/FB00252611_RD9_01_14687.mzML	Test	healthy	healthy
f.MSV000083462/ccms_peak/Stool_verified/mzXML_data_16/Samples/11712.SUBJECT47.STOOL.1248.mzML	Test	healthy	healthy
f.MSV000080673/ccms_peak/2017.AmericanGut3K.mzXMLfiles/Samples/000037501_RD12_01_4581.mzML	Test	healthy	healthy
f.MSV000081351/ccms_peak/mzXML_Files/Rhee_1/38726.mzXML	Test	healthy	healthy
f.MSV000080673/ccms_peak/2017.AmericanGut3K.mzXMLfiles/Samples/000028504_RA3_01_4778.mzML	Test	healthy	healthy
f.MSV000080673/ccms_peak/2017.AmericanGut3K.mzXMLfiles/Samples/000027829_RA7_01_6670.mzML	Test	healthy	healthy
f.MSV000080673/ccms_peak/2017.AmericanGut3K.mzXMLfiles/Samples/000033796_RD12_01_6050.mzML	Test	healthy	healthy
f.MSV000083462/ccms_peak/Stool_verified/mzXML_data_4/Samples/11712.SUBJECT20.STOOL.425.mzML	Test	healthy	healthy
f.MSV000080673/ccms_peak/2017.AmericanGut3K.mzXMLfiles/Samples/000009965_RA2_01_6444.mzML	Test	healthy	healthy
f.MSV000080673/ccms_peak/2017.AmericanGut3K.mzXMLfiles/Samples/000029580_RB11_01_4333.mzML	Test	healthy	healthy
f.MSV000083462/ccms_peak/Stool_verified/mzXML_data_3/Samples/11712.SUBJECT43.STOOL.1064.mzML	Test	healthy	healthy
f.MSV000080673/ccms_peak/2017.AmericanGut3K.mzXMLfiles/Samples/000040354_RG1_01_4609.mzML	Test	healthy	healthy
f.MSV000080673/ccms_peak/2017.AmericanGut3K.mzXMLfiles/Samples/000031495_RF2_01_6287.mzML	Test	healthy	healthy
f.MSV000083462/ccms_peak/Stool_verified/mzXML_data_5/Samples/11712.SUBJECT9.STOOL.1211.mzML	Test	healthy	healthy
f.MSV000081486/ccms_peak/mzXML/2017_study_malawi/samples/FB00863398_RB5_01_14768.mzML	Test	healthy	healthy
f.MSV000080673/ccms_peak/2017.AmericanGut3K.mzXMLfiles/Samples/000029530_RC5_01_5246.mzML	Test	healthy	healthy
f.MSV000083462/ccms_peak/Stool_verified/mzXML_data_3/Samples/11712.SUBJECT8.STOOL.1151.mzML	Test	healthy	healthy
f.MSV000082493/ccms_peak/fecal/DM000088672_RG8_01_29020.mzML	Test	healthy	healthy
f.MSV000080673/ccms_peak/2017.AmericanGut3K.mzXMLfiles/Samples/000041309_RF9_01_4604.mzML	Test	healthy	healthy
f.MSV000083462/ccms_peak/Stool_verified/mzXML_data_3/Samples/11712.SUBJECT19.STOOL.364.mzML	Test	healthy	healthy
f.MSV000081351/ccms_peak/mzXML_Files/Rhee_2/39111.mzXML	Test	healthy	healthy
f.MSV000080673/ccms_peak/2017.AmericanGut3K.mzXMLfiles/Samples/000028772_RA5_01_4202.mzML	Test	healthy	healthy
f.MSV000080673/ccms_peak/2017.AmericanGut3K.mzXMLfiles/Samples/000023540_RB5_01_4793.mzML	Test	healthy	healthy
f.MSV000080673/ccms_peak/2017.AmericanGut3K.mzXMLfiles/Samples/000030375_RB10_01_6686.mzML	Test	healthy	healthy
f.MSV000083462/ccms_peak/Stool_verified/mzXML_data_5/Samples/11712.SUBJECT6.STOOL.1098.B.mzML	Test	healthy	healthy
f.MSV000081351/ccms_peak/mzXML_Files/Rhee_3/38749.mzXML	Test	healthy	healthy
f.MSV000080673/ccms_peak/2017.AmericanGut3K.mzXMLfiles/Samples/000036078_RC7_01_4453.mzML	Test	healthy	healthy
f.MSV000083462/ccms_peak/Stool_verified/mzXML_data_5/Samples/11712.SUBJECT38.STOOL.827.mzML	Test	healthy	healthy
f.MSV000081351/ccms_peak/mzXML_Files/Rhee_3/38763.mzXML	Test	healthy	healthy
f.MSV000081486/ccms_peak/mzXML/2017_study_malawi/samples/FB01123465_RC11_01_14676.mzML	Test	healthy	healthy
f.MSV000082262/ccms_peak/mzxml_files/samples/161783-OT1D001-St1-JJK_GA4_01_11648.mzML	Test	diabetes mellitus	diabetes mellitus
f.MSV000083462/ccms_peak/Stool_verified/mzXML_data_6/Samples/11712.SUBJECT16.STOOL.191.mzML	Test	healthy	healthy
f.MSV000081351/ccms_peak/mzXML_Files/Rhee_4/38997.mzXML	Test	healthy	healthy
f.MSV000080673/ccms_peak/2017.AmericanGut3K.mzXMLfiles/Samples/000034116_RE1_01_6052.mzML	Test	healthy	healthy
f.MSV000080673/ccms_peak/2017.AmericanGut3K.mzXMLfiles/Samples/000027362_RA11_01_5337.mzML	Test	healthy	healthy
f.MSV000083462/ccms_peak/Stool_verified/mzXML_data_3/Samples/11712.SUBJECT42.STOOL.1012.mzML	Test	healthy	healthy
f.MSV000080673/ccms_peak/2017.AmericanGut3K.mzXMLfiles/Samples/000026119_RE9_01_5608.mzML	Test	healthy	healthy
f.MSV000080673/ccms_peak/2017.AmericanGut3K.mzXMLfiles/Samples/000029220_RA6_01_3941.mzML	Test	healthy	healthy
f.MSV000081351/ccms_peak/mzXML_Files/Rhee_3/38993.mzXML	Test	healthy	healthy
f.MSV000083462/ccms_peak/Stool_verified/mzXML_data_5/Samples/11712.SUBJECT6.STOOL.1097.mzML	Test	healthy	healthy
f.MSV000080673/ccms_peak/2017.AmericanGut3K.mzXMLfiles/Samples/000029427_RA6_01_5332.mzML	Test	healthy	healthy
f.MSV000080673/ccms_peak/2017.AmericanGut3K.mzXMLfiles/Samples/000031524_RE6_01_4697.mzML	Test	healthy	healthy
f.MSV000080673/ccms_peak/2017.AmericanGut3K.mzXMLfiles/Samples/000026008_RG6_01_4723.mzML	Test	healthy	healthy
f.MSV000080673/ccms_peak/2017.AmericanGut3K.mzXMLfiles/Samples/000036039_RC9_01_4232.mzML	Test	healthy	healthy
f.MSV000080673/ccms_peak/2017.AmericanGut3K.mzXMLfiles/Samples/000033803_RH9_01_6099.mzML	Test	healthy	healthy
f.MSV000080673/ccms_peak/2017.AmericanGut3K.mzXMLfiles/Samples/000029155_RD1_01_5697.mzML	Test	healthy	healthy
f.MSV000080673/ccms_peak/2017.AmericanGut3K.mzXMLfiles/Samples/000030315_RG5_01_4722.mzML	Test	healthy	healthy
f.MSV000081492/ccms_peak/Raw_Files/Samples_NA/dhmc_2_10.mzML	Test	inflammatory bowel disease	inflammatory bowel disease
f.MSV000080673/ccms_peak/2017.AmericanGut3K.mzXMLfiles/Samples/000023961_RD11_01_4248.mzML	Test	healthy	healthy
f.MSV000080673/ccms_peak/2017.AmericanGut3K.mzXMLfiles/Samples/000029433_RF6_01_4956.mzML	Test	healthy	healthy
f.MSV000082493/ccms_peak/fecal/DM000086308_RF1_01_29354.mzML	Test	healthy	healthy
f.MSV000080673/ccms_peak/2017.AmericanGut3K.mzXMLfiles/Samples/000031856_RH3_01_5090.mzML	Test	healthy	healthy
f.MSV000080673/ccms_peak/2017.AmericanGut3K.mzXMLfiles/Samples/000031288_RD9_01_5816.mzML	Test	healthy	healthy
f.MSV000083462/ccms_peak/Stool_verified/mzXML_data_4/Samples/11712.SUBJECT30.STOOL.688.mzML	Test	healthy	healthy
f.MSV000083462/ccms_peak/Stool_verified/mzXML_data_16/Samples/11712.SUBJECT50.STOOL.1256.mzML	Test	healthy	healthy
f.MSV000080673/ccms_peak/2017.AmericanGut3K.mzXMLfiles/Samples/000030077_RF12_01_4053.mzML	Test	healthy	healthy
f.MSV000080673/ccms_peak/2017.AmericanGut3K.mzXMLfiles/Samples/000018405_RF7_01_4847.mzML	Test	healthy	healthy
f.MSV000082221/ccms_peak/mzxml_files/samples/PLCL18235_RB9_01_28024.mzML	Test	Crohn's disease	Crohn's disease
f.MSV000080673/ccms_peak/2017.AmericanGut3K.mzXMLfiles/Samples/000032819_RB11_01_5461.mzML	Test	healthy	healthy
f.MSV000082221/ccms_peak/mzxml_files/samples/PLCL25744.1_RH12_01_28320.mzML	Test	Crohn's disease	ulcerative colitis
f.MSV000082221/ccms_peak/mzxml_files/samples/PLCL18291_BG9_01_28193.mzML	Test	Crohn's disease	ulcerative colitis
f.MSV000081486/ccms_peak/mzXML/2017_study_malawi/samples/FB00942909_RA3_01_15650.mzML	Test	healthy	healthy
f.MSV000083462/ccms_peak/Stool_verified/mzXML_data_16/Samples/11712.SUBJECT48.STOOL.1251.mzML	Test	healthy	healthy
f.MSV000080673/ccms_peak/2017.AmericanGut3K.mzXMLfiles/Samples/000022386_RA10_01_5006.mzML	Test	healthy	healthy
f.MSV000080673/ccms_peak/2017.AmericanGut3K.mzXMLfiles/Samples/000038405_RG10_01_6308.mzML	Test	healthy	healthy
f.MSV000080673/ccms_peak/2017.AmericanGut3K.mzXMLfiles/Samples/000037515_RH2_01_6204.mzML	Test	healthy	healthy
f.MSV000080673/ccms_peak/2017.AmericanGut3K.mzXMLfiles/Samples/000030511_RF5_01_5838.mzML	Test	healthy	healthy
f.MSV000081351/ccms_peak/mzXML_Files/Rhee_3/38871.mzXML	Test	healthy	healthy
f.MSV000082493/ccms_peak/fecal/DM000078497_RE2_01_28989.mzML	Test	healthy	healthy
f.MSV000080673/ccms_peak/2017.AmericanGut3K.mzXMLfiles/Samples/000027262_RB8_01_6132.mzML	Test	healthy	healthy
f.MSV000080673/ccms_peak/2017.AmericanGut3K.mzXMLfiles/Samples/000040104_RE3_01_5823.mzML	Test	healthy	healthy
f.MSV000081486/ccms_peak/mzXML/2017_study_malawi/samples/FB00858491_RB1_01_15330.mzML	Test	healthy	healthy
f.MSV000082629/ccms_peak/raw_files/samples/16NAVY15_V2_20161202.mzML	Test	sleep deprivation	healthy
f.MSV000080673/ccms_peak/2017.AmericanGut3K.mzXMLfiles/Samples/000035350_RH1_01_6091.mzML	Test	healthy	healthy
f.MSV000082493/ccms_peak/fecal/DM000078698_RA4_01_29291.mzML	Test	healthy	healthy
f.MSV000082221/ccms_peak/mzxml_files/samples/PLCL22668_RF8_01_28290.mzML	Test	ulcerative colitis	ulcerative colitis
f.MSV000083462/ccms_peak/Stool_verified/mzXML_data_6/Samples/11712.SUBJECT28.STOOL.606.mzML	Test	healthy	healthy
f.MSV000080673/ccms_peak/2017.AmericanGut3K.mzXMLfiles/Samples/000039909_RC6_01_6251.mzML	Test	healthy	healthy
f.MSV000080673/ccms_peak/2017.AmericanGut3K.mzXMLfiles/Samples/000032693_RD4_01_3876.mzML	Test	healthy	healthy
f.MSV000080673/ccms_peak/2017.AmericanGut3K.mzXMLfiles/Samples/000031502_RD10_01_5817.mzML	Test	healthy	healthy
f.MSV000080673/ccms_peak/2017.AmericanGut3K.mzXMLfiles/Samples/000022136_RF1_01_5281.mzML	Test	healthy	healthy
f.MSV000080673/ccms_peak/2017.AmericanGut3K.mzXMLfiles/Samples/000028085_RF6_01_4269.mzML	Test	healthy	healthy
f.MSV000080673/ccms_peak/2017.AmericanGut3K.mzXMLfiles/Samples/000022525_RF5_01_5727.mzML	Test	healthy	healthy
f.MSV000082493/ccms_peak/fecal/DM000086165_RA11_01_28945.mzML	Test	healthy	healthy
f.MSV000080673/ccms_peak/2017.AmericanGut3K.mzXMLfiles/Samples/000022064_RE12_01_5279.mzML	Test	healthy	healthy
f.MSV000080673/ccms_peak/2017.AmericanGut3K.mzXMLfiles/Samples/000022454_RA1_01_3936.mzML	Test	healthy	healthy
f.MSV000080673/ccms_peak/2017.AmericanGut3K.mzXMLfiles/Samples/000034142_RB3_01_6015.mzML	Test	healthy	healthy
f.MSV000080673/ccms_peak/2017.AmericanGut3K.mzXMLfiles/Samples/000028309_RB11_01_5127.mzML	Test	healthy	healthy
f.MSV000082262/ccms_peak/mzxml_files/samples/162016-OT1D007-St1-JJK_BG12_01_11616.mzML	Test	healthy	diabetes mellitus
f.MSV000083559/ccms_peak/Raw_Files/Plate2/11713.8.F.8D.mzML	Test	healthy	healthy
f.MSV000082221/ccms_peak/mzxml_files/samples/PLCL22156_RD3_01_28256.mzML	Test	Crohn's disease	Crohn's disease
f.MSV000082493/ccms_peak/fecal/DM000077377_RF2_01_29355.mzML	Test	healthy	healthy
f.MSV000082221/ccms_peak/mzxml_files/samples/PLCL25781.1_BH5_01_28410.mzML	Test	Crohn's disease	ulcerative colitis
f.MSV000080673/ccms_peak/2017.AmericanGut3K.mzXMLfiles/Samples/000011984_RB6_01_5897.mzML	Test	healthy	healthy
f.MSV000080673/ccms_peak/2017.AmericanGut3K.mzXMLfiles/Samples/000029151_RB10_01_4798.mzML	Test	healthy	healthy
f.MSV000080673/ccms_peak/2017.AmericanGut3K.mzXMLfiles/Samples/000037557_RH7_01_4074.mzML	Test	healthy	healthy
f.MSV000082493/ccms_peak/fecal/DM000085908_RB11_01_28959.mzML	Test	healthy	healthy
f.MSV000080673/ccms_peak/2017.AmericanGut3K.mzXMLfiles/Samples/000023755_RD1_01_5036.mzML	Test	healthy	healthy
f.MSV000080673/ccms_peak/2017.AmericanGut3K.mzXMLfiles/Samples/000021542_RA10_01_5225.mzML	Test	healthy	healthy
f.MSV000080673/ccms_peak/2017.AmericanGut3K.mzXMLfiles/Samples/000023971_RB3_01_6569.mzML	Test	healthy	healthy
f.MSV000080673/ccms_peak/2017.AmericanGut3K.mzXMLfiles/Samples/000036457_RD11_01_6269.mzML	Test	healthy	healthy
f.MSV000081486/ccms_peak/mzXML/2017_study_malawi/samples/FB00851114_RC12_01_15575.mzML	Test	healthy	healthy
f.MSV000080673/ccms_peak/2017.AmericanGut3K.mzXMLfiles/Samples/000035480_RE5_01_3890.mzML	Test	healthy	healthy
f.MSV000083462/ccms_peak/Stool_verified/mzXML_data_4/Samples/11712.SUBJECT7.STOOL.1113.mzML	Test	healthy	healthy
f.MSV000080673/ccms_peak/2017.AmericanGut3K.mzXMLfiles/Samples/000040072_RE6_01_5936.mzML	Test	healthy	healthy
f.MSV000083559/ccms_peak/Raw_Files/Plate2/11713.23.F.23C.mzML	Test	healthy	healthy
f.MSV000081351/ccms_peak/mzXML_Files/Rhee_3/38886.mzXML	Test	healthy	healthy
f.MSV000082629/ccms_peak/raw_files/samples/18NAVY32_V2_20180416.mzML	Test	sleep deprivation	sleep deprivation
f.MSV000080673/ccms_peak/2017.AmericanGut3K.mzXMLfiles/Samples/000035396_RD2_01_4816.mzML	Test	healthy	healthy
f.MSV000080673/ccms_peak/2017.AmericanGut3K.mzXMLfiles/Samples/000026028_RF10_01_6074.mzML	Test	healthy	healthy
f.MSV000080673/ccms_peak/2017.AmericanGut3K.mzXMLfiles/Samples/000029332_RG2_01_4965.mzML	Test	healthy	healthy
f.MSV000080673/ccms_peak/2017.AmericanGut3K.mzXMLfiles/Samples/000034259_RH8_01_4408.mzML	Test	healthy	healthy
f.MSV000082493/ccms_peak/fecal/DM000086242_RG4_01_29016.mzML	Test	healthy	healthy
f.MSV000082262/ccms_peak/mzxml_files/samples/161112-NT1D001-St1-JJK_BH6_01_11624.mzML	Test	diabetes mellitus	diabetes mellitus
f.MSV000082221/ccms_peak/mzxml_files/samples/PLCL17524_RB2_01_28017.mzML	Test	Crohn's disease	ulcerative colitis
f.MSV000082629/ccms_peak/raw_files/samples/16NAVY06_V2_20160227.mzML	Test	sleep deprivation	sleep deprivation
f.MSV000081486/ccms_peak/mzXML/2017_study_malawi/samples/FB00855069_RC1_01_15007.mzML	Test	healthy	healthy
f.MSV000080673/ccms_peak/2017.AmericanGut3K.mzXMLfiles/Samples/000039847_RE9_01_4370.mzML	Test	healthy	healthy
f.MSV000082221/ccms_peak/mzxml_files/samples/PLCL22334.1_BA6_01_28333.mzML	Test	Crohn's disease	ulcerative colitis
f.MSV000081351/ccms_peak/mzXML_Files/Rhee_2/38912.mzXML	Test	healthy	healthy
f.MSV000081486/ccms_peak/mzXML/2017_study_malawi/samples/FB00855275_RB10_01_15670.mzML	Test	healthy	healthy
f.MSV000082221/ccms_peak/mzxml_files/samples/PLCL21469_RH5_01_28313.mzML	Test	Crohn's disease	ulcerative colitis
f.MSV000081351/ccms_peak/mzXML_Files/Rhee_2/38771.mzXML	Test	healthy	healthy
f.MSV000080673/ccms_peak/2017.AmericanGut3K.mzXMLfiles/Samples/000009967_RH6_01_6429.mzML	Test	healthy	healthy
f.MSV000082221/ccms_peak/mzxml_files/samples/PLCL20123_RG10_01_28305.mzML	Test	Crohn's disease	ulcerative colitis
f.MSV000080673/ccms_peak/2017.AmericanGut3K.mzXMLfiles/Samples/000029421_RC4_01_4339.mzML	Test	healthy	healthy
f.MSV000083462/ccms_peak/Stool_verified/mzXML_data_5/Samples/11712.SUBJECT17.STOOL.267.mzML	Test	healthy	healthy
f.MSV000081486/ccms_peak/mzXML/2017_study_malawi/samples/FB00934161_RH7_01_15636.mzML	Test	healthy	healthy
f.MSV000080673/ccms_peak/2017.AmericanGut3K.mzXMLfiles/Samples/000028488_RF10_01_6628.mzML	Test	healthy	healthy
f.MSV000083462/ccms_peak/Stool_verified/mzXML_data_3/Samples/11712.SUBJECT16.STOOL.2120.mzML	Test	healthy	healthy
f.MSV000080673/ccms_peak/2017.AmericanGut3K.mzXMLfiles/Samples/000006418_RD4_01_6373.mzML	Test	healthy	healthy
f.MSV000080673/ccms_peak/2017.AmericanGut3K.mzXMLfiles/Samples/000022065_RE4_01_5493.mzML	Test	healthy	healthy
f.MSV000080673/ccms_peak/2017.AmericanGut3K.mzXMLfiles/Samples/000037483_RE1_01_5931.mzML	Test	healthy	healthy
f.MSV000080673/ccms_peak/2017.AmericanGut3K.mzXMLfiles/Samples/000032849_RC3_01_6140.mzML	Test	healthy	healthy
f.MSV000080673/ccms_peak/2017.AmericanGut3K.mzXMLfiles/Samples/000033007_RD1_01_5143.mzML	Test	healthy	healthy
f.MSV000080673/ccms_peak/2017.AmericanGut3K.mzXMLfiles/Samples/000036889_RG11_01_6200.mzML	Test	healthy	healthy
f.MSV000082493/ccms_peak/fecal/DM000085884_RC8_01_28969.mzML	Test	healthy	healthy
f.MSV000082221/ccms_peak/mzxml_files/samples/PLCL21559_BF10_01_28182.mzML	Test	Crohn's disease	Crohn's disease
f.MSV000080673/ccms_peak/2017.AmericanGut3K.mzXMLfiles/Samples/000031346_RH2_01_5972.mzML	Test	healthy	healthy
f.MSV000082493/ccms_peak/fecal/DM000078193_RE1_01_29341.mzML	Test	healthy	healthy
f.MSV000080673/ccms_peak/2017.AmericanGut3K.mzXMLfiles/Samples/000021811_RE1_01_3886.mzML	Test	healthy	healthy
f.MSV000083462/ccms_peak/Stool_verified/mzXML_data_7/Samples/11712.SUBJECT12.STOOL.100.mzML	Test	healthy	healthy
f.MSV000080673/ccms_peak/2017.AmericanGut3K.mzXMLfiles/Samples/000002955_RG10_01_6530.mzML	Test	healthy	healthy
f.MSV000082221/ccms_peak/mzxml_files/samples/PLCL20507_BB11_01_28135.mzML	Test	Crohn's disease	Crohn's disease
f.MSV000082221/ccms_peak/mzxml_files/samples/PLCL21376_BB5_01_28129.mzML	Test	Crohn's disease	Crohn's disease
f.MSV000081351/ccms_peak/mzXML_Files/Rhee_1/38773.mzXML	Test	healthy	healthy
f.MSV000080673/ccms_peak/2017.AmericanGut3K.mzXMLfiles/Samples/000009770_RB3_01_6346.mzML	Test	healthy	healthy
f.MSV000080673/ccms_peak/2017.AmericanGut3K.mzXMLfiles/Samples/000034121_RG5_01_6082.mzML	Test	healthy	healthy
f.MSV000081492/ccms_peak/Raw_Files/Samples_Sham/72849.mzML	Test	inflammatory bowel disease	inflammatory bowel disease
f.MSV000080673/ccms_peak/2017.AmericanGut3K.mzXMLfiles/Samples/000023929_RH7_01_4983.mzML	Test	healthy	healthy
f.MSV000080673/ccms_peak/2017.AmericanGut3K.mzXMLfiles/Samples/000030259_RH3_01_6647.mzML	Test	healthy	healthy
f.MSV000082221/ccms_peak/mzxml_files/samples/PLCL20141_BE2_01_28375.mzML	Test	ulcerative colitis	Crohn's disease
f.MSV000080673/ccms_peak/2017.AmericanGut3K.mzXMLfiles/Samples/000032613_RF9_01_4494.mzML	Test	healthy	healthy
f.MSV000083462/ccms_peak/Stool_verified/mzXML_data_5/Samples/11712.SUBJECT17.STOOL.252.mzML	Test	healthy	healthy
f.MSV000081351/ccms_peak/mzXML_Files/Rhee_3/38769.mzXML	Test	healthy	healthy
f.MSV000080673/ccms_peak/2017.AmericanGut3K.mzXMLfiles/Samples/000041547_RH5_01_4626.mzML	Test	healthy	healthy
f.MSV000080673/ccms_peak/2017.AmericanGut3K.mzXMLfiles/Samples/000022125_RH8_01_3932.mzML	Test	healthy	healthy
f.MSV000080673/ccms_peak/2017.AmericanGut3K.mzXMLfiles/Samples/000026188_RC11_01_5805.mzML	Test	healthy	healthy
f.MSV000082493/ccms_peak/fecal/DM000077168_RF7_01_29360.mzML	Test	healthy	healthy
f.MSV000082221/ccms_peak/mzxml_files/samples/PLCL20100_RG5_01_28087.mzML	Test	Crohn's disease	Crohn's disease
f.MSV000082221/ccms_peak/mzxml_files/samples/PLCL20051_BC5_01_28141.mzML	Test	Crohn's disease	ulcerative colitis
f.MSV000080673/ccms_peak/2017.AmericanGut3K.mzXMLfiles/Samples/000041336_RF6_01_4601.mzML	Test	healthy	healthy
f.MSV000082493/ccms_peak/fecal/DM000086187_RE4_01_29344.mzML	Test	healthy	healthy
f.MSV000083559/ccms_peak/Raw_Files/Plate1/samples/11713.4.F.4A.mzML	Test	healthy	healthy
f.MSV000080673/ccms_peak/2017.AmericanGut3K.mzXMLfiles/Samples/000035347_RA2_01_3937.mzML	Test	healthy	healthy
f.MSV000082221/ccms_peak/mzxml_files/samples/PLCL24908.1_BH9_01_28414.mzML	Test	ulcerative colitis	Crohn's disease
f.MSV000080673/ccms_peak/2017.AmericanGut3K.mzXMLfiles/Samples/000027634_RB9_01_6575.mzML	Test	healthy	healthy
f.MSV000082221/ccms_peak/mzxml_files/samples/PLCL19726_BC10_01_28146.mzML	Test	ulcerative colitis	Crohn's disease
f.MSV000083462/ccms_peak/Stool_verified/mzXML_data_7/Samples/11712.SUBJECT31.STOOL.708.mzML	Test	healthy	healthy
f.MSV000081486/ccms_peak/mzXML/2017_study_malawi/samples/FB00850878_RE10_01_15709.mzML	Test	healthy	healthy
f.MSV000082493/ccms_peak/fecal/DM000086209_RG9_01_29021.mzML	Test	healthy	healthy
f.MSV000080673/ccms_peak/2017.AmericanGut3K.mzXMLfiles/Samples/000033074_RD4_01_5258.mzML	Test	healthy	healthy
f.MSV000080673/ccms_peak/2017.AmericanGut3K.mzXMLfiles/Samples/000031311_RF2_01_5835.mzML	Test	healthy	healthy
f.MSV000080673/ccms_peak/2017.AmericanGut3K.mzXMLfiles/Samples/000028755_RH4_01_4980.mzML	Test	healthy	healthy
f.MSV000080673/ccms_peak/2017.AmericanGut3K.mzXMLfiles/Samples/000030703_RF7_01_5840.mzML	Test	healthy	healthy
f.MSV000080673/ccms_peak/2017.AmericanGut3K.mzXMLfiles/Samples/000032738_RC9_01_5250.mzML	Test	healthy	healthy
f.MSV000081486/ccms_peak/mzXML/2017_study_malawi/samples/FB00856818_RC11_01_14567.mzML	Test	healthy	healthy
f.MSV000080673/ccms_peak/2017.AmericanGut3K.mzXMLfiles/Samples/000036885_RH1_01_6203.mzML	Test	healthy	healthy
f.MSV000083462/ccms_peak/Stool_verified/mzXML_data_16/Samples/11712.SUBJECT54.STOOL.1268.mzML	Test	healthy	healthy
f.MSV000080673/ccms_peak/2017.AmericanGut3K.mzXMLfiles/Samples/000029435_RB10_01_5349.mzML	Test	healthy	healthy
f.MSV000080673/ccms_peak/2017.AmericanGut3K.mzXMLfiles/Samples/000030356_RG5_01_5188.mzML	Test	healthy	healthy
f.MSV000080673/ccms_peak/2017.AmericanGut3K.mzXMLfiles/Samples/000035338_RD5_01_5370.mzML	Test	healthy	healthy
f.MSV000080673/ccms_peak/2017.AmericanGut3K.mzXMLfiles/Samples/000039902_RA3_01_6222.mzML	Test	healthy	healthy
f.MSV000081486/ccms_peak/mzXML/2017_study_malawi/samples/FB00854271_RD11_01_14467.mzML	Test	healthy	healthy
f.MSV000083462/ccms_peak/Stool_verified/mzXML_data_4/Samples/11712.SUBJECT27.STOOL.583.mzML	Test	healthy	healthy
f.MSV000082493/ccms_peak/fecal/DM000078237_RG11_01_29023.mzML	Test	healthy	healthy
f.MSV000081486/ccms_peak/mzXML/2017_study_malawi/samples/FB00942259_RG3_01_15398.mzML	Test	healthy	healthy
f.MSV000083462/ccms_peak/Stool_verified/mzXML_data_3/Samples/11712.SUBJECT43.STOOL.1069.mzML	Test	healthy	healthy
f.MSV000080673/ccms_peak/2017.AmericanGut3K.mzXMLfiles/Samples/000023874_RA3_01_4423.mzML	Test	healthy	healthy
f.MSV000080673/ccms_peak/2017.AmericanGut3K.mzXMLfiles/Samples/000030391_RF10_01_4273.mzML	Test	healthy	healthy
f.MSV000080673/ccms_peak/2017.AmericanGut3K.mzXMLfiles/Samples/000037517_RG7_01_3918.mzML	Test	healthy	healthy
f.MSV000080673/ccms_peak/2017.AmericanGut3K.mzXMLfiles/Samples/000036071_RG7_01_4394.mzML	Test	healthy	healthy
f.MSV000083559/ccms_peak/Raw_Files/Plate2/11713.20.F20B.mzML	Test	healthy	healthy
f.MSV000083559/ccms_peak/Raw_Files/Plate2/11713.23.F.23F.mzML	Test	healthy	healthy
f.MSV000080673/ccms_peak/2017.AmericanGut3K.mzXMLfiles/Samples/000030744_RA6_01_5663.mzML	Test	healthy	healthy
f.MSV000082221/ccms_peak/mzxml_files/samples/PLCL19700_RB12_01_28027.mzML	Test	Crohn's disease	ulcerative colitis
f.MSV000082629/ccms_peak/raw_files/samples/18NAVY28_V2_20180415.mzML	Test	sleep deprivation	sleep deprivation
f.MSV000080673/ccms_peak/2017.AmericanGut3K.mzXMLfiles/Samples/000030076_RA11_01_6230.mzML	Test	healthy	healthy
f.MSV000083462/ccms_peak/Stool_verified/mzXML_data_5/Samples/11712.SUBJECT12.STOOL.106.mzML	Test	healthy	healthy
f.MSV000080673/ccms_peak/2017.AmericanGut3K.mzXMLfiles/Samples/000018421_RB1_01_4211.mzML	Test	healthy	healthy
f.MSV000080673/ccms_peak/2017.AmericanGut3K.mzXMLfiles/Samples/000010000_RG3_01_6413.mzML	Test	healthy	healthy
f.MSV000080673/ccms_peak/2017.AmericanGut3K.mzXMLfiles/Samples/000022221_RH1_01_5197.mzML	Test	healthy	healthy
f.MSV000080673/ccms_peak/2017.AmericanGut3K.mzXMLfiles/Samples/000030748_RA8_01_5665.mzML	Test	healthy	healthy
f.MSV000080673/ccms_peak/2017.AmericanGut3K.mzXMLfiles/Samples/000032816_RC8_01_6697.mzML	Test	healthy	healthy
f.MSV000082262/ccms_peak/mzxml_files/samples/162069-OT1D012-St1-JJK_BC11_01_11557.mzML	Test	diabetes mellitus	diabetes mellitus
f.MSV000080673/ccms_peak/2017.AmericanGut3K.mzXMLfiles/Samples/000028962_RC2_01_3963.mzML	Test	healthy	healthy
f.MSV000080673/ccms_peak/2017.AmericanGut3K.mzXMLfiles/Samples/000027257_RG4_01_4391.mzML	Test	healthy	healthy
f.MSV000080673/ccms_peak/2017.AmericanGut3K.mzXMLfiles/Samples/000033789_RG3_01_4279.mzML	Test	healthy	healthy
f.MSV000082262/ccms_peak/mzxml_files/samples/162027-OT1D011-St1-JJK_BE10_01_11586.mzML	Test	diabetes mellitus	diabetes mellitus
f.MSV000082221/ccms_peak/mzxml_files/samples/PLCL23016_RH7_01_28315.mzML	Test	Crohn's disease	ulcerative colitis
f.MSV000080673/ccms_peak/2017.AmericanGut3K.mzXMLfiles/Samples/000031342_RD8_01_4577.mzML	Test	healthy	healthy
f.MSV000080673/ccms_peak/2017.AmericanGut3K.mzXMLfiles/Samples/000010036_RC6_01_6362.mzML	Test	healthy	healthy
f.MSV000082221/ccms_peak/mzxml_files/samples/PLCL17725_RA8_01_28010.mzML	Test	ulcerative colitis	Crohn's disease
f.MSV000083559/ccms_peak/Raw_Files/Plate2/11713.20.F.20E.mzML	Test	healthy	healthy
f.MSV000081486/ccms_peak/mzXML/2017_study_malawi/samples/FB00859202_RB5_01_15665.mzML	Test	healthy	healthy
f.MSV000083462/ccms_peak/Stool_verified/mzXML_data_6/Samples/11712.SUBJECT17.STOOL.247.mzML	Test	healthy	healthy
f.MSV000081486/ccms_peak/mzXML/2017_study_malawi/samples/FB00853265_RB2_01_14545.mzML	Test	healthy	healthy
f.MSV000083462/ccms_peak/Stool_verified/mzXML_data_16/Samples/11712.SUBJECT44.STOOL.1239.mzML	Test	healthy	healthy
f.MSV000083462/ccms_peak/Stool_verified/mzXML_data_16/Samples/11712.SUBJECT45.STOOL.1241.mzML	Test	healthy	healthy
f.MSV000080673/ccms_peak/2017.AmericanGut3K.mzXMLfiles/Samples/000032943_RD12_01_6714.mzML	Test	healthy	healthy
f.MSV000080673/ccms_peak/2017.AmericanGut3K.mzXMLfiles/Samples/000031064_RB8_01_4796.mzML	Test	healthy	healthy
f.MSV000083462/ccms_peak/Stool_verified/mzXML_data_4/Samples/11712.SUBJECT8.STOOL.1154.mzML	Test	healthy	healthy
f.MSV000082221/ccms_peak/mzxml_files/samples/PLCL21561_BG3_01_28187.mzML	Test	Crohn's disease	Crohn's disease
f.MSV000080673/ccms_peak/2017.AmericanGut3K.mzXMLfiles/Samples/000027859_RA9_01_4429.mzML	Test	healthy	healthy
f.MSV000080673/ccms_peak/2017.AmericanGut3K.mzXMLfiles/Samples/000030392_RG1_01_4277.mzML	Test	healthy	healthy
f.MSV000081492/ccms_peak/Raw_Files/Samples_Sham/dhmc_9_10.mzML	Test	inflammatory bowel disease	inflammatory bowel disease
f.MSV000080673/ccms_peak/2017.AmericanGut3K.mzXMLfiles/Samples/000028716_RE10_01_6173.mzML	Test	healthy	healthy
f.MSV000080673/ccms_peak/2017.AmericanGut3K.mzXMLfiles/Samples/000031388_RH2_01_4513.mzML	Test	healthy	healthy
f.MSV000080673/ccms_peak/2017.AmericanGut3K.mzXMLfiles/Samples/000031921_RB2_01_5118.mzML	Test	healthy	healthy
f.MSV000080673/ccms_peak/2017.AmericanGut3K.mzXMLfiles/Samples/000040071_RG11_01_4619.mzML	Test	healthy	healthy
f.MSV000082630/ccms_peak/raw_files/samples/Subject_14/16NAVY14_8_plasma.mzML	Test	sleep deprivation	sleep deprivation
f.MSV000082630/ccms_peak/raw_files/samples/Subject_5/16NAVY05_19_plasma.mzML	Test	sleep deprivation	sleep deprivation
f.MSV000082630/ccms_peak/raw_files/samples/Subject_25/17NAVY25_10_plasma.mzML	Test	sleep deprivation	sleep deprivation
f.MSV000082630/ccms_peak/raw_files/samples/Subject_1/15NAVY01_4_plasma.mzML	Test	sleep deprivation	sleep deprivation
f.MSV000082630/ccms_peak/raw_files/samples/Subject_30/18NAVY30_1_plasma.mzML	Test	sleep deprivation	healthy
f.MSV000083388/ccms_peak/Negative Mode/1_n_153056_07272016.mzML	Test	healthy	healthy
f.MSV000082630/ccms_peak/raw_files/samples/Subject_18/17NAVY18_13_plasma.mzML	Test	sleep deprivation	sleep deprivation
f.MSV000082630/ccms_peak/raw_files/samples/Subject_24/17NAVY24_15_plasma.mzML	Test	sleep deprivation	sleep deprivation
f.MSV000082630/ccms_peak/raw_files/samples/Subject_22/17NAVY22_5_plasma.mzML	Test	sleep deprivation	sleep deprivation
f.MSV000082630/ccms_peak/raw_files/samples/Subject_6/16NAVY06_18_plasma.mzML	Test	sleep deprivation	sleep deprivation
f.MSV000082630/ccms_peak/raw_files/samples/Subject_24/17NAVY24_5_plasma.mzML	Test	sleep deprivation	sleep deprivation
f.MSV000082630/ccms_peak/raw_files/samples/Subject_10/16NAVY10_5_plasma.mzML	Test	sleep deprivation	sleep deprivation
f.MSV000082630/ccms_peak/raw_files/samples/Subject_15/16NAVY15_18_plasma.mzML	Test	sleep deprivation	sleep deprivation
f.MSV000082630/ccms_peak/raw_files/samples/Subject_10/16NAVY10_14_plasma.mzML	Test	sleep deprivation	sleep deprivation
f.MSV000082630/ccms_peak/raw_files/samples/Subject_19/17NAVY19_3_plasma.mzML	Test	sleep deprivation	sleep deprivation
f.MSV000082630/ccms_peak/raw_files/samples/Subject_30/18NAVY30_18_plasma.mzML	Test	sleep deprivation	sleep deprivation
f.MSV000082630/ccms_peak/raw_files/samples/Subject_5/16NAVY05_14_plasma.mzML	Test	sleep deprivation	sleep deprivation
f.MSV000082630/ccms_peak/raw_files/samples/Subject_27/18NAVY27_7_plasma.mzML	Test	sleep deprivation	sleep deprivation
f.MSV000082630/ccms_peak/raw_files/samples/Subject_11/16NAVY11_8_plasma.mzML	Test	sleep deprivation	sleep deprivation
f.MSV000082630/ccms_peak/raw_files/samples/Subject_28/18NAVY28_12_plasma.mzML	Test	sleep deprivation	sleep deprivation
f.MSV000082630/ccms_peak/raw_files/samples/Subject_13/16NAVY13_2_plasma.mzML	Test	sleep deprivation	sleep deprivation
f.MSV000082630/ccms_peak/raw_files/samples/Subject_18/17NAVY18_10_plasma.mzML	Test	sleep deprivation	sleep deprivation
f.MSV000082630/ccms_peak/raw_files/samples/Subject_3/15NAVY03_6_plasma.mzML	Test	sleep deprivation	sleep deprivation
f.MSV000082630/ccms_peak/raw_files/samples/Subject_18/17NAVY18_5_plasma.mzML	Test	sleep deprivation	sleep deprivation
f.MSV000082630/ccms_peak/raw_files/samples/Subject_15/16NAVY15_13_plasma.mzML	Test	sleep deprivation	sleep deprivation
f.MSV000083388/ccms_peak/Negative Mode/1_n_3843_10142015.mzML	Test	healthy	healthy
f.MSV000082630/ccms_peak/raw_files/samples/Subject_8/16NAVY08_4_plasma.mzML	Test	sleep deprivation	sleep deprivation
f.MSV000083388/ccms_peak/Negative Mode/1_n_3903_08122015.mzML	Test	healthy	healthy
f.MSV000082630/ccms_peak/raw_files/samples/Subject_10/16NAVY10_8_plasma.mzML	Test	sleep deprivation	sleep deprivation
f.MSV000082630/ccms_peak/raw_files/samples/Subject_6/16NAVY06_5_plasma.mzML	Test	sleep deprivation	sleep deprivation
f.MSV000082630/ccms_peak/raw_files/samples/Subject_4/16NAVY04_16_plasma.mzML	Test	sleep deprivation	sleep deprivation
f.MSV000082630/ccms_peak/raw_files/samples/Subject_10/16NAVY10_17_plasma.mzML	Test	sleep deprivation	sleep deprivation
f.MSV000083388/ccms_peak/Negative Mode/1_n_4417_04062009.mzML	Test	healthy	healthy
f.MSV000083388/ccms_peak/Negative Mode/1_n_4399_01272009.mzML	Test	healthy	healthy
f.MSV000082630/ccms_peak/raw_files/samples/Subject_2/15NAVY02_4_plasma.mzML	Test	sleep deprivation	sleep deprivation
f.MSV000082630/ccms_peak/raw_files/samples/Subject_8/16NAVY08_2_plasma.mzML	Test	sleep deprivation	sleep deprivation
f.MSV000082630/ccms_peak/raw_files/samples/Subject_5/16NAVY05_10_plasma.mzML	Test	sleep deprivation	sleep deprivation
f.MSV000083388/ccms_peak/Negative Mode/1_n_3817_08272014.mzML	Test	healthy	healthy
f.MSV000082630/ccms_peak/raw_files/samples/Subject_1/15NAVY01_10_plasma.mzML	Test	sleep deprivation	sleep deprivation
f.MSV000083388/ccms_peak/Negative Mode/1_n_4422_04192009.mzML	Test	healthy	healthy
f.MSV000082630/ccms_peak/raw_files/samples/Subject_19/17NAVY19_4_plasma.mzML	Test	sleep deprivation	sleep deprivation
f.MSV000083388/ccms_peak/Negative Mode/1_n_NC_07222016.mzML	Test	healthy	healthy
f.MSV000083388/ccms_peak/Negative Mode/1_n_3935_09302017_1.mzML	Test	healthy	healthy
f.MSV000083388/ccms_peak/Negative Mode/1_n_4755_04212014.mzML	Test	healthy	healthy
f.MSV000082630/ccms_peak/raw_files/samples/Subject_13/16NAVY13_1_plasma.mzML	Test	sleep deprivation	healthy
f.MSV000082630/ccms_peak/raw_files/samples/Subject_6/16NAVY06_4_plasma.mzML	Test	sleep deprivation	sleep deprivation
f.MSV000082630/ccms_peak/raw_files/samples/Subject_14/16NAVY14_10_plasma.mzML	Test	sleep deprivation	sleep deprivation
f.MSV000082630/ccms_peak/raw_files/samples/Subject_32/18NAVY32_13_plasma.mzML	Test	sleep deprivation	sleep deprivation
f.MSV000082630/ccms_peak/raw_files/samples/Subject_28/18NAVY28_5_plasma.mzML	Test	sleep deprivation	sleep deprivation
f.MSV000082630/ccms_peak/raw_files/samples/Subject_14/16NAVY14_7_plasma.mzML	Test	sleep deprivation	sleep deprivation
f.MSV000082630/ccms_peak/raw_files/samples/Subject_5/16NAVY05_6_plasma.mzML	Test	sleep deprivation	sleep deprivation
f.MSV000082630/ccms_peak/raw_files/samples/Subject_32/18NAVY32_4_plasma.mzML	Test	sleep deprivation	sleep deprivation
f.MSV000082630/ccms_peak/raw_files/samples/Subject_25/17NAVY25_2_plasma.mzML	Test	sleep deprivation	sleep deprivation
f.MSV000082630/ccms_peak/raw_files/samples/Subject_32/18NAVY32_7_plasma.mzML	Test	sleep deprivation	sleep deprivation
f.MSV000082630/ccms_peak/raw_files/samples/Subject_13/16NAVY13_18_plasma.mzML	Test	sleep deprivation	sleep deprivation
f.MSV000083388/ccms_peak/Negative Mode/1_n_153084_12082015.mzML	Test	healthy	Kawasaki disease
f.MSV000082630/ccms_peak/raw_files/samples/Subject_15/16NAVY15_14_plasma.mzML	Test	sleep deprivation	sleep deprivation
f.MSV000082630/ccms_peak/raw_files/samples/Subject_11/16NAVY11_3_plasma.mzML	Test	sleep deprivation	sleep deprivation
f.MSV000082630/ccms_peak/raw_files/samples/Subject_15/16NAVY15_2_plasma.mzML	Test	sleep deprivation	sleep deprivation
f.MSV000082630/ccms_peak/raw_files/samples/Subject_24/17NAVY24_6_plasma.mzML	Test	sleep deprivation	sleep deprivation
f.MSV000082630/ccms_peak/raw_files/samples/Subject_9/16NAVY09_16_plasma.mzML	Test	sleep deprivation	sleep deprivation
f.MSV000083388/ccms_peak/Negative Mode/1_n_163067_10042017.mzML	Test	healthy	healthy
f.MSV000082630/ccms_peak/raw_files/samples/Subject_24/17NAVY24_8_plasma.mzML	Test	sleep deprivation	sleep deprivation
f.MSV000082630/ccms_peak/raw_files/samples/Subject_3/15NAVY03_2_plasma.mzML	Test	sleep deprivation	sleep deprivation
f.MSV000083388/ccms_peak/Negative Mode/1_n_4424_05012009.mzML	Test	healthy	healthy
f.MSV000082630/ccms_peak/raw_files/samples/Subject_18/17NAVY18_2_plasma.mzML	Test	sleep deprivation	sleep deprivation
f.MSV000083388/ccms_peak/Negative Mode/1_n_3700_02262014.mzML	Test	healthy	healthy
f.MSV000082630/ccms_peak/raw_files/samples/Subject_22/17NAVY22_9_plasma.mzML	Test	sleep deprivation	sleep deprivation
f.MSV000082630/ccms_peak/raw_files/samples/Subject_18/17NAVY18_15_plasma.mzML	Test	sleep deprivation	sleep deprivation
f.MSV000082630/ccms_peak/raw_files/samples/Subject_24/17NAVY24_14_plasma.mzML	Test	sleep deprivation	sleep deprivation
f.MSV000083388/ccms_peak/Negative Mode/1_n_173066_07182018.mzML	Test	healthy	healthy
f.MSV000082630/ccms_peak/raw_files/samples/Subject_9/16NAVY09_3_plasma.mzML	Test	sleep deprivation	sleep deprivation
f.MSV000082630/ccms_peak/raw_files/samples/Subject_15/16NAVY15_19_plasma.mzML	Test	sleep deprivation	sleep deprivation
f.MSV000083388/ccms_peak/Negative Mode/1_n_4972_06082017.mzML	Test	healthy	healthy
f.MSV000082630/ccms_peak/raw_files/samples/Subject_10/16NAVY10_3_plasma.mzML	Test	sleep deprivation	sleep deprivation
f.MSV000082630/ccms_peak/raw_files/samples/Subject_30/18NAVY30_3_plasma.mzML	Test	sleep deprivation	sleep deprivation
f.MSV000083388/ccms_peak/Negative Mode/1_n_4949_02112017.mzML	Test	healthy	healthy
f.MSV000082630/ccms_peak/raw_files/samples/Subject_14/16NAVY14_18_plasma.mzML	Test	sleep deprivation	sleep deprivation
f.MSV000082630/ccms_peak/raw_files/samples/Subject_13/16NAVY13_4_plasma.mzML	Test	sleep deprivation	sleep deprivation
f.MSV000082630/ccms_peak/raw_files/samples/Subject_24/17NAVY24_16_plasma.mzML	Test	sleep deprivation	sleep deprivation
f.MSV000082630/ccms_peak/raw_files/samples/Subject_11/16NAVY11_7_plasma.mzML	Test	sleep deprivation	sleep deprivation
f.MSV000082630/ccms_peak/raw_files/samples/Subject_5/16NAVY05_11_plasma.mzML	Test	sleep deprivation	healthy
f.MSV000083388/ccms_peak/Negative Mode/1_n_4706_05262013.mzML	Test	healthy	healthy
f.MSV000082630/ccms_peak/raw_files/samples/Subject_9/16NAVY09_18_plasma.mzML	Test	sleep deprivation	sleep deprivation
f.MSV000083388/ccms_peak/Positive Mode/1_p_163014_02082017.mzML	Test	sleep deprivation	healthy
f.MSV000082630/ccms_peak/raw_files/samples/Subject_6/16NAVY06_11_plasma.mzML	Test	sleep deprivation	healthy
f.MSV000082630/ccms_peak/raw_files/samples/Subject_28/18NAVY28_11_plasma.mzML	Test	sleep deprivation	healthy
f.MSV000082630/ccms_peak/raw_files/samples/Subject_24/17NAVY24_13_plasma.mzML	Test	sleep deprivation	sleep deprivation
f.MSV000082630/ccms_peak/raw_files/samples/Subject_18/17NAVY18_9_plasma.mzML	Test	sleep deprivation	sleep deprivation
f.MSV000082630/ccms_peak/raw_files/samples/Subject_27/18NAVY27_14_plasma.mzML	Test	sleep deprivation	sleep deprivation
f.MSV000082630/ccms_peak/raw_files/samples/Subject_18/17NAVY18_4_plasma.mzML	Test	sleep deprivation	sleep deprivation
f.MSV000083388/ccms_peak/Negative Mode/1_n_3731_04022014.mzML	Test	healthy	healthy
f.MSV000082630/ccms_peak/raw_files/samples/Subject_11/16NAVY11_20_plasma.mzML	Test	sleep deprivation	sleep deprivation
f.MSV000082630/ccms_peak/raw_files/samples/Subject_18/17NAVY18_3_plasma.mzML	Test	sleep deprivation	sleep deprivation
f.MSV000082630/ccms_peak/raw_files/samples/Subject_8/16NAVY08_11_plasma.mzML	Test	sleep deprivation	healthy
f.MSV000082630/ccms_peak/raw_files/samples/Subject_2/15NAVY02_20_plasma.mzML	Test	sleep deprivation	sleep deprivation
f.MSV000082630/ccms_peak/raw_files/samples/Subject_9/16NAVY09_14_plasma.mzML	Test	sleep deprivation	sleep deprivation
f.MSV000082630/ccms_peak/raw_files/samples/Subject_8/16NAVY08_3_plasma.mzML	Test	sleep deprivation	sleep deprivation
f.MSV000082630/ccms_peak/raw_files/samples/Subject_6/16NAVY06_9_plasma.mzML	Test	sleep deprivation	sleep deprivation
f.MSV000082630/ccms_peak/raw_files/samples/Subject_24/17NAVY24_3_plasma.mzML	Test	sleep deprivation	sleep deprivation
f.MSV000082630/ccms_peak/raw_files/samples/Subject_32/18NAVY32_19_plasma.mzML	Test	sleep deprivation	sleep deprivation
f.MSV000082630/ccms_peak/raw_files/samples/Subject_18/17NAVY18_17_plasma.mzML	Test	sleep deprivation	sleep deprivation
f.MSV000082630/ccms_peak/raw_files/samples/Subject_27/18NAVY27_20_plasma.mzML	Test	sleep deprivation	sleep deprivation
f.MSV000082630/ccms_peak/raw_files/samples/Subject_32/18NAVY32_11_plasma.mzML	Test	sleep deprivation	healthy
f.MSV000082630/ccms_peak/raw_files/samples/Subject_15/16NAVY15_17_plasma.mzML	Test	sleep deprivation	sleep deprivation
f.MSV000082630/ccms_peak/raw_files/samples/Subject_30/18NAVY30_16_plasma.mzML	Test	sleep deprivation	sleep deprivation
f.MSV000082630/ccms_peak/raw_files/samples/Subject_18/17NAVY18_12_plasma.mzML	Test	sleep deprivation	sleep deprivation
f.MSV000083388/ccms_peak/Negative Mode/1_n_OM_05142014.mzML	Test	healthy	Kawasaki disease
f.MSV000082630/ccms_peak/raw_files/samples/Subject_6/16NAVY06_2_plasma.mzML	Test	sleep deprivation	sleep deprivation
f.MSV000082630/ccms_peak/raw_files/samples/Subject_14/16NAVY14_3_plasma.mzML	Test	sleep deprivation	sleep deprivation
f.MSV000082630/ccms_peak/raw_files/samples/Subject_30/18NAVY30_6_plasma.mzML	Test	sleep deprivation	sleep deprivation
f.MSV000082630/ccms_peak/raw_files/samples/Subject_11/16NAVY11_14_plasma.mzML	Test	sleep deprivation	sleep deprivation
f.MSV000083388/ccms_peak/Negative Mode/1_n_4404_02242009.mzML	Test	healthy	healthy
f.MSV000082630/ccms_peak/raw_files/samples/Subject_2/15NAVY02_16_plasma.mzML	Test	sleep deprivation	sleep deprivation
f.MSV000082630/ccms_peak/raw_files/samples/Subject_25/17NAVY25_1_plasma.mzML	Test	sleep deprivation	healthy
f.MSV000082630/ccms_peak/raw_files/samples/Subject_4/16NAVY04_7_plasma.mzML	Test	sleep deprivation	sleep deprivation
f.MSV000083077/ccms_peak/Plate2/PHT_20_100_Cort_1000.mzML	Test	obesity	obesity
f.MSV000083077/ccms_peak/Plate2/PHT_20_097_Cort_1900.mzML	Test	obesity	obesity
f.MSV000081832/ccms_peak/Children Saliva/Plate2_C11_BC11_01_6323.mzML	Test	healthy	healthy
f.MSV000083077/ccms_peak/Plate4/PHT_20_157_Cort_1600.mzML	Test	obesity	obesity
f.MSV000083077/ccms_peak/Plate2/PHT_20_105_Cort_1200.mzML	Test	obesity	obesity
f.MSV000083077/ccms_peak/Plate3/PHT_20_127_Cort_1200.mzML	Test	obesity	obesity
f.MSV000083077/ccms_peak/Plate2/PHT_20_091_Cort_1000.mzML	Test	obesity	obesity
f.MSV000083077/ccms_peak/Plate1/PHT_20_071_Cort_1000.mzML	Test	obesity	obesity
f.MSV000083077/ccms_peak/Plate3/PHT_20_121_Cort_1900.mzML	Test	obesity	healthy
f.MSV000083077/ccms_peak/Plate2/PHT_20_093_Cort_1200.mzML	Test	obesity	obesity
f.MSV000081832/ccms_peak/Children Saliva/Plate2_D2_BD2_01_6327.mzML	Test	healthy	healthy
f.MSV000083077/ccms_peak/Plate2/PHT_20_086_Cort_1900.mzML	Test	obesity	obesity
f.MSV000083077/ccms_peak/Plate1/PHT_20_033_Cort_1200.mzML	Test	obesity	healthy
f.MSV000083077/ccms_peak/Plate1/PHT_20_077_Cort_1600.mzML	Test	obesity	obesity
f.MSV000083077/ccms_peak/Plate1/PHT_20_062_Cort_1000.mzML	Test	obesity	healthy
f.MSV000081832/ccms_peak/Children Saliva/Plate2_A12_BA12_01_6298.mzML	Test	dental caries	dental caries
f.MSV000083077/ccms_peak/Plate2/PHT_20_083_Cort_1900.mzML	Test	obesity	obesity
f.MSV000083077/ccms_peak/Plate3/PHT_20_132_Cort_Waking.mzML	Test	obesity	obesity
f.MSV000083077/ccms_peak/Plate1/PHT_20_067_Cort_1000.mzML	Test	obesity	obesity
f.MSV000083077/ccms_peak/Plate3/PHT_20_142_Cort_1000.mzML	Test	obesity	obesity
f.MSV000083077/ccms_peak/Plate2/PHT_20_098_Cort_1600.mzML	Test	obesity	obesity
f.MSV000083077/ccms_peak/Plate4/PHT_20_156_Cort_1600.mzML	Test	obesity	obesity
f.MSV000083077/ccms_peak/Plate3/PHT_20_142_Cort_1200.mzML	Test	obesity	obesity
f.MSV000083077/ccms_peak/Plate2/PHT_20_101_Cort_1900.mzML	Test	obesity	obesity
f.MSV000081832/ccms_peak/Children Saliva/Plate2_C9_BC9_01_6321.mzML	Test	healthy	healthy
f.MSV000081832/ccms_peak/Children Saliva/Plate2_A9_BA9_01_6295.mzML	Test	dental caries	dental caries
f.MSV000083077/ccms_peak/Plate3/PHT_20_118_Cort_1000.mzML	Test	obesity	obesity
f.MSV000081832/ccms_peak/Children Saliva/Plate2_A11_BA11_01_6297.mzML	Test	dental caries	dental caries
f.MSV000083077/ccms_peak/Plate2/PHT_20_098_Cort_1200.mzML	Test	obesity	obesity
f.MSV000083077/ccms_peak/Plate1/PHT_20_055_Cort_1900.mzML	Test	obesity	healthy
f.MSV000083077/ccms_peak/Plate2/PHT_20_098_Cort_Waking.mzML	Test	obesity	obesity
f.MSV000083077/ccms_peak/Plate1/PHT_20_071_Cort_1200.mzML	Test	obesity	obesity
f.MSV000083077/ccms_peak/Plate1/PHT_20_067_Cort_1600.mzML	Test	obesity	obesity
f.MSV000081832/ccms_peak/Children Saliva/Plate2_D6_BD6_01_6331.mzML	Test	healthy	healthy
f.MSV000083077/ccms_peak/Plate1/PHT_20_072_Cort_Waking.mzML	Test	obesity	obesity
f.MSV000083077/ccms_peak/Plate2/PHT_20_100_Cort_1200.mzML	Test	obesity	obesity
f.MSV000081832/ccms_peak/Children Saliva/Plate2_D4_BD4_01_6329.mzML	Test	healthy	healthy
f.MSV000083077/ccms_peak/Plate3/PHT_20_123_Cort_1000.mzML	Test	obesity	obesity
f.MSV000083077/ccms_peak/Plate4/PHT_20_143_Cort_1900.mzML	Test	obesity	obesity
f.MSV000083077/ccms_peak/Plate2/PHT_20_100_Cort_Waking.mzML	Test	obesity	obesity
f.MSV000083077/ccms_peak/Plate1/PHT_20_036_Cort_1000.mzML	Test	obesity	healthy
f.MSV000083077/ccms_peak/Plate2/PHT_20_085_Cort_Waking.mzML	Test	obesity	obesity
f.MSV000083077/ccms_peak/Plate1/PHT_20_062_Cort_1600.mzML	Test	obesity	healthy
f.MSV000083077/ccms_peak/Plate1/PHT_20_047_Cort_1900.mzML	Test	obesity	obesity
f.MSV000083077/ccms_peak/Plate1/PHT_20_044_Cort_1000.mzML	Test	obesity	healthy
f.MSV000083077/ccms_peak/Plate3/PHT_20_130_Cort_Waking.mzML	Test	obesity	obesity
f.MSV000083077/ccms_peak/Plate3/PHT_20_131_Cort_1000.mzML	Test	obesity	healthy
f.MSV000083077/ccms_peak/Plate3/PHT_20_128_Cort_1200.mzML	Test	obesity	obesity
f.MSV000081832/ccms_peak/Children Saliva/Plate2_A6_BA6_01_6292.mzML	Test	dental caries	dental caries
f.MSV000083077/ccms_peak/Plate4/PHT_20_156_Cort_1200.mzML	Test	obesity	obesity
f.MSV000083077/ccms_peak/Plate4/PHT_20_155_Cort_Waking.mzML	Test	obesity	healthy
f.MSV000083077/ccms_peak/Plate1/PHT_20_067_Cort_1200.mzML	Test	obesity	obesity
f.MSV000083077/ccms_peak/Plate4/PHT_20_149_Cort_1600.mzML	Test	obesity	healthy
f.MSV000083077/ccms_peak/Plate1/PHT_20_023_Cort_Waking.mzML	Test	obesity	obesity
f.MSV000083077/ccms_peak/Plate1/PHT_20_062_Cort_1200.mzML	Test	obesity	healthy
f.MSV000083077/ccms_peak/Plate1/PHT_20_038_Cort_1000.mzML	Test	obesity	obesity
f.MSV000081832/ccms_peak/Children Saliva/Plate2_B8_BB8_01_6307.mzML	Test	dental caries	dental caries
f.MSV000083077/ccms_peak/Plate4/PHT_20_157_Cort_Waking.mzML	Test	obesity	obesity
f.MSV000083077/ccms_peak/Plate1/PHT_20_049_Cort_1000.mzML	Test	obesity	obesity
f.MSV000083077/ccms_peak/Plate2/PHT_20_107_Cort_1000.mzML	Test	obesity	healthy
f.MSV000083077/ccms_peak/Plate3/PHT_20_130_Cort_1900.mzML	Test	obesity	obesity
f.MSV000081832/ccms_peak/Children Saliva/Plate2_C7_BC7_01_6319.mzML	Test	healthy	healthy
f.MSV000083077/ccms_peak/Plate1/PHT_20_044_Cort_1600.mzML	Test	obesity	healthy
f.MSV000083077/ccms_peak/Plate2/PHT_20_083_Cort_1600.mzML	Test	obesity	obesity
f.MSV000083077/ccms_peak/Plate4/PHT_20_150_Cort_1900.mzML	Test	obesity	healthy
f.MSV000083077/ccms_peak/Plate2/PHT_20_087_Cort_Waking.mzML	Test	obesity	healthy
f.MSV000083077/ccms_peak/Plate3/PHT_20_128_Cort_1900.mzML	Test	obesity	obesity
f.MSV000083077/ccms_peak/Plate3/PHT_20_121_Cort_Waking.mzML	Test	obesity	healthy
f.MSV000083077/ccms_peak/Plate2/PHT_20_090_Cort_1000.mzML	Test	obesity	obesity
f.MSV000083077/ccms_peak/Plate2/PHT_20_097_Cort_Waking.mzML	Test	obesity	obesity
f.MSV000081832/ccms_peak/Children Saliva/Plate2_B2_BB2_01_6301.mzML	Test	dental caries	dental caries
f.MSV000083077/ccms_peak/Plate4/PHT_20_143_Cort_1000.mzML	Test	obesity	obesity
f.MSV000083077/ccms_peak/Plate2/PHT_20_100_Cort_1900.mzML	Test	obesity	obesity
f.MSV000083077/ccms_peak/Plate1/PHT_20_055_Cort_Waking.mzML	Test	obesity	healthy
f.MSV000083077/ccms_peak/Plate2/PHT_20_085_Cort_1200.mzML	Test	obesity	obesity
f.MSV000083077/ccms_peak/Plate1/PHT_20_072_Cort_1200.mzML	Test	obesity	obesity
f.MSV000083077/ccms_peak/Plate3/PHT_20_138_Cort_1600.mzML	Test	obesity	obesity
f.MSV000083077/ccms_peak/Plate2/PHT_20_084_Cort_1000.mzML	Test	obesity	obesity
f.MSV000083077/ccms_peak/Plate3/PHT_20_134_Cort_1000.mzML	Test	obesity	obesity
f.MSV000083077/ccms_peak/Plate3/PHT_20_109_Cort_Waking.mzML	Test	obesity	obesity
f.MSV000083077/ccms_peak/Plate1/PHT_20_018_Cort_1600.mzML	Test	obesity	healthy
f.MSV000083077/ccms_peak/Plate1/PHT_20_036_Cort_1600.mzML	Test	obesity	healthy
f.MSV000081832/ccms_peak/Children Saliva/Plate2_D10_BD10_01_6335.mzML	Test	dental caries	healthy
f.MSV000083077/ccms_peak/Plate1/PHT_20_023_Cort_1200.mzML	Test	obesity	obesity
f.MSV000081832/ccms_peak/Children Saliva/Plate2_C5_BC5_01_6317.mzML	Test	dental caries	healthy
f.MSV000081832/ccms_peak/Children Saliva/Plate2_B12_BB12_01_6311.mzML	Test	dental caries	dental caries
f.MSV000083077/ccms_peak/Plate2/PHT_20_096_Cort_Waking.mzML	Test	obesity	obesity
f.MSV000081832/ccms_peak/Children Saliva/Plate2_A1_BA1_01_6287.mzML	Test	dental caries	dental caries
f.MSV000083077/ccms_peak/Plate3/PHT_20_141_Cort_Waking.mzML	Test	obesity	healthy
f.MSV000082261/ccms_peak/raw_files/samples/11129_OT1D006_JJK_Ur.mzML	Test	diabetes mellitus	diabetes mellitus
f.MSV000082493/ccms_peak/urine/DM000085591_RH9_01_29199.mzML	Test	healthy	healthy
f.MSV000083538/ccms_peak/Urine_StrokeDrugs_38_T10_POS.mzML	Test	ischemic stroke	ischemic stroke
f.MSV000083538/ccms_peak/Urine_StrokeDrugs_02_T10_POS.mzML	Test	ischemic stroke	ischemic stroke
f.MSV000082261/ccms_peak/raw_files/samples/11129_NH029_JJK_Ur.mzML	Test	diabetes mellitus	healthy
f.MSV000082493/ccms_peak/urine/DM000078263_RC2_01_29071.mzML	Test	healthy	healthy
f.MSV000082493/ccms_peak/urine/DM000076837_RC3_01_29072.mzML	Test	healthy	healthy
f.MSV000082261/ccms_peak/raw_files/samples/11129_NH010_JJK_Ur.mzML	Test	healthy	healthy
f.MSV000082493/ccms_peak/urine/DM000076805_RA2_01_29101.mzML	Test	healthy	healthy
f.MSV000082493/ccms_peak/urine/DM000088111_RC7_01_29132.mzML	Test	healthy	healthy
f.MSV000082261/ccms_peak/raw_files/samples/11129_OT1D023_JJK_Ur.mzML	Test	diabetes mellitus	diabetes mellitus
f.MSV000082261/ccms_peak/raw_files/samples/11129_OT1D025_JJK_Ur.mzML	Test	diabetes mellitus	healthy
f.MSV000082261/ccms_peak/raw_files/samples/11129_OH021_JJK_Ur.mzML	Test	healthy	healthy
f.MSV000082261/ccms_peak/raw_files/samples/11129_NT1D018_JJK_Ur.mzML	Test	diabetes mellitus	diabetes mellitus
f.MSV000082493/ccms_peak/urine/DM000076806_RB7_01_29119.mzML	Test	healthy	healthy
f.MSV000082493/ccms_peak/urine/DM000076802_RD6_01_29144.mzML	Test	healthy	healthy
f.MSV000082493/ccms_peak/urine/DM000088912_RD6_01_29088.mzML	Test	healthy	healthy
f.MSV000082493/ccms_peak/urine/DM000076818_RE7_01_29158.mzML	Test	healthy	healthy
f.MSV000082261/ccms_peak/raw_files/samples/11129_OH005_JJK_Ur.mzML	Test	diabetes mellitus	healthy
f.MSV000082261/ccms_peak/raw_files/samples/11129_NH012_JJK_Ur.mzML	Test	healthy	healthy
f.MSV000082261/ccms_peak/raw_files/samples/11129_NH025_JJK_Ur.mzML	Test	diabetes mellitus	healthy
f.MSV000082261/ccms_peak/raw_files/samples/11129_OT1D013_JJK_Ur.mzML	Test	diabetes mellitus	diabetes mellitus
f.MSV000083538/ccms_peak/Urine_StrokeDrugs_72_T10_POS.mzML	Test	ischemic stroke	ischemic stroke
f.MSV000083539/ccms_peak/Urine_StrokeDrugs_28_T10_NEG.mzML	Test	ischemic stroke	ischemic stroke
f.MSV000083539/ccms_peak/Urine_StrokeDrugs_17_T10_NEG.mzML	Test	ischemic stroke	ischemic stroke
f.MSV000082493/ccms_peak/urine/DM000076823_RB12_01_29124.mzML	Test	healthy	healthy
f.MSV000082493/ccms_peak/urine/DM000088099_RB7_01_29063.mzML	Test	healthy	healthy
f.MSV000083538/ccms_peak/Urine_StrokeDrugs_54_T10_POS.mzML	Test	ischemic stroke	ischemic stroke
f.MSV000082493/ccms_peak/urine/DM000088106_RE1_01_29152.mzML	Test	healthy	healthy
f.MSV000082493/ccms_peak/urine/DM000088449_RG11_01_29188.mzML	Test	healthy	healthy
f.MSV000082493/ccms_peak/urine/DM000088445_RC5_01_29130.mzML	Test	healthy	healthy
f.MSV000082261/ccms_peak/raw_files/samples/11129_OH011_JJK_Ur.mzML	Test	diabetes mellitus	healthy
f.MSV000082261/ccms_peak/raw_files/samples/11129_NH007_JJK_Ur.mzML	Test	healthy	healthy
f.MSV000082493/ccms_peak/urine/DM000076833_RC4_01_29129.mzML	Test	healthy	healthy
f.MSV000082493/ccms_peak/urine/DM000076808_RD3_01_29085.mzML	Test	healthy	healthy
f.MSV000082261/ccms_peak/raw_files/samples/11129_NH020_JJK_Ur.mzML	Test	healthy	healthy
f.MSV000082493/ccms_peak/urine/DM000089125_RA4_01_29103.mzML	Test	healthy	healthy
f.MSV000083540/ccms_peak/Urine_101_Top10_posneg.mzML	Test	hypertension	hypertension
f.MSV000082493/ccms_peak/urine/DM000078726_RG5_01_29182.mzML	Test	healthy	healthy
f.MSV000082493/ccms_peak/urine/DM000088434_RB9_01_29065.mzML	Test	healthy	healthy
f.MSV000082493/ccms_peak/urine/DM000078706_RD2_01_29140.mzML	Test	healthy	healthy
f.MSV000083538/ccms_peak/Urine_StrokeDrugs_97_T10_POS.mzML	Test	ischemic stroke	ischemic stroke
f.MSV000082493/ccms_peak/urine/DM000078710_RA3_01_29102.mzML	Test	healthy	healthy
f.MSV000082493/ccms_peak/urine/DM000088429_RD3_01_29141.mzML	Test	healthy	healthy
f.MSV000082261/ccms_peak/raw_files/samples/11129_NH030_JJK_Ur.mzML	Test	healthy	healthy
f.MSV000083540/ccms_peak/Urine_66_Top10_posneg.mzML	Test	hypertension	hypertension
f.MSV000082261/ccms_peak/raw_files/samples/11129_OH022_JJK_Ur.mzML	Test	healthy	healthy
f.MSV000082493/ccms_peak/urine/DM000078264_RG8_01_29185.mzML	Test	healthy	healthy
f.MSV000083539/ccms_peak/Urine_StrokeDrugs_57_T10_NEG.mzML	Test	ischemic stroke	ischemic stroke
f.MSV000083540/ccms_peak/Urine_95_Top10_posneg.mzML	Test	hypertension	hypertension
f.MSV000082493/ccms_peak/urine/DM000085597_RA8_01_29051.mzML	Test	healthy	healthy
f.MSV000082493/ccms_peak/urine/DM000088443_RD9_01_29091.mzML	Test	healthy	healthy
f.MSV000082261/ccms_peak/raw_files/samples/11129_NH005_JJK_Ur.mzML	Test	diabetes mellitus	healthy
f.MSV000083538/ccms_peak/Urine_StrokeDrugs_80_T10_POS.mzML	Test	ischemic stroke	ischemic stroke
f.MSV000082493/ccms_peak/urine/DM000076801_RE2_01_29153.mzML	Test	healthy	healthy
f.MSV000082493/ccms_peak/urine/DM000088426_RF11_01_29175.mzML	Test	healthy	healthy
f.MSV000082261/ccms_peak/raw_files/samples/11129_NT1D007_JJK_Ur.mzML	Test	diabetes mellitus	diabetes mellitus
f.MSV000082493/ccms_peak/urine/DM000086578_RA7_01_29050.mzML	Test	healthy	healthy
f.MSV000082493/ccms_peak/urine/DM000089124_RA12_01_29055.mzML	Test	healthy	healthy
f.MSV000082493/ccms_peak/urine/DM000076819_RC9_01_29078.mzML	Test	healthy	healthy
f.MSV000082261/ccms_peak/raw_files/samples/11129_OT1D020_JJK_Ur.mzML	Test	diabetes mellitus	diabetes mellitus
f.MSV000083540/ccms_peak/Urine_76_Top10_posneg.mzML	Test	hypertension	hypertension
f.MSV000082261/ccms_peak/raw_files/samples/11129_OT1D015_JJK_Ur.mzML	Test	diabetes mellitus	diabetes mellitus
f.MSV000083540/ccms_peak/Urine_25_Top10_posneg.mzML	Test	hypertension	hypertension
f.MSV000082261/ccms_peak/raw_files/samples/11129_OT1D004_JJK_Ur.mzML	Test	healthy	diabetes mellitus
f.MSV000082261/ccms_peak/raw_files/samples/11129_NT1D033_JJK_Ur.mzML	Test	diabetes mellitus	diabetes mellitus
f.MSV000082261/ccms_peak/raw_files/samples/11129_OH020_JJK_Ur.mzML	Test	diabetes mellitus	healthy
f.MSV000082493/ccms_peak/urine/DM000076798_RC1_01_29070.mzML	Test	healthy	healthy
f.MSV000082493/ccms_peak/urine/DM000076793_RD10_01_29092.mzML	Test	healthy	healthy
f.MSV000083540/ccms_peak/Urine_05_Top10_posneg.mzML	Test	hypertension	hypertension
f.MSV000082261/ccms_peak/raw_files/samples/11129_NT1D023_JJK_Ur.mzML	Test	diabetes mellitus	diabetes mellitus
f.MSV000083539/ccms_peak/Urine_StrokeDrugs_32_T10_NEG.mzML	Test	ischemic stroke	ischemic stroke
f.MSV000082261/ccms_peak/raw_files/samples/11129_NH006_JJK_Ur.mzML	Test	healthy	healthy
f.MSV000082493/ccms_peak/urine/DM000085595_RA5_01_29104.mzML	Test	healthy	healthy
f.MSV000082493/ccms_peak/urine/DM000088113_RA6_01_29105.mzML	Test	healthy	healthy
f.MSV000082221/ccms_peak/mzxml_files/samples/PLCL20434_BH11_01_28207.mzML	Training	ulcerative colitis	ulcerative colitis
f.MSV000080673/ccms_peak/2017.AmericanGut3K.mzXMLfiles/Samples/000010033_RG6_01_6416.mzML	Training	healthy	healthy
f.MSV000081351/ccms_peak/mzXML_Files/Rhee_1/38720.mzXML	Training	healthy	healthy
f.MSV000082221/ccms_peak/mzxml_files/samples/PLCL25771.1_BG8_01_28402.mzML	Training	Crohn's disease	Crohn's disease
f.MSV000080673/ccms_peak/2017.AmericanGut3K.mzXMLfiles/Samples/000030232_RE10_01_4947.mzML	Training	healthy	healthy
f.MSV000081486/ccms_peak/mzXML/2017_study_malawi/samples/FB00259046_RD4_01_14460.mzML	Training	healthy	healthy
f.MSV000081351/ccms_peak/mzXML_Files/Rhee_1/38712.mzXML	Training	healthy	healthy
f.MSV000080673/ccms_peak/2017.AmericanGut3K.mzXMLfiles/Samples/000029403_RH8_01_5095.mzML	Training	healthy	healthy
f.MSV000080673/ccms_peak/2017.AmericanGut3K.mzXMLfiles/Samples/000021262_RE10_01_4837.mzML	Training	healthy	healthy
f.MSV000083559/ccms_peak/Raw_Files/Plate2/11713.19.F.19B.WYD9.mzML	Training	healthy	healthy
f.MSV000080673/ccms_peak/2017.AmericanGut3K.mzXMLfiles/Samples/000039920_RG6_01_6304.mzML	Training	healthy	healthy
f.MSV000080673/ccms_peak/2017.AmericanGut3K.mzXMLfiles/Samples/000028737_RA9_01_5112.mzML	Training	healthy	healthy
f.MSV000080673/ccms_peak/2017.AmericanGut3K.mzXMLfiles/Samples/000027277_RG6_01_5411.mzML	Training	healthy	healthy
f.MSV000080673/ccms_peak/2017.AmericanGut3K.mzXMLfiles/Samples/000026501_RD4_01_6262.mzML	Training	healthy	healthy
f.MSV000080673/ccms_peak/2017.AmericanGut3K.mzXMLfiles/Samples/000026440_RC7_01_5801.mzML	Training	healthy	healthy
f.MSV000080673/ccms_peak/2017.AmericanGut3K.mzXMLfiles/Samples/000028689_RG5_01_5740.mzML	Training	healthy	healthy
f.MSV000083462/ccms_peak/Stool_verified/mzXML_data_16/Samples/11712.SUBJECT50.STOOL.1255.mzML	Training	healthy	healthy
f.MSV000080673/ccms_peak/2017.AmericanGut3K.mzXMLfiles/Samples/000036108_RC12_01_5585.mzML	Training	healthy	healthy
f.MSV000081351/ccms_peak/mzXML_Files/Rhee_3/38751.mzXML	Training	healthy	healthy
f.MSV000080673/ccms_peak/2017.AmericanGut3K.mzXMLfiles/Samples/000029324_RB10_01_5126.mzML	Training	healthy	healthy
f.MSV000080673/ccms_peak/2017.AmericanGut3K.mzXMLfiles/Samples/000023758_RC9_01_5031.mzML	Training	healthy	healthy
f.MSV000080673/ccms_peak/2017.AmericanGut3K.mzXMLfiles/Samples/000031380_RH10_01_5980.mzML	Training	healthy	healthy
f.MSV000082221/ccms_peak/mzxml_files/samples/PLCL18776_RD4_01_28045.mzML	Training	Crohn's disease	Crohn's disease
f.MSV000082629/ccms_peak/raw_files/samples/16NAVY05_V2_20160228_40772.mzML	Training	sleep deprivation	sleep deprivation
f.MSV000082221/ccms_peak/mzxml_files/samples/PLCL20533_RA2_01_28216.mzML	Training	ulcerative colitis	ulcerative colitis
f.MSV000082262/ccms_peak/mzxml_files/samples/162011-NT1D016-St1-JJK_BD6_01_11566.mzML	Training	diabetes mellitus	diabetes mellitus
f.MSV000080673/ccms_peak/2017.AmericanGut3K.mzXMLfiles/Samples/000022330_RD12_01_4690.mzML	Training	healthy	healthy
f.MSV000080673/ccms_peak/2017.AmericanGut3K.mzXMLfiles/Samples/000033410_RD9_01_5926.mzML	Training	healthy	healthy
f.MSV000080673/ccms_peak/2017.AmericanGut3K.mzXMLfiles/Samples/000036072_RC5_01_4451.mzML	Training	healthy	healthy
f.MSV000083462/ccms_peak/Stool_verified/mzXML_data_5/Samples/11712.SUBJECT42.STOOL.1019.mzML	Training	healthy	healthy
f.MSV000080673/ccms_peak/2017.AmericanGut3K.mzXMLfiles/Samples/000028793_RB1_01_5117.mzML	Training	ulcerative colitis	healthy
f.MSV000080673/ccms_peak/2017.AmericanGut3K.mzXMLfiles/Samples/000026061_RG6_01_6083.mzML	Training	healthy	healthy
f.MSV000080673/ccms_peak/2017.AmericanGut3K.mzXMLfiles/Samples/000028258_RC1_01_6690.mzML	Training	healthy	healthy
f.MSV000080673/ccms_peak/2017.AmericanGut3K.mzXMLfiles/Samples/000028803_RH7_01_5203.mzML	Training	healthy	healthy
f.MSV000083462/ccms_peak/Stool_verified/mzXML_data_5/Samples/11712.SUBJECT12.STOOL.95.mzML	Training	healthy	healthy
f.MSV000080673/ccms_peak/2017.AmericanGut3K.mzXMLfiles/Samples/000027563_RA12_01_4432.mzML	Training	healthy	healthy
f.MSV000081351/ccms_peak/mzXML_Files/Rhee_2/38949.mzXML	Training	healthy	healthy
f.MSV000080673/ccms_peak/2017.AmericanGut3K.mzXMLfiles/Samples/000029581_RE6_01_4256.mzML	Training	healthy	healthy
f.MSV000080673/ccms_peak/2017.AmericanGut3K.mzXMLfiles/Samples/000030675_RF7_01_5175.mzML	Training	healthy	healthy
f.MSV000081351/ccms_peak/mzXML_Files/Rhee_2/39027.mzXML	Training	healthy	healthy
f.MSV000081351/ccms_peak/mzXML_Files/Rhee_3/38839.mzXML	Training	healthy	healthy
f.MSV000083462/ccms_peak/Stool_verified/mzXML_data_7/Samples/11712.SUBJECT34.STOOL.749.mzML	Training	healthy	healthy
f.MSV000083462/ccms_peak/Stool_verified/mzXML_data_3/Samples/11712.SUBJECT22.STOOL.479.mzML	Training	healthy	healthy
f.MSV000080673/ccms_peak/2017.AmericanGut3K.mzXMLfiles/Samples/000033745_RB9_01_6021.mzML	Training	healthy	healthy
f.MSV000082433/ccms_peak/raw/20161102_Amerindian_Plate3/M-176.mzML	Training	healthy	healthy
f.MSV000080673/ccms_peak/2017.AmericanGut3K.mzXMLfiles/Samples/000028816_RD4_01_4019.mzML	Training	healthy	healthy
f.MSV000080673/ccms_peak/2017.AmericanGut3K.mzXMLfiles/Samples/000028693_RE9_01_5829.mzML	Training	healthy	healthy
f.MSV000082493/ccms_peak/fecal/DM000088424_RF6_01_29359.mzML	Training	healthy	healthy
f.MSV000080673/ccms_peak/2017.AmericanGut3K.mzXMLfiles/Samples/000015870_RF10_01_6295.mzML	Training	healthy	healthy
f.MSV000082221/ccms_peak/mzxml_files/samples/PLCL18260_RB5_01_28020.mzML	Training	Crohn's disease	Crohn's disease
f.MSV000080673/ccms_peak/2017.AmericanGut3K.mzXMLfiles/Samples/000029462_RB3_01_4655.mzML	Training	healthy	healthy
f.MSV000080673/ccms_peak/2017.AmericanGut3K.mzXMLfiles/Samples/000036189_RG2_01_4057.mzML	Training	healthy	healthy
f.MSV000080673/ccms_peak/2017.AmericanGut3K.mzXMLfiles/Samples/000031298_RD9_01_4578.mzML	Training	healthy	healthy
f.MSV000080673/ccms_peak/2017.AmericanGut3K.mzXMLfiles/Samples/000011075_RH2_01_6313.mzML	Training	healthy	healthy
f.MSV000080673/ccms_peak/2017.AmericanGut3K.mzXMLfiles/Samples/000039833_RC10_01_6255.mzML	Training	healthy	healthy
f.MSV000083462/ccms_peak/Stool_verified/mzXML_data_6/Samples/11712.SUBJECT16.STOOL.190.mzML	Training	healthy	healthy
f.MSV000080673/ccms_peak/2017.AmericanGut3K.mzXMLfiles/Samples/000028589_RE4_01_4695.mzML	Training	healthy	healthy
f.MSV000083559/ccms_peak/Raw_Files/Plate1/samples/11713.3.F.3B.mzML	Training	healthy	healthy
f.MSV000080673/ccms_peak/2017.AmericanGut3K.mzXMLfiles/Samples/000031276_RB5_01_6129.mzML	Training	healthy	healthy
f.MSV000080673/ccms_peak/2017.AmericanGut3K.mzXMLfiles/Samples/000028910_RH5_01_4981.mzML	Training	healthy	healthy
f.MSV000082221/ccms_peak/mzxml_files/samples/PLCL17539_BC10_01_28359.mzML	Training	Crohn's disease	Crohn's disease
f.MSV000080673/ccms_peak/2017.AmericanGut3K.mzXMLfiles/Samples/000008960_RF6_01_6291.mzML	Training	healthy	healthy
f.MSV000080673/ccms_peak/2017.AmericanGut3K.mzXMLfiles/Samples/000022397_RB1_01_4789.mzML	Training	healthy	healthy
f.MSV000081486/ccms_peak/mzXML/2017_study_malawi/samples/FB00859225_RB4_01_15443.mzML	Training	healthy	healthy
f.MSV000080673/ccms_peak/2017.AmericanGut3K.mzXMLfiles/Samples/000014639_RD9_01_5151.mzML	Training	healthy	healthy
f.MSV000080673/ccms_peak/2017.AmericanGut3K.mzXMLfiles/Samples/000023892_RB10_01_5238.mzML	Training	healthy	healthy
f.MSV000080673/ccms_peak/2017.AmericanGut3K.mzXMLfiles/Samples/000032853_RB5_01_5455.mzML	Training	healthy	healthy
f.MSV000080673/ccms_peak/2017.AmericanGut3K.mzXMLfiles/Samples/000029196_RA9_01_5224.mzML	Training	healthy	healthy
f.MSV000080673/ccms_peak/2017.AmericanGut3K.mzXMLfiles/Samples/000035449_RC9_01_6146.mzML	Training	healthy	healthy
f.MSV000081351/ccms_peak/mzXML_Files/Rhee_1/38766.mzXML	Training	healthy	healthy
f.MSV000082493/ccms_peak/fecal/DM000091151_RF5_01_29004.mzML	Training	healthy	healthy
f.MSV000082221/ccms_peak/mzxml_files/samples/PLCL20955_RG10_01_28092.mzML	Training	Crohn's disease	Crohn's disease
f.MSV000080673/ccms_peak/2017.AmericanGut3K.mzXMLfiles/Samples/000026163_RH2_01_5309.mzML	Training	healthy	healthy
f.MSV000080673/ccms_peak/2017.AmericanGut3K.mzXMLfiles/Samples/000030306_RC5_01_6694.mzML	Training	healthy	healthy
f.MSV000082493/ccms_peak/fecal/DM000077388_RC10_01_29324.mzML	Training	healthy	healthy
f.MSV000080673/ccms_peak/2017.AmericanGut3K.mzXMLfiles/Samples/000030678_RC7_01_4342.mzML	Training	healthy	healthy
f.MSV000080673/ccms_peak/2017.AmericanGut3K.mzXMLfiles/Samples/000035360_RC12_01_4347.mzML	Training	healthy	healthy
f.MSV000080673/ccms_peak/2017.AmericanGut3K.mzXMLfiles/Samples/000023557_RE6_01_4943.mzML	Training	healthy	healthy
f.MSV000081351/ccms_peak/mzXML_Files/Rhee_2/39136.mzXML	Training	healthy	healthy
f.MSV000083462/ccms_peak/Stool_verified/mzXML_data_3/Samples/11712.SUBJECT41.STOOL.964.mzML	Training	healthy	healthy
f.MSV000080673/ccms_peak/2017.AmericanGut3K.mzXMLfiles/Samples/000039819_RF4_01_6289.mzML	Training	healthy	healthy
f.MSV000080673/ccms_peak/2017.AmericanGut3K.mzXMLfiles/Samples/000037565_RE11_01_3896.mzML	Training	healthy	healthy
f.MSV000080673/ccms_peak/2017.AmericanGut3K.mzXMLfiles/Samples/000020481_RA7_01_4204.mzML	Training	healthy	healthy
f.MSV000080673/ccms_peak/2017.AmericanGut3K.mzXMLfiles/Samples/000030743_RF9_01_5621.mzML	Training	healthy	healthy
f.MSV000080673/ccms_peak/2017.AmericanGut3K.mzXMLfiles/Samples/000022252_RB3_01_5119.mzML	Training	healthy	healthy
f.MSV000082221/ccms_peak/mzxml_files/samples/PLCL23170_BC4_01_28353.mzML	Training	Crohn's disease	Crohn's disease
f.MSV000082262/ccms_peak/mzxml_files/samples/161965-NT1D008-St1-JJK_BA9_01_11527.mzML	Training	diabetes mellitus	diabetes mellitus
f.MSV000083462/ccms_peak/Stool_verified/mzXML_data_3/Samples/11712.SUBJECT41.STOOL.1225.mzML	Training	healthy	healthy
f.MSV000081351/ccms_peak/mzXML_Files/Rhee_2/38743.mzXML	Training	healthy	healthy
f.MSV000082221/ccms_peak/mzxml_files/samples/PLCL20973_RH10_01_28104.mzML	Training	ulcerative colitis	ulcerative colitis
f.MSV000080673/ccms_peak/2017.AmericanGut3K.mzXMLfiles/Samples/000030193_RD11_01_5928.mzML	Training	healthy	healthy
f.MSV000082262/ccms_peak/mzxml_files/samples/162010-OT1D006-St1-JJK_GB4_01_11653.mzML	Training	diabetes mellitus	diabetes mellitus
f.MSV000082262/ccms_peak/mzxml_files/samples/161854-NT1D006-St1-JJK_BA7_01_11525.mzML	Training	diabetes mellitus	diabetes mellitus
f.MSV000080673/ccms_peak/2017.AmericanGut3K.mzXMLfiles/Samples/000033665_RG9_01_6086.mzML	Training	healthy	healthy
f.MSV000082221/ccms_peak/mzxml_files/samples/PLCL19246_BE10_01_28170.mzML	Training	Crohn's disease	Crohn's disease
f.MSV000080673/ccms_peak/2017.AmericanGut3K.mzXMLfiles/Samples/000026068_RA11_01_6341.mzML	Training	healthy	healthy
f.MSV000080673/ccms_peak/2017.AmericanGut3K.mzXMLfiles/Samples/000039831_RH5_01_6316.mzML	Training	healthy	healthy
f.MSV000080673/ccms_peak/2017.AmericanGut3K.mzXMLfiles/Samples/000030209_RF2_01_5504.mzML	Training	healthy	healthy
f.MSV000083462/ccms_peak/Stool_verified/mzXML_data_4/Samples/11712.SUBJECT9.STOOL.1213.mzML	Training	healthy	healthy
f.MSV000081486/ccms_peak/mzXML/2017_study_malawi/samples/FB00930715_RG7_01_15176.mzML	Training	healthy	healthy
f.MSV000080673/ccms_peak/2017.AmericanGut3K.mzXMLfiles/Samples/000026604_RD12_01_4471.mzML	Training	healthy	healthy
f.MSV000083462/ccms_peak/Stool_verified/mzXML_data_4/Samples/11712.SUBJECT18.STOOL.312.mzML	Training	healthy	healthy
f.MSV000082493/ccms_peak/fecal/DM000086286_RB8_01_28956.mzML	Training	healthy	healthy
f.MSV000080673/ccms_peak/2017.AmericanGut3K.mzXMLfiles/Samples/000020593_RF9_01_4383.mzML	Training	healthy	healthy
f.MSV000080673/ccms_peak/2017.AmericanGut3K.mzXMLfiles/Samples/000009754_RC12_01_6368.mzML	Training	healthy	healthy
f.MSV000080673/ccms_peak/2017.AmericanGut3K.mzXMLfiles/Samples/000031177_RF6_01_6070.mzML	Training	healthy	healthy
f.MSV000080673/ccms_peak/2017.AmericanGut3K.mzXMLfiles/Samples/000028811_RD2_01_5144.mzML	Training	healthy	healthy
f.MSV000080673/ccms_peak/2017.AmericanGut3K.mzXMLfiles/Samples/000035774_RC11_01_4346.mzML	Training	healthy	healthy
f.MSV000082262/ccms_peak/mzxml_files/samples/170228-NH033-St1-JJK_BH4_01_11622.mzML	Training	diabetes mellitus	healthy
f.MSV000080673/ccms_peak/2017.AmericanGut3K.mzXMLfiles/Samples/000030281_RA11_01_4786.mzML	Training	healthy	healthy
f.MSV000082221/ccms_peak/mzxml_files/samples/PLCL20093_BG7_01_28191.mzML	Training	Crohn's disease	Crohn's disease
f.MSV000082262/ccms_peak/mzxml_files/samples/162115-nt-1d028-st1-jjk_BE8_01_11584.mzML	Training	diabetes mellitus	diabetes mellitus
f.MSV000082221/ccms_peak/mzxml_files/samples/PLCL20000_RH11_01_28319.mzML	Training	Crohn's disease	Crohn's disease
f.MSV000080673/ccms_peak/2017.AmericanGut3K.mzXMLfiles/Samples/000028511_RG11_01_5305.mzML	Training	healthy	healthy
f.MSV000080673/ccms_peak/2017.AmericanGut3K.mzXMLfiles/Samples/000027223_RD2_01_5367.mzML	Training	healthy	healthy
f.MSV000080673/ccms_peak/2017.AmericanGut3K.mzXMLfiles/Samples/000022924_RA8_01_5776.mzML	Training	healthy	healthy
f.MSV000080673/ccms_peak/2017.AmericanGut3K.mzXMLfiles/Samples/000027849_RF1_01_4375.mzML	Training	healthy	healthy
f.MSV000080673/ccms_peak/2017.AmericanGut3K.mzXMLfiles/Samples/000034146_RB10_01_6022.mzML	Training	healthy	healthy
f.MSV000080673/ccms_peak/2017.AmericanGut3K.mzXMLfiles/Samples/000036161_RC11_01_6148.mzML	Training	healthy	healthy
f.MSV000083462/ccms_peak/Stool_verified/mzXML_data_5/Samples/11712.SUBJECT17.STOOL.264.mzML	Training	healthy	healthy
f.MSV000080673/ccms_peak/2017.AmericanGut3K.mzXMLfiles/Samples/000023413_RE11_01_5720.mzML	Training	healthy	healthy
f.MSV000080673/ccms_peak/2017.AmericanGut3K.mzXMLfiles/Samples/000039827_RH4_01_3928.mzML	Training	healthy	healthy
f.MSV000083462/ccms_peak/Stool_verified/mzXML_data_6/Samples/11712.SUBJECT40.STOOL.914.mzML	Training	healthy	healthy
f.MSV000080673/ccms_peak/2017.AmericanGut3K.mzXMLfiles/Samples/000028749_RA1_01_5879.mzML	Training	healthy	healthy
f.MSV000080673/ccms_peak/2017.AmericanGut3K.mzXMLfiles/Samples/000006226_RG6_01_6526.mzML	Training	healthy	healthy
f.MSV000082493/ccms_peak/fecal/DM000076904_RA12_01_29299.mzML	Training	healthy	healthy
f.MSV000081351/ccms_peak/mzXML_Files/Rhee_1/38724.mzXML	Training	healthy	healthy
f.MSV000082493/ccms_peak/fecal/DM000088402_RC7_01_28968.mzML	Training	healthy	healthy
f.MSV000081351/ccms_peak/mzXML_Files/Rhee_2/39115.mzXML	Training	healthy	healthy
f.MSV000080673/ccms_peak/2017.AmericanGut3K.mzXMLfiles/Samples/000027603_RF3_01_3901.mzML	Training	healthy	healthy
f.MSV000080673/ccms_peak/2017.AmericanGut3K.mzXMLfiles/Samples/000028717_RH8_01_5867.mzML	Training	healthy	healthy
f.MSV000082433/ccms_peak/raw/20161102_Amerindian_Plate3/M-994.mzML	Training	healthy	healthy
f.MSV000080673/ccms_peak/2017.AmericanGut3K.mzXMLfiles/Samples/000028925_RF10_01_5178.mzML	Training	healthy	healthy
f.MSV000082629/ccms_peak/raw_files/samples/18NAVY27_V2_20180209.mzML	Training	sleep deprivation	healthy
f.MSV000080673/ccms_peak/2017.AmericanGut3K.mzXMLfiles/Samples/000031369_RG12_01_6310.mzML	Training	healthy	healthy
f.MSV000080673/ccms_peak/2017.AmericanGut3K.mzXMLfiles/Samples/000022163_RE7_01_5162.mzML	Training	healthy	healthy
f.MSV000082493/ccms_peak/fecal/DM000085760_RB9_01_28957.mzML	Training	healthy	healthy
f.MSV000080673/ccms_peak/2017.AmericanGut3K.mzXMLfiles/Samples/000032947_RF8_01_5400.mzML	Training	healthy	healthy
f.MSV000082262/ccms_peak/mzxml_files/samples/162560-oh013-sT1-jjk_GF1_01_12334.mzML	Training	healthy	healthy
f.MSV000082221/ccms_peak/mzxml_files/samples/PLCL19947.1_BE9_01_28382.mzML	Training	ulcerative colitis	Crohn's disease
f.MSV000081486/ccms_peak/mzXML/2017_study_malawi/samples/FB01124630_RF9_01_15165.mzML	Training	healthy	healthy
f.MSV000080673/ccms_peak/2017.AmericanGut3K.mzXMLfiles/Samples/000026130_RF10_01_5622.mzML	Training	healthy	healthy
f.MSV000080673/ccms_peak/2017.AmericanGut3K.mzXMLfiles/Samples/000035342_RG5_01_4281.mzML	Training	healthy	healthy
f.MSV000080673/ccms_peak/2017.AmericanGut3K.mzXMLfiles/Samples/000041279_RF3_01_4598.mzML	Training	healthy	healthy
f.MSV000083462/ccms_peak/Stool_verified/mzXML_data_5/Samples/11712.SUBJECT12.STOOL.1231.A.mzML	Training	healthy	healthy
f.MSV000083462/ccms_peak/Stool_verified/mzXML_data_6/Samples/11712.SUBJECT17.STOOL.266.mzML	Training	healthy	healthy
f.MSV000080673/ccms_peak/2017.AmericanGut3K.mzXMLfiles/Samples/000031812_RD4_01_4241.mzML	Training	healthy	healthy
f.MSV000083462/ccms_peak/Stool_verified/mzXML_data_4/Samples/11712.SUBJECT19.STOOL.373.mzML	Training	healthy	healthy
f.MSV000083559/ccms_peak/Raw_Files/Plate1/samples/11713.13.F.13E.mzML	Training	healthy	healthy
f.MSV000080673/ccms_peak/2017.AmericanGut3K.mzXMLfiles/Samples/000030589_RD11_01_5046.mzML	Training	healthy	healthy
f.MSV000080673/ccms_peak/2017.AmericanGut3K.mzXMLfiles/Samples/000009747_RB12_01_6467.mzML	Training	healthy	healthy
f.MSV000080673/ccms_peak/2017.AmericanGut3K.mzXMLfiles/Samples/000027291_RA8_01_6561.mzML	Training	healthy	healthy
f.MSV000080673/ccms_peak/2017.AmericanGut3K.mzXMLfiles/Samples/000028543_RA9_01_4894.mzML	Training	healthy	healthy
f.MSV000081351/ccms_peak/mzXML_Files/Rhee_3/38990.mzXML	Training	healthy	healthy
f.MSV000080673/ccms_peak/2017.AmericanGut3K.mzXMLfiles/Samples/000013197_RA7_01_5110.mzML	Training	healthy	healthy
f.MSV000080673/ccms_peak/2017.AmericanGut3K.mzXMLfiles/Samples/000031840_RF7_01_4492.mzML	Training	healthy	healthy
f.MSV000083559/ccms_peak/Raw_Files/Plate2/11713.18.F.18C.mzML	Training	healthy	healthy
f.MSV000080673/ccms_peak/2017.AmericanGut3K.mzXMLfiles/Samples/000020570_RA8_01_4538.mzML	Training	healthy	healthy
f.MSV000083559/ccms_peak/Raw_Files/Plate2/11713.25.F.25A.mzML	Training	healthy	healthy
f.MSV000080673/ccms_peak/2017.AmericanGut3K.mzXMLfiles/Samples/000028461_RB9_01_5125.mzML	Training	healthy	healthy
f.MSV000080673/ccms_peak/2017.AmericanGut3K.mzXMLfiles/Samples/000030260_RB11_01_4221.mzML	Training	healthy	healthy
f.MSV000082493/ccms_peak/fecal/DM000077421_RF12_01_29011.mzML	Training	healthy	healthy
f.MSV000080673/ccms_peak/2017.AmericanGut3K.mzXMLfiles/Samples/000030553_RD6_01_5923.mzML	Training	healthy	healthy
f.MSV000082493/ccms_peak/fecal/DM000086352_RD7_01_29334.mzML	Training	healthy	healthy
f.MSV000080673/ccms_peak/2017.AmericanGut3K.mzXMLfiles/Samples/000027804_RA2_01_6665.mzML	Training	healthy	healthy
f.MSV000080673/ccms_peak/2017.AmericanGut3K.mzXMLfiles/Samples/000023041_RG10_01_4863.mzML	Training	healthy	healthy
f.MSV000080673/ccms_peak/2017.AmericanGut3K.mzXMLfiles/Samples/000022092_RE11_01_5278.mzML	Training	healthy	healthy
f.MSV000080673/ccms_peak/2017.AmericanGut3K.mzXMLfiles/Samples/000026133_RA2_01_5659.mzML	Training	healthy	healthy
f.MSV000082493/ccms_peak/fecal/DM000078215_RB4_01_28952.mzML	Training	healthy	healthy
f.MSV000080673/ccms_peak/2017.AmericanGut3K.mzXMLfiles/Samples/000022191_RC2_01_5575.mzML	Training	healthy	healthy
f.MSV000080673/ccms_peak/2017.AmericanGut3K.mzXMLfiles/Samples/000031134_RG1_01_5295.mzML	Training	healthy	healthy
f.MSV000080673/ccms_peak/2017.AmericanGut3K.mzXMLfiles/Samples/000022173_RC6_01_5135.mzML	Training	healthy	healthy
f.MSV000081486/ccms_peak/mzXML/2017_study_malawi/samples/FB00930230_RF8_01_15389.mzML	Training	healthy	healthy
f.MSV000080673/ccms_peak/2017.AmericanGut3K.mzXMLfiles/Samples/000036167_RF2_01_5614.mzML	Training	healthy	healthy
f.MSV000083462/ccms_peak/Stool_verified/mzXML_data_6/Samples/11712.SUBJECT4.STOOL.864.mzML	Training	healthy	healthy
f.MSV000083462/ccms_peak/Stool_verified/mzXML_data_16/Samples/11712.SUBJECT56.STOOL.1274.mzML	Training	healthy	healthy
f.MSV000082629/ccms_peak/raw_files/samples/18NAVY28_V2_20180416.mzML	Training	sleep deprivation	sleep deprivation
f.MSV000080673/ccms_peak/2017.AmericanGut3K.mzXMLfiles/Samples/000006280_RF7_01_6514.mzML	Training	healthy	healthy
f.MSV000081351/ccms_peak/mzXML_Files/Rhee_2/38973.mzXML	Training	healthy	healthy
f.MSV000083462/ccms_peak/Stool_verified/mzXML_data_6/Samples/11712.SUBJECT1.STOOL.24.mzML	Training	healthy	healthy
f.MSV000081486/ccms_peak/mzXML/2017_study_malawi/samples/FB00853211_RE12_01_14481.mzML	Training	healthy	healthy
f.MSV000080673/ccms_peak/2017.AmericanGut3K.mzXMLfiles/Samples/000027637_RG9_01_5855.mzML	Training	healthy	healthy
f.MSV000080673/ccms_peak/2017.AmericanGut3K.mzXMLfiles/Samples/000006454_RE6_01_6389.mzML	Training	healthy	healthy
f.MSV000081351/ccms_peak/mzXML_Files/Rhee_3/38903.mzXML	Training	healthy	healthy
f.MSV000080673/ccms_peak/2017.AmericanGut3K.mzXMLfiles/Samples/000022036_RC10_01_4811.mzML	Training	healthy	healthy
f.MSV000082221/ccms_peak/mzxml_files/samples/PLCL22150_RG6_01_28301.mzML	Training	ulcerative colitis	ulcerative colitis
f.MSV000082493/ccms_peak/fecal/DM000086154_RB8_01_29309.mzML	Training	healthy	healthy
f.MSV000080673/ccms_peak/2017.AmericanGut3K.mzXMLfiles/Samples/000036680_RA5_01_6111.mzML	Training	healthy	healthy
f.MSV000080673/ccms_peak/2017.AmericanGut3K.mzXMLfiles/Samples/000028776_RG12_01_5195.mzML	Training	healthy	healthy
f.MSV000082221/ccms_peak/mzxml_files/samples/PLCL22342.1_BC8_01_28357.mzML	Training	Crohn's disease	ulcerative colitis
f.MSV000082221/ccms_peak/mzxml_files/samples/PLCL20099_RE12_01_28068.mzML	Training	Crohn's disease	ulcerative colitis
f.MSV000083559/ccms_peak/Raw_Files/Plate1/samples/11713.11.F.11G.mzML	Training	healthy	healthy
f.MSV000080673/ccms_peak/2017.AmericanGut3K.mzXMLfiles/Samples/000039921_RA7_01_6337.mzML	Training	healthy	healthy
f.MSV000081486/ccms_peak/mzXML/2017_study_malawi/samples/FB00259405_RF6_01_15278.mzML	Training	healthy	healthy
f.MSV000082629/ccms_peak/raw_files/samples/17NAVY24_V2_20171002.mzML	Training	sleep deprivation	sleep deprivation
f.MSV000081351/ccms_peak/mzXML_Files/Rhee_4/39139.mzXML	Training	healthy	healthy
f.MSV000080673/ccms_peak/2017.AmericanGut3K.mzXMLfiles/Samples/000033676_RF11_01_6075.mzML	Training	healthy	healthy
f.MSV000080673/ccms_peak/2017.AmericanGut3K.mzXMLfiles/Samples/000036057_RH1_01_3925.mzML	Training	healthy	healthy
f.MSV000083559/ccms_peak/Raw_Files/Plate1/samples/11713.3.F.3E.mzML	Training	healthy	healthy
f.MSV000080673/ccms_peak/2017.AmericanGut3K.mzXMLfiles/Samples/000040137_RF4_01_4599.mzML	Training	healthy	healthy
f.MSV000083462/ccms_peak/Stool_verified/mzXML_data_6/Samples/11712.SUBJECT9.STOOL.1215.mzML	Training	healthy	healthy
f.MSV000080673/ccms_peak/2017.AmericanGut3K.mzXMLfiles/Samples/000026037_RG11_01_5746.mzML	Training	healthy	healthy
f.MSV000080673/ccms_peak/2017.AmericanGut3K.mzXMLfiles/Samples/000029410_RD10_01_4358.mzML	Training	healthy	healthy
f.MSV000082221/ccms_peak/mzxml_files/samples/PLCL22184_RE3_01_28271.mzML	Training	Crohn's disease	Crohn's disease
f.MSV000080673/ccms_peak/2017.AmericanGut3K.mzXMLfiles/Samples/000030323_RD6_01_4930.mzML	Training	healthy	healthy
f.MSV000081351/ccms_peak/mzXML_Files/Rhee_2/38800.mzXML	Training	healthy	healthy
f.MSV000080673/ccms_peak/2017.AmericanGut3K.mzXMLfiles/Samples/000035785_RC11_01_4922.mzML	Training	healthy	healthy
f.MSV000080673/ccms_peak/2017.AmericanGut3K.mzXMLfiles/Samples/000006304_RE4_01_6498.mzML	Training	healthy	healthy
f.MSV000083559/ccms_peak/Raw_Files/Plate1/samples/11713.18.F.18F.mzML	Training	healthy	healthy
f.MSV000080673/ccms_peak/2017.AmericanGut3K.mzXMLfiles/Samples/000030757_RH4_01_5642.mzML	Training	healthy	healthy
f.MSV000081351/ccms_peak/mzXML_Files/Rhee_1/38849.mzXML	Training	healthy	healthy
f.MSV000080673/ccms_peak/2017.AmericanGut3K.mzXMLfiles/Samples/000034129_RD6_01_6044.mzML	Training	healthy	healthy
f.MSV000080673/ccms_peak/2017.AmericanGut3K.mzXMLfiles/Samples/000032781_RF12_01_5073.mzML	Training	healthy	healthy
f.MSV000082221/ccms_peak/mzxml_files/samples/PLCL19460_RA11_01_28225.mzML	Training	Crohn's disease	ulcerative colitis
f.MSV000080673/ccms_peak/2017.AmericanGut3K.mzXMLfiles/Samples/000006535_RF10_01_6407.mzML	Training	healthy	healthy
f.MSV000080673/ccms_peak/2017.AmericanGut3K.mzXMLfiles/Samples/000036140_RA4_01_5330.mzML	Training	healthy	healthy
f.MSV000080673/ccms_peak/2017.AmericanGut3K.mzXMLfiles/Samples/000029513_RF3_01_5064.mzML	Training	healthy	healthy
f.MSV000082629/ccms_peak/raw_files/samples/16NAVY15_V1_20161112.mzML	Training	sleep deprivation	sleep deprivation
f.MSV000081486/ccms_peak/mzXML/2017_study_malawi/samples/FB00854260_RD10_01_15140.mzML	Training	healthy	healthy
f.MSV000081486/ccms_peak/mzXML/2017_study_malawi/samples/FB00938028_RF1_01_15382.mzML	Training	healthy	healthy
f.MSV000080673/ccms_peak/2017.AmericanGut3K.mzXMLfiles/Samples/000030038_RA4_01_4779.mzML	Training	healthy	healthy
f.MSV000082221/ccms_peak/mzxml_files/samples/PLCL20066_RB10_01_28237.mzML	Training	Crohn's disease	Crohn's disease
f.MSV000080673/ccms_peak/2017.AmericanGut3K.mzXMLfiles/Samples/000027654_RB6_01_4328.mzML	Training	healthy	healthy
f.MSV000080673/ccms_peak/2017.AmericanGut3K.mzXMLfiles/Samples/000029993_RF1_01_4951.mzML	Training	healthy	healthy
f.MSV000080673/ccms_peak/2017.AmericanGut3K.mzXMLfiles/Samples/000009966_RC7_01_6475.mzML	Training	healthy	healthy
f.MSV000083559/ccms_peak/Raw_Files/Plate2/11713.2.F.2C.mzML	Training	healthy	healthy
f.MSV000080673/ccms_peak/2017.AmericanGut3K.mzXMLfiles/Samples/000023618_RH9_01_4739.mzML	Training	healthy	healthy
f.MSV000082221/ccms_peak/mzxml_files/samples/PLCL21392_RC8_01_28248.mzML	Training	Crohn's disease	Crohn's disease
f.MSV000080673/ccms_peak/2017.AmericanGut3K.mzXMLfiles/Samples/000028658_RD3_01_5038.mzML	Training	healthy	healthy
f.MSV000080673/ccms_peak/2017.AmericanGut3K.mzXMLfiles/Samples/000027666_RC4_01_6583.mzML	Training	healthy	healthy
f.MSV000080673/ccms_peak/2017.AmericanGut3K.mzXMLfiles/Samples/000030299_RE2_01_4939.mzML	Training	healthy	healthy
f.MSV000080673/ccms_peak/2017.AmericanGut3K.mzXMLfiles/Samples/000038416_RG9_01_4064.mzML	Training	healthy	healthy
f.MSV000080673/ccms_peak/2017.AmericanGut3K.mzXMLfiles/Samples/000009755_RA4_01_6446.mzML	Training	healthy	healthy
f.MSV000080673/ccms_peak/2017.AmericanGut3K.mzXMLfiles/Samples/000035418_RE9_01_4700.mzML	Training	healthy	healthy
f.MSV000083559/ccms_peak/Raw_Files/Plate1/samples/11713.8.F.8B.mzML	Training	healthy	healthy
f.MSV000082221/ccms_peak/mzxml_files/samples/PLCL23143_BD4_01_28364.mzML	Training	ulcerative colitis	ulcerative colitis
f.MSV000081351/ccms_peak/mzXML_Files/Rhee_3/38784.mzXML	Training	healthy	healthy
f.MSV000080673/ccms_peak/2017.AmericanGut3K.mzXMLfiles/Samples/000030205_RC9_01_4344.mzML	Training	healthy	healthy
f.MSV000081351/ccms_peak/mzXML_Files/Rhee_1/38810.mzXML	Training	healthy	healthy
f.MSV000082262/ccms_peak/mzxml_files/samples/162546-OT1D017-St1-JJK_BA11_01_11529.mzML	Training	diabetes mellitus	diabetes mellitus
f.MSV000083559/ccms_peak/Raw_Files/Plate1/samples/11713.17.F.17B.mzML	Training	healthy	healthy
f.MSV000082221/ccms_peak/mzxml_files/samples/PLCL19689_RB10_01_28025.mzML	Training	Crohn's disease	ulcerative colitis
f.MSV000080673/ccms_peak/2017.AmericanGut3K.mzXMLfiles/Samples/000006403_RC2_01_6358.mzML	Training	healthy	healthy
f.MSV000082221/ccms_peak/mzxml_files/samples/PLCL18887_RF6_01_28075.mzML	Training	Crohn's disease	Crohn's disease
f.MSV000081486/ccms_peak/mzXML/2017_study_malawi/samples/FB00929083_RB10_01_15114.mzML	Training	healthy	healthy
f.MSV000082221/ccms_peak/mzxml_files/samples/PLCL18864_RA7_01_28009.mzML	Training	Crohn's disease	Crohn's disease
f.MSV000080673/ccms_peak/2017.AmericanGut3K.mzXMLfiles/Samples/000030136_RC4_01_6693.mzML	Training	healthy	healthy
f.MSV000080673/ccms_peak/2017.AmericanGut3K.mzXMLfiles/Samples/000023965_RD11_01_4580.mzML	Training	healthy	healthy
f.MSV000082493/ccms_peak/fecal/DM000088065_RH6_01_29031.mzML	Training	healthy	healthy
f.MSV000080673/ccms_peak/2017.AmericanGut3K.mzXMLfiles/Samples/000014115_RF3_01_6288.mzML	Training	healthy	healthy
f.MSV000080673/ccms_peak/2017.AmericanGut3K.mzXMLfiles/Samples/000028963_RC7_01_4230.mzML	Training	healthy	healthy
f.MSV000080673/ccms_peak/2017.AmericanGut3K.mzXMLfiles/Samples/000031379_RB7_01_6019.mzML	Training	healthy	healthy
f.MSV000080673/ccms_peak/2017.AmericanGut3K.mzXMLfiles/Samples/000036100_RD6_01_5592.mzML	Training	healthy	healthy
f.MSV000083462/ccms_peak/Stool_verified/mzXML_data_4/Samples/11712.SUBJECT40.STOOL.927.mzML	Training	healthy	healthy
f.MSV000080673/ccms_peak/2017.AmericanGut3K.mzXMLfiles/Samples/000031831_RB1_01_6013.mzML	Training	healthy	healthy
f.MSV000080673/ccms_peak/2017.AmericanGut3K.mzXMLfiles/Samples/000036722_RG5_01_5630.mzML	Training	healthy	healthy
f.MSV000080673/ccms_peak/2017.AmericanGut3K.mzXMLfiles/Samples/000031468_RC1_01_4557.mzML	Training	healthy	healthy
f.MSV000082262/ccms_peak/mzxml_files/samples/162003-ot1d005-sT1-jjk_GC1_01_12328.mzML	Training	healthy	diabetes mellitus
f.MSV000080673/ccms_peak/2017.AmericanGut3K.mzXMLfiles/Samples/000026144_RH2_01_5198.mzML	Training	healthy	healthy
f.MSV000083559/ccms_peak/Raw_Files/Plate2/11713.15.F.15F.mzML	Training	healthy	healthy
f.MSV000080673/ccms_peak/2017.AmericanGut3K.mzXMLfiles/Samples/000020496_RF11_01_5513.mzML	Training	healthy	healthy
f.MSV000080673/ccms_peak/2017.AmericanGut3K.mzXMLfiles/Samples/000029483_RF6_01_4380.mzML	Training	healthy	healthy
f.MSV000080673/ccms_peak/2017.AmericanGut3K.mzXMLfiles/Samples/000006391_RD7_01_6376.mzML	Training	healthy	healthy
f.MSV000080673/ccms_peak/2017.AmericanGut3K.mzXMLfiles/Samples/000030291_RA8_01_5004.mzML	Training	healthy	healthy
f.MSV000080673/ccms_peak/2017.AmericanGut3K.mzXMLfiles/Samples/000032847_RD1_01_6593.mzML	Training	healthy	healthy
f.MSV000083462/ccms_peak/Stool_verified/mzXML_data_4/Samples/11712.SUBJECT16.STOOL.198.mzML	Training	healthy	healthy
f.MSV000080673/ccms_peak/2017.AmericanGut3K.mzXMLfiles/Samples/000029516_RH4_01_6648.mzML	Training	healthy	healthy
f.MSV000081486/ccms_peak/mzXML/2017_study_malawi/samples/FB00267723_redo_RA10_01_14541.mzML	Training	healthy	healthy
f.MSV000080673/ccms_peak/2017.AmericanGut3K.mzXMLfiles/Samples/000026556_RG6_01_4859.mzML	Training	healthy	healthy
f.MSV000080673/ccms_peak/2017.AmericanGut3K.mzXMLfiles/Samples/000028505_RH5_01_5092.mzML	Training	healthy	healthy
f.MSV000080673/ccms_peak/2017.AmericanGut3K.mzXMLfiles/Samples/000032799_RF11_01_4961.mzML	Training	healthy	healthy
f.MSV000080673/ccms_peak/2017.AmericanGut3K.mzXMLfiles/Samples/000029488_RC3_01_4226.mzML	Training	healthy	healthy
f.MSV000082629/ccms_peak/raw_files/samples/17NAVY22_V1_20170730.mzML	Training	sleep deprivation	sleep deprivation
f.MSV000080673/ccms_peak/2017.AmericanGut3K.mzXMLfiles/Samples/000012314_RA1_01_4531.mzML	Training	healthy	healthy
f.MSV000082221/ccms_peak/mzxml_files/samples/PLCL22343.1_BD6_01_28366.mzML	Training	ulcerative colitis	ulcerative colitis
f.MSV000083462/ccms_peak/Stool_verified/mzXML_data_4/Samples/11712.SUBJECT9.STOOL.1218.mzML	Training	healthy	healthy
f.MSV000080673/ccms_peak/2017.AmericanGut3K.mzXMLfiles/Samples/000029443_RD8_01_4356.mzML	Training	healthy	healthy
f.MSV000080673/ccms_peak/2017.AmericanGut3K.mzXMLfiles/Samples/000032695_RF2_01_6620.mzML	Training	healthy	healthy
f.MSV000080673/ccms_peak/2017.AmericanGut3K.mzXMLfiles/Samples/000040156_RF7_01_4602.mzML	Training	healthy	healthy
f.MSV000080673/ccms_peak/2017.AmericanGut3K.mzXMLfiles/Samples/000030261_RA5_01_5442.mzML	Training	healthy	healthy
f.MSV000080673/ccms_peak/2017.AmericanGut3K.mzXMLfiles/Samples/000030351_RE7_01_5274.mzML	Training	healthy	healthy
f.MSV000080673/ccms_peak/2017.AmericanGut3K.mzXMLfiles/Samples/000006388_RB6_01_6461.mzML	Training	healthy	healthy
f.MSV000082221/ccms_peak/mzxml_files/samples/PLCL19011_BB4_01_28128.mzML	Training	Crohn's disease	Crohn's disease
f.MSV000080673/ccms_peak/2017.AmericanGut3K.mzXMLfiles/Samples/000030369_RE4_01_6719.mzML	Training	healthy	healthy
f.MSV000080673/ccms_peak/2017.AmericanGut3K.mzXMLfiles/Samples/000026467_RH9_01_5316.mzML	Training	healthy	healthy
f.MSV000081351/ccms_peak/mzXML_Files/Rhee_2/39135.mzXML	Training	healthy	healthy
f.MSV000082262/ccms_peak/mzxml_files/samples/162054-NT1D023-St1-JJK_BG9_01_11613.mzML	Training	diabetes mellitus	diabetes mellitus
f.MSV000080673/ccms_peak/2017.AmericanGut3K.mzXMLfiles/Samples/000030514_RC10_01_5473.mzML	Training	healthy	healthy
f.MSV000080673/ccms_peak/2017.AmericanGut3K.mzXMLfiles/Samples/000030554_RF9_01_4959.mzML	Training	healthy	healthy
f.MSV000082493/ccms_peak/fecal/DM000077227_RE3_01_29343.mzML	Training	healthy	healthy
f.MSV000083559/ccms_peak/Raw_Files/Plate2/11713.25.F.25G.mzML	Training	healthy	healthy
f.MSV000082629/ccms_peak/raw_files/samples/16NAVY14_V1_20161028.mzML	Training	sleep deprivation	sleep deprivation
f.MSV000080673/ccms_peak/2017.AmericanGut3K.mzXMLfiles/Samples/000030171_RB12_01_4222.mzML	Training	healthy	healthy
f.MSV000083462/ccms_peak/Stool_verified/mzXML_data_4/Samples/11712.SUBJECT18.STOOL.332.mzML	Training	healthy	healthy
f.MSV000082262/ccms_peak/mzxml_files/samples/161880-OH008-St1-JJK_GF3_01_11675.mzML	Training	diabetes mellitus	healthy
f.MSV000080673/ccms_peak/2017.AmericanGut3K.mzXMLfiles/Samples/000030132_RC10_01_4345.mzML	Training	healthy	healthy
f.MSV000080673/ccms_peak/2017.AmericanGut3K.mzXMLfiles/Samples/000031475_RE8_01_4480.mzML	Training	healthy	healthy
f.MSV000080673/ccms_peak/2017.AmericanGut3K.mzXMLfiles/Samples/000030995_RF5_01_5286.mzML	Training	healthy	healthy
f.MSV000082221/ccms_peak/mzxml_files/samples/PLCL23050_BD3_01_28363.mzML	Training	ulcerative colitis	ulcerative colitis
f.MSV000080673/ccms_peak/2017.AmericanGut3K.mzXMLfiles/Samples/000029207_RF11_01_5733.mzML	Training	healthy	healthy
f.MSV000082221/ccms_peak/mzxml_files/samples/PLCL21555_RD12_01_28053.mzML	Training	Crohn's disease	Crohn's disease
f.MSV000083462/ccms_peak/Stool_verified/mzXML_data_5/Samples/11712.SUBJECT8.STOOL.1162.mzML	Training	healthy	healthy
f.MSV000080673/ccms_peak/2017.AmericanGut3K.mzXMLfiles/Samples/000030456_RD2_01_6704.mzML	Training	healthy	healthy
f.MSV000080673/ccms_peak/2017.AmericanGut3K.mzXMLfiles/Samples/000026635_RH6_01_5865.mzML	Training	healthy	healthy
f.MSV000081486/ccms_peak/mzXML/2017_study_malawi/samples/FB00942842_RG7_01_14615.mzML	Training	healthy	healthy
f.MSV000080673/ccms_peak/2017.AmericanGut3K.mzXMLfiles/Samples/000034138_RG12_01_5969.mzML	Training	healthy	healthy
f.MSV000083462/ccms_peak/Stool_verified/mzXML_data_6/Samples/11712.SUBJECT18.STOOL.318.mzML	Training	healthy	healthy
f.MSV000080673/ccms_peak/2017.AmericanGut3K.mzXMLfiles/Samples/000020661_RG2_01_5517.mzML	Training	healthy	healthy
f.MSV000080673/ccms_peak/2017.AmericanGut3K.mzXMLfiles/Samples/000031833_RF10_01_4495.mzML	Training	healthy	healthy
f.MSV000080673/ccms_peak/2017.AmericanGut3K.mzXMLfiles/Samples/000031854_RF1_01_6065.mzML	Training	healthy	healthy
f.MSV000082433/ccms_peak/raw/20161102_Amerindian_Plate3/M-656.mzML	Training	healthy	healthy
f.MSV000080673/ccms_peak/2017.AmericanGut3K.mzXMLfiles/Samples/000029236_RG9_01_5414.mzML	Training	healthy	healthy
f.MSV000080673/ccms_peak/2017.AmericanGut3K.mzXMLfiles/Samples/000027267_RG8_01_4861.mzML	Training	healthy	healthy
f.MSV000083462/ccms_peak/Stool_verified/mzXML_data_5/Samples/11712.SUBJECT16.STOOL.195.B.mzML	Training	healthy	healthy
f.MSV000080673/ccms_peak/2017.AmericanGut3K.mzXMLfiles/Samples/000027371_RH9_01_4520.mzML	Training	healthy	healthy
f.MSV000080673/ccms_peak/2017.AmericanGut3K.mzXMLfiles/Samples/000028080_RC2_01_5465.mzML	Training	healthy	healthy
f.MSV000081486/ccms_peak/mzXML/2017_study_malawi/samples/FB00936939_RB1_01_14764.mzML	Training	healthy	healthy
f.MSV000081351/ccms_peak/mzXML_Files/Rhee_4/38829.mzXML	Training	healthy	healthy
f.MSV000080673/ccms_peak/2017.AmericanGut3K.mzXMLfiles/Samples/000026529_RH1_01_4977.mzML	Training	healthy	healthy
f.MSV000083462/ccms_peak/Stool_verified/mzXML_data_3/Samples/11712.SUBJECT43.STOOL.1065.mzML	Training	healthy	healthy
f.MSV000082262/ccms_peak/mzxml_files/samples/170201-OH017-St1-JJK_GE3_01_11669.mzML	Training	healthy	healthy
f.MSV000080673/ccms_peak/2017.AmericanGut3K.mzXMLfiles/Samples/000027292_RA10_01_6563.mzML	Training	healthy	healthy
f.MSV000083462/ccms_peak/Stool_verified/mzXML_data_4/Samples/11712.SUBJECT19.STOOL.374.mzML	Training	healthy	healthy
f.MSV000083462/ccms_peak/Stool_verified/mzXML_data_16/Samples/11712.SUBJECT58.STOOL.1348.mzML	Training	ulcerative colitis	healthy
f.MSV000080673/ccms_peak/2017.AmericanGut3K.mzXMLfiles/Samples/000031893_RC4_01_4560.mzML	Training	healthy	healthy
f.MSV000080673/ccms_peak/2017.AmericanGut3K.mzXMLfiles/Samples/000034118_RE4_01_6055.mzML	Training	healthy	healthy
f.MSV000080673/ccms_peak/2017.AmericanGut3K.mzXMLfiles/Samples/000040068_RD1_01_5918.mzML	Training	healthy	healthy
f.MSV000082221/ccms_peak/mzxml_files/samples/PLCL22332.1_BG5_01_28399.mzML	Training	Crohn's disease	Crohn's disease
f.MSV000081351/ccms_peak/mzXML_Files/Rhee_4/38889.mzXML	Training	healthy	healthy
f.MSV000081486/ccms_peak/mzXML/2017_study_malawi/samples/FB00056262_RD10_01_15805.mzML	Training	healthy	healthy
f.MSV000080673/ccms_peak/2017.AmericanGut3K.mzXMLfiles/Samples/000036674_RA4_01_6110.mzML	Training	ulcerative colitis	healthy
f.MSV000080673/ccms_peak/2017.AmericanGut3K.mzXMLfiles/Samples/000022480_RB3_01_5453.mzML	Training	healthy	healthy
f.MSV000080673/ccms_peak/2017.AmericanGut3K.mzXMLfiles/Samples/000035398_RD11_01_5487.mzML	Training	healthy	healthy
f.MSV000082221/ccms_peak/mzxml_files/samples/PLCL20003_BF12_01_28184.mzML	Training	ulcerative colitis	ulcerative colitis
f.MSV000081351/ccms_peak/mzXML_Files/Rhee_2/39118.mzXML	Training	healthy	healthy
f.MSV000080673/ccms_peak/2017.AmericanGut3K.mzXMLfiles/Samples/000022263_RA5_01_5108.mzML	Training	healthy	healthy
f.MSV000081492/ccms_peak/Raw_Files/Samples_Treatment/mayo_1_10.mzML	Training	inflammatory bowel disease	inflammatory bowel disease
f.MSV000080673/ccms_peak/2017.AmericanGut3K.mzXMLfiles/Samples/000034132_RH6_01_6096.mzML	Training	healthy	healthy
f.MSV000081351/ccms_peak/mzXML_Files/Rhee_3/38820.mzXML	Training	healthy	healthy
f.MSV000082221/ccms_peak/mzxml_files/samples/PLCL23022_RE4_01_28272.mzML	Training	Crohn's disease	ulcerative colitis
f.MSV000080673/ccms_peak/2017.AmericanGut3K.mzXMLfiles/Samples/000027868_RG8_01_5854.mzML	Training	healthy	healthy
f.MSV000081351/ccms_peak/mzXML_Files/Rhee_1/38719.mzXML	Training	healthy	healthy
f.MSV000082221/ccms_peak/mzxml_files/samples/PLCL22214_RH2_01_28310.mzML	Training	ulcerative colitis	ulcerative colitis
f.MSV000080673/ccms_peak/2017.AmericanGut3K.mzXMLfiles/Samples/000030252_RB11_01_5239.mzML	Training	healthy	healthy
f.MSV000083462/ccms_peak/Stool_verified/mzXML_data_5/Samples/11712.SUBJECT40.STOOL.921.mzML	Training	healthy	healthy
f.MSV000080673/ccms_peak/2017.AmericanGut3K.mzXMLfiles/Samples/000027812_RB9_01_4797.mzML	Training	healthy	healthy
f.MSV000080673/ccms_peak/2017.AmericanGut3K.mzXMLfiles/Samples/000033720_RE1_01_5490.mzML	Training	healthy	healthy
f.MSV000082221/ccms_peak/mzxml_files/samples/PLCL23033_RC6_01_28246.mzML	Training	ulcerative colitis	ulcerative colitis
f.MSV000081351/ccms_peak/mzXML_Files/Rhee_2/39048.mzXML	Training	healthy	healthy
f.MSV000081351/ccms_peak/mzXML_Files/Rhee_2/39090.mzXML	Training	healthy	healthy
f.MSV000080673/ccms_peak/2017.AmericanGut3K.mzXMLfiles/Samples/000023615_RC12_01_5034.mzML	Training	healthy	healthy
f.MSV000080673/ccms_peak/2017.AmericanGut3K.mzXMLfiles/Samples/000035490_redo_RA10_01_6121.mzML	Training	healthy	healthy
f.MSV000083462/ccms_peak/Stool_verified/mzXML_data_4/Samples/11712.SUBJECT23.STOOL.502.mzML	Training	healthy	healthy
f.MSV000083462/ccms_peak/Stool_verified/mzXML_data_3/Samples/11712.SUBJECT22.STOOL.478.mzML	Training	healthy	healthy
f.MSV000083462/ccms_peak/Stool_verified/mzXML_data_3/Samples/11712.SUBJECT41.STOOL.975.mzML	Training	healthy	healthy
f.MSV000080673/ccms_peak/2017.AmericanGut3K.mzXMLfiles/Samples/000026123_RF11_01_5623.mzML	Training	healthy	healthy
f.MSV000080673/ccms_peak/2017.AmericanGut3K.mzXMLfiles/Samples/000030775_RG6_01_5631.mzML	Training	healthy	healthy
f.MSV000083559/ccms_peak/Raw_Files/Plate1/samples/11713.14.F.14C.mzML	Training	healthy	healthy
f.MSV000080673/ccms_peak/2017.AmericanGut3K.mzXMLfiles/Samples/000023349_RG3_01_4501.mzML	Training	healthy	healthy
f.MSV000080673/ccms_peak/2017.AmericanGut3K.mzXMLfiles/Samples/000041548_RH7_01_4628.mzML	Training	healthy	healthy
f.MSV000081486/ccms_peak/mzXML/2017_study_malawi/samples/FB00858437_RH6_01_15414.mzML	Training	healthy	healthy
f.MSV000082493/ccms_peak/fecal/DM000078552_RA7_01_28941.mzML	Training	healthy	healthy
f.MSV000080673/ccms_peak/2017.AmericanGut3K.mzXMLfiles/Samples/000029986_RC1_01_5242.mzML	Training	healthy	healthy
f.MSV000081351/ccms_peak/mzXML_Files/Rhee_4/38736.mzXML	Training	healthy	healthy
f.MSV000080673/ccms_peak/2017.AmericanGut3K.mzXMLfiles/Samples/000032983_RF11_01_4851.mzML	Training	healthy	healthy
f.MSV000080673/ccms_peak/2017.AmericanGut3K.mzXMLfiles/Samples/000026115_RF1_01_5613.mzML	Training	healthy	healthy
f.MSV000080673/ccms_peak/2017.AmericanGut3K.mzXMLfiles/Samples/000028930_RC5_01_5688.mzML	Training	healthy	healthy
f.MSV000081486/ccms_peak/mzXML/2017_study_malawi/samples/FB00930406_RA4_01_15760.mzML	Training	healthy	healthy
f.MSV000080673/ccms_peak/2017.AmericanGut3K.mzXMLfiles/Samples/000023180_RH7_01_6209.mzML	Training	healthy	healthy
f.MSV000080673/ccms_peak/2017.AmericanGut3K.mzXMLfiles/Samples/000030108_RB12_01_4664.mzML	Training	healthy	healthy
f.MSV000080673/ccms_peak/2017.AmericanGut3K.mzXMLfiles/Samples/000036907_RG7_01_4062.mzML	Training	healthy	healthy
f.MSV000080673/ccms_peak/2017.AmericanGut3K.mzXMLfiles/Samples/000034122_RH7_01_6097.mzML	Training	healthy	healthy
f.MSV000082221/ccms_peak/mzxml_files/samples/PLCL19276_RH11_01_28105.mzML	Training	ulcerative colitis	ulcerative colitis
f.MSV000082221/ccms_peak/mzxml_files/samples/PLCL22324.1_BF6_01_28389.mzML	Training	Crohn's disease	Crohn's disease
f.MSV000082262/ccms_peak/mzxml_files/samples/161779-NH002-St1-JJK_BG3_01_11607.mzML	Training	diabetes mellitus	healthy
f.MSV000081486/ccms_peak/mzXML/2017_study_malawi/samples/FB00267747_RB12_01_14442.mzML	Training	healthy	healthy
f.MSV000080673/ccms_peak/2017.AmericanGut3K.mzXMLfiles/Samples/000023499_RA4_01_6003.mzML	Training	healthy	healthy
f.MSV000081486/ccms_peak/mzXML/2017_study_malawi/samples/FB00936086_RG6_01_15731.mzML	Training	healthy	healthy
f.MSV000080673/ccms_peak/2017.AmericanGut3K.mzXMLfiles/Samples/000031004_RB6_01_4794.mzML	Training	healthy	healthy
f.MSV000080673/ccms_peak/2017.AmericanGut3K.mzXMLfiles/Samples/000023125_RF5_01_4490.mzML	Training	healthy	healthy
f.MSV000082221/ccms_peak/mzxml_files/samples/PLCL22203_RC7_01_28247.mzML	Training	ulcerative colitis	Crohn's disease
f.MSV000083559/ccms_peak/Raw_Files/Plate2/11713.25.F.25E.mzML	Training	healthy	healthy
f.MSV000080673/ccms_peak/2017.AmericanGut3K.mzXMLfiles/Samples/000031581_RG2_01_6079.mzML	Training	healthy	healthy
f.MSV000080673/ccms_peak/2017.AmericanGut3K.mzXMLfiles/Samples/000032648_RD3_01_5145.mzML	Training	healthy	healthy
f.MSV000080673/ccms_peak/2017.AmericanGut3K.mzXMLfiles/Samples/000029227_RC8_01_5030.mzML	Training	healthy	healthy
f.MSV000082221/ccms_peak/mzxml_files/samples/PLCL18818_BG12_01_28196.mzML	Training	Crohn's disease	Crohn's disease
f.MSV000083559/ccms_peak/Raw_Files/Plate1/samples/11713.16.F.16D.mzML	Training	healthy	healthy
f.MSV000082221/ccms_peak/mzxml_files/samples/PLCL18827_RH8_01_28102.mzML	Training	Crohn's disease	Crohn's disease
f.MSV000080673/ccms_peak/2017.AmericanGut3K.mzXMLfiles/Samples/000018050_RB3_01_5894.mzML	Training	healthy	healthy
f.MSV000080673/ccms_peak/2017.AmericanGut3K.mzXMLfiles/Samples/000028136_RG1_01_5406.mzML	Training	healthy	healthy
f.MSV000080673/ccms_peak/2017.AmericanGut3K.mzXMLfiles/Samples/000027753_RD3_01_5920.mzML	Training	healthy	healthy
f.MSV000081486/ccms_peak/mzXML/2017_study_malawi/samples/FB01125582_RA10_01_14760.mzML	Training	healthy	healthy
f.MSV000080673/ccms_peak/2017.AmericanGut3K.mzXMLfiles/Samples/000028445_RE4_01_5383.mzML	Training	healthy	healthy
f.MSV000083462/ccms_peak/Stool_verified/mzXML_data_7/Samples/11712.SUBJECT31.STOOL.703.mzML	Training	healthy	healthy
f.MSV000082221/ccms_peak/mzxml_files/samples/PLCL22194_BF2_01_28174.mzML	Training	Crohn's disease	Crohn's disease
f.MSV000081351/ccms_peak/mzXML_Files/Rhee_1/38774.mzXML	Training	healthy	healthy
f.MSV000080673/ccms_peak/2017.AmericanGut3K.mzXMLfiles/Samples/000036720_RD9_01_6267.mzML	Training	healthy	healthy
f.MSV000083559/ccms_peak/Raw_Files/Plate1/samples/11713.20.F.20C.mzML	Training	healthy	healthy
f.MSV000080673/ccms_peak/2017.AmericanGut3K.mzXMLfiles/Samples/000031146_RG10_01_5856.mzML	Training	healthy	healthy
f.MSV000082629/ccms_peak/raw_files/samples/17NAVY18_V2_20170306.mzML	Training	sleep deprivation	sleep deprivation
f.MSV000080673/ccms_peak/2017.AmericanGut3K.mzXMLfiles/Samples/000023537_RA12_01_5008.mzML	Training	healthy	healthy
f.MSV000080673/ccms_peak/2017.AmericanGut3K.mzXMLfiles/Samples/000006412_RD5_01_6374.mzML	Training	healthy	healthy
f.MSV000080673/ccms_peak/2017.AmericanGut3K.mzXMLfiles/Samples/000017399_RC5_01_5909.mzML	Training	healthy	healthy
f.MSV000083559/ccms_peak/Raw_Files/Plate1/samples/11713.2.F.2I.mzML	Training	healthy	healthy
f.MSV000080673/ccms_peak/2017.AmericanGut3K.mzXMLfiles/Samples/000029563_RB9_01_4331.mzML	Training	healthy	healthy
f.MSV000082629/ccms_peak/raw_files/samples/18NAVY32_V2_20180415.mzML	Training	sleep deprivation	sleep deprivation
f.MSV000080673/ccms_peak/2017.AmericanGut3K.mzXMLfiles/Samples/000027307_RH1_01_6534.mzML	Training	healthy	healthy
f.MSV000081351/ccms_peak/mzXML_Files/Rhee_4/38831.mzXML	Training	healthy	healthy
f.MSV000082221/ccms_peak/mzxml_files/samples/PLCL23461.1_BB6_01_28344.mzML	Training	Crohn's disease	Crohn's disease
f.MSV000080673/ccms_peak/2017.AmericanGut3K.mzXMLfiles/Samples/000025993_RF11_01_5179.mzML	Training	healthy	healthy
f.MSV000080673/ccms_peak/2017.AmericanGut3K.mzXMLfiles/Samples/000032640_RB12_01_5903.mzML	Training	healthy	healthy
f.MSV000081351/ccms_peak/mzXML_Files/Rhee_2/38754.mzXML	Training	healthy	healthy
f.MSV000080673/ccms_peak/2017.AmericanGut3K.mzXMLfiles/Samples/000021268_RA11_01_5226.mzML	Training	healthy	healthy
f.MSV000080673/ccms_peak/2017.AmericanGut3K.mzXMLfiles/Samples/000027671_RB12_01_6578.mzML	Training	healthy	healthy
f.MSV000080673/ccms_peak/2017.AmericanGut3K.mzXMLfiles/Samples/000030403_RC3_01_5576.mzML	Training	healthy	healthy
f.MSV000080673/ccms_peak/2017.AmericanGut3K.mzXMLfiles/Samples/000028216_RH9_01_4875.mzML	Training	healthy	healthy
f.MSV000080673/ccms_peak/2017.AmericanGut3K.mzXMLfiles/Samples/000034126_RD5_01_6043.mzML	Training	healthy	healthy
f.MSV000083559/ccms_peak/Raw_Files/Plate2/11713.19.F.19D.mzML	Training	healthy	healthy
f.MSV000080673/ccms_peak/2017.AmericanGut3K.mzXMLfiles/Samples/000036151_RA4_01_6223.mzML	Training	healthy	healthy
f.MSV000082493/ccms_peak/fecal/DM000089110_RA2_01_29289.mzML	Training	healthy	healthy
f.MSV000081351/ccms_peak/mzXML_Files/Rhee_3/39057.mzXML	Training	healthy	healthy
f.MSV000083559/ccms_peak/Raw_Files/Plate2/11713.23.F.23E.mzML	Training	healthy	healthy
f.MSV000080673/ccms_peak/2017.AmericanGut3K.mzXMLfiles/Samples/000030344_RB1_01_5561.mzML	Training	healthy	healthy
f.MSV000080673/ccms_peak/2017.AmericanGut3K.mzXMLfiles/Samples/000027647_RG11_01_5085.mzML	Training	healthy	healthy
f.MSV000083462/ccms_peak/Stool_verified/mzXML_data_5/Samples/11712.SUBJECT33.STOOL.728.mzML	Training	healthy	healthy
f.MSV000080673/ccms_peak/2017.AmericanGut3K.mzXMLfiles/Samples/000032662_RC1_01_5574.mzML	Training	healthy	healthy
f.MSV000080673/ccms_peak/2017.AmericanGut3K.mzXMLfiles/Samples/000030335_RC5_01_4670.mzML	Training	healthy	healthy
f.MSV000080673/ccms_peak/2017.AmericanGut3K.mzXMLfiles/Samples/000031331_RB11_01_6243.mzML	Training	healthy	healthy
f.MSV000080673/ccms_peak/2017.AmericanGut3K.mzXMLfiles/Samples/000030204_RH10_01_5097.mzML	Training	healthy	healthy
f.MSV000080673/ccms_peak/2017.AmericanGut3K.mzXMLfiles/Samples/000028310_RG4_01_4967.mzML	Training	healthy	healthy
f.MSV000080673/ccms_peak/2017.AmericanGut3K.mzXMLfiles/Samples/000029552_RA8_01_5223.mzML	Training	healthy	healthy
f.MSV000081486/ccms_peak/mzXML/2017_study_malawi/samples/FB00855980_RG2_01_15060.mzML	Training	healthy	healthy
f.MSV000083462/ccms_peak/Stool_verified/mzXML_data_5/Samples/11712.SUBJECT9.STOOL.1219.mzML	Training	healthy	healthy
f.MSV000080673/ccms_peak/2017.AmericanGut3K.mzXMLfiles/Samples/000028537_RD1_01_6703.mzML	Training	healthy	healthy
f.MSV000080673/ccms_peak/2017.AmericanGut3K.mzXMLfiles/Samples/000032731_RG10_01_4973.mzML	Training	healthy	healthy
f.MSV000080673/ccms_peak/2017.AmericanGut3K.mzXMLfiles/Samples/000033008_RE4_01_5271.mzML	Training	healthy	healthy
f.MSV000081351/ccms_peak/mzXML_Files/Rhee_1/39125.mzXML	Training	healthy	healthy
f.MSV000080673/ccms_peak/2017.AmericanGut3K.mzXMLfiles/Samples/000040347_RA9_01_5887.mzML	Training	healthy	healthy
f.MSV000082493/ccms_peak/fecal/DM000091129_RF11_01_29010.mzML	Training	healthy	healthy
f.MSV000080673/ccms_peak/2017.AmericanGut3K.mzXMLfiles/Samples/000029984_RC11_01_5474.mzML	Training	healthy	healthy
f.MSV000080673/ccms_peak/2017.AmericanGut3K.mzXMLfiles/Samples/000041300_RH4_01_4625.mzML	Training	healthy	healthy
f.MSV000080673/ccms_peak/2017.AmericanGut3K.mzXMLfiles/Samples/000037567_RE7_01_4035.mzML	Training	healthy	healthy
f.MSV000082493/ccms_peak/fecal/DM000077181_RF6_01_29005.mzML	Training	healthy	healthy
f.MSV000080673/ccms_peak/2017.AmericanGut3K.mzXMLfiles/Samples/000038410_RH1_01_6312.mzML	Training	healthy	healthy
f.MSV000080673/ccms_peak/2017.AmericanGut3K.mzXMLfiles/Samples/000013170_RG7_01_5412.mzML	Training	healthy	healthy
f.MSV000080673/ccms_peak/2017.AmericanGut3K.mzXMLfiles/Samples/000013243_RA8_01_6671.mzML	Training	healthy	healthy
f.MSV000080673/ccms_peak/2017.AmericanGut3K.mzXMLfiles/Samples/000029460_RD7_01_4821.mzML	Training	healthy	healthy
f.MSV000083462/ccms_peak/Stool_verified/mzXML_data_7/Samples/11712.SUBJECT34.STOOL.748.mzML	Training	diabetes mellitus	healthy
f.MSV000080673/ccms_peak/2017.AmericanGut3K.mzXMLfiles/Samples/000034147_RC7_01_6032.mzML	Training	healthy	healthy
f.MSV000083462/ccms_peak/Stool_verified/mzXML_data_5/Samples/11712.SUBJECT9.STOOL.1212.mzML	Training	healthy	healthy
f.MSV000080673/ccms_peak/2017.AmericanGut3K.mzXMLfiles/Samples/000028215_RC3_01_4804.mzML	Training	healthy	healthy
f.MSV000080673/ccms_peak/2017.AmericanGut3K.mzXMLfiles/Samples/000026519_RF3_01_4377.mzML	Training	healthy	healthy
f.MSV000080673/ccms_peak/2017.AmericanGut3K.mzXMLfiles/Samples/000022266_RA11_01_5114.mzML	Training	healthy	healthy
f.MSV000082221/ccms_peak/mzxml_files/samples/PLCL18795_RB3_01_28018.mzML	Training	Crohn's disease	Crohn's disease
f.MSV000080673/ccms_peak/2017.AmericanGut3K.mzXMLfiles/Samples/000020605_RC7_01_4808.mzML	Training	healthy	healthy
f.MSV000081486/ccms_peak/mzXML/2017_study_malawi/samples/FB00850611_RD3_01_15579.mzML	Training	healthy	healthy
f.MSV000082221/ccms_peak/mzxml_files/samples/PLCL20966_RB11_01_28026.mzML	Training	Crohn's disease	Crohn's disease
f.MSV000080673/ccms_peak/2017.AmericanGut3K.mzXMLfiles/Samples/000029345_RE3_01_4253.mzML	Training	healthy	healthy
f.MSV000080673/ccms_peak/2017.AmericanGut3K.mzXMLfiles/Samples/000029392_RF6_01_5398.mzML	Training	healthy	healthy
f.MSV000081351/ccms_peak/mzXML_Files/Rhee_3/38775.mzXML	Training	healthy	healthy
f.MSV000080673/ccms_peak/2017.AmericanGut3K.mzXMLfiles/Samples/000027192_RE1_01_5821.mzML	Training	healthy	healthy
f.MSV000081351/ccms_peak/mzXML_Files/Rhee_1/38699.mzXML	Training	healthy	healthy
f.MSV000080673/ccms_peak/2017.AmericanGut3K.mzXMLfiles/Samples/000031009_RC4_01_4915.mzML	Training	healthy	healthy
f.MSV000083462/ccms_peak/Stool_verified/mzXML_data_6/Samples/11712.SUBJECT16.STOOL.192.mzML	Training	healthy	healthy
f.MSV000083462/ccms_peak/Stool_verified/mzXML_data_6/Samples/11712.SUBJECT12.STOOL.101.mzML	Training	healthy	healthy
f.MSV000080673/ccms_peak/2017.AmericanGut3K.mzXMLfiles/Samples/000033706_RF8_01_5952.mzML	Training	healthy	healthy
f.MSV000081486/ccms_peak/mzXML/2017_study_malawi/samples/FB00929601_RF8_01_14944.mzML	Training	healthy	healthy
f.MSV000080673/ccms_peak/2017.AmericanGut3K.mzXMLfiles/Samples/000006469_RG1_01_6411.mzML	Training	healthy	healthy
f.MSV000080673/ccms_peak/2017.AmericanGut3K.mzXMLfiles/Samples/000023678_RD5_01_5259.mzML	Training	healthy	healthy
f.MSV000080673/ccms_peak/2017.AmericanGut3K.mzXMLfiles/Samples/000030343_RE3_01_6718.mzML	Training	healthy	healthy
f.MSV000080673/ccms_peak/2017.AmericanGut3K.mzXMLfiles/Samples/000031386_RH10_01_5869.mzML	Training	healthy	healthy
f.MSV000082221/ccms_peak/mzxml_files/samples/PLCL21490_BB7_01_28131.mzML	Training	Crohn's disease	Crohn's disease
f.MSV000082493/ccms_peak/fecal/DM000077333_RE12_01_28998.mzML	Training	healthy	healthy
f.MSV000083462/ccms_peak/Stool_verified/mzXML_data_4/Samples/11712.SUBJECT17.STOOL.254.mzML	Training	healthy	healthy
f.MSV000080673/ccms_peak/2017.AmericanGut3K.mzXMLfiles/Samples/000034125_RB12_01_6136.mzML	Training	healthy	healthy
f.MSV000083462/ccms_peak/Stool_verified/mzXML_data_4/Samples/11712.SUBJECT36.STOOL.784.mzML	Training	healthy	healthy
f.MSV000080673/ccms_peak/2017.AmericanGut3K.mzXMLfiles/Samples/000027801_RH6_01_4073.mzML	Training	healthy	healthy
f.MSV000083462/ccms_peak/Stool_verified/mzXML_data_16/Samples/11712.SUBJECT57.STOOL.1276.mzML	Training	healthy	healthy
f.MSV000080673/ccms_peak/2017.AmericanGut3K.mzXMLfiles/Samples/000031087_RD5_01_6155.mzML	Training	healthy	healthy
f.MSV000082221/ccms_peak/mzxml_files/samples/PLCL17719_RF7_01_28076.mzML	Training	Crohn's disease	Crohn's disease
f.MSV000080673/ccms_peak/2017.AmericanGut3K.mzXMLfiles/Samples/000010015_RE1_01_6383.mzML	Training	healthy	healthy
f.MSV000080673/ccms_peak/2017.AmericanGut3K.mzXMLfiles/Samples/000028154_RF7_01_4711.mzML	Training	healthy	healthy
f.MSV000080673/ccms_peak/2017.AmericanGut3K.mzXMLfiles/Samples/000029476_RA7_01_5003.mzML	Training	healthy	healthy
f.MSV000080673/ccms_peak/2017.AmericanGut3K.mzXMLfiles/Samples/000034150_RG4_01_5961.mzML	Training	healthy	healthy
f.MSV000080673/ccms_peak/2017.AmericanGut3K.mzXMLfiles/Samples/000037559_RE2_01_6273.mzML	Training	healthy	healthy
f.MSV000080673/ccms_peak/2017.AmericanGut3K.mzXMLfiles/Samples/000028260_RD12_01_4936.mzML	Training	healthy	healthy
f.MSV000083462/ccms_peak/Stool_verified/mzXML_data_6/Samples/11712.SUBJECT16.STOOL.195.A.mzML	Training	healthy	healthy
f.MSV000080673/ccms_peak/2017.AmericanGut3K.mzXMLfiles/Samples/000028194_RC5_01_5468.mzML	Training	healthy	healthy
f.MSV000080673/ccms_peak/2017.AmericanGut3K.mzXMLfiles/Samples/000036190_RH8_01_4738.mzML	Training	healthy	healthy
f.MSV000080673/ccms_peak/2017.AmericanGut3K.mzXMLfiles/Samples/000022675_RH7_01_6540.mzML	Training	healthy	healthy
f.MSV000080673/ccms_peak/2017.AmericanGut3K.mzXMLfiles/Samples/000006325_RC6_01_6474.mzML	Training	healthy	healthy
f.MSV000082493/ccms_peak/fecal/DM000086231_RD12_01_28986.mzML	Training	healthy	healthy
f.MSV000082629/ccms_peak/raw_files/samples/17NAVY18_V1_20170210.mzML	Training	sleep deprivation	healthy
f.MSV000081486/ccms_peak/mzXML/2017_study_malawi/samples/FB00259954_RH2_01_14964.mzML	Training	healthy	healthy
f.MSV000082629/ccms_peak/raw_files/samples/15NAVY03_V2_20151213.mzML	Training	sleep deprivation	sleep deprivation
f.MSV000083462/ccms_peak/Stool_verified/mzXML_data_3/Samples/11712.SUBJECT43.STOOL.1077.mzML	Training	healthy	healthy
f.MSV000080673/ccms_peak/2017.AmericanGut3K.mzXMLfiles/Samples/000032868_RB7_01_4795.mzML	Training	healthy	healthy
f.MSV000082629/ccms_peak/raw_files/samples/18NAVY28_V1_20180326.mzML	Training	sleep deprivation	sleep deprivation
f.MSV000083462/ccms_peak/Stool_verified/mzXML_data_5/Samples/11712.SUBJECT35.STOOL.766.mzML	Training	healthy	healthy
f.MSV000080673/ccms_peak/2017.AmericanGut3K.mzXMLfiles/Samples/000022020_RF4_01_4708.mzML	Training	healthy	healthy
f.MSV000080673/ccms_peak/2017.AmericanGut3K.mzXMLfiles/Samples/000030039_RF10_01_4384.mzML	Training	healthy	healthy
f.MSV000080673/ccms_peak/2017.AmericanGut3K.mzXMLfiles/Samples/000029608_RE3_01_6274.mzML	Training	healthy	healthy
f.MSV000082221/ccms_peak/mzxml_files/samples/PLCL20047_RH10_01_28318.mzML	Training	Crohn's disease	ulcerative colitis
f.MSV000082493/ccms_peak/fecal/DM000078226_RB10_01_28958.mzML	Training	healthy	healthy
f.MSV000083462/ccms_peak/Stool_verified/mzXML_data_4/Samples/11712.SUBJECT23.STOOL.506.mzML	Training	healthy	healthy
f.MSV000080673/ccms_peak/2017.AmericanGut3K.mzXMLfiles/Samples/000027681_RH10_01_5428.mzML	Training	healthy	healthy
f.MSV000080673/ccms_peak/2017.AmericanGut3K.mzXMLfiles/Samples/000035485_RB9_01_3998.mzML	Training	healthy	healthy
f.MSV000080673/ccms_peak/2017.AmericanGut3K.mzXMLfiles/Samples/000031272_RD7_01_4576.mzML	Training	healthy	healthy
f.MSV000081351/ccms_peak/mzXML_Files/Rhee_2/38733.mzXML	Training	healthy	healthy
f.MSV000081492/ccms_peak/Raw_Files/Samples_NA/mayo_2.mzML	Training	inflammatory bowel disease	inflammatory bowel disease
f.MSV000082493/ccms_peak/fecal/DM000091162_RC6_01_28967.mzML	Training	healthy	healthy
f.MSV000080673/ccms_peak/2017.AmericanGut3K.mzXMLfiles/Samples/000030058_RF10_01_4051.mzML	Training	healthy	healthy
f.MSV000082493/ccms_peak/fecal/DM000086330_RD2_01_29329.mzML	Training	healthy	healthy
f.MSV000082262/ccms_peak/mzxml_files/samples/170220-NH025-St1-JJK_BA5_01_11523.mzML	Training	diabetes mellitus	healthy
f.MSV000080673/ccms_peak/2017.AmericanGut3K.mzXMLfiles/Samples/000035442_RG9_01_6307.mzML	Training	healthy	healthy
f.MSV000081351/ccms_peak/mzXML_Files/Rhee_3/38756.mzXML	Training	healthy	healthy
f.MSV000083559/ccms_peak/Raw_Files/Plate1/samples/11713.7.F.7A.mzML	Training	healthy	healthy
f.MSV000082262/ccms_peak/mzxml_files/samples/170188-NH016-St1-JJK_BA3_01_11521.mzML	Training	diabetes mellitus	healthy
f.MSV000080673/ccms_peak/2017.AmericanGut3K.mzXMLfiles/Samples/000029304_RA5_01_5331.mzML	Training	healthy	healthy
f.MSV000080673/ccms_peak/2017.AmericanGut3K.mzXMLfiles/Samples/000028257_RB12_01_6688.mzML	Training	healthy	healthy
f.MSV000080673/ccms_peak/2017.AmericanGut3K.mzXMLfiles/Samples/000028466_RF4_01_4954.mzML	Training	healthy	healthy
f.MSV000080673/ccms_peak/2017.AmericanGut3K.mzXMLfiles/Samples/000028856_RH3_01_5199.mzML	Training	healthy	healthy
f.MSV000082221/ccms_peak/mzxml_files/samples/PLCL18295_BE7_01_28167.mzML	Training	Crohn's disease	Crohn's disease
f.MSV000082629/ccms_peak/raw_files/samples/16NAVY08_V2_20160314.mzML	Training	sleep deprivation	sleep deprivation
f.MSV000080673/ccms_peak/2017.AmericanGut3K.mzXMLfiles/Samples/000028262_RF2_01_5063.mzML	Training	healthy	healthy
f.MSV000080673/ccms_peak/2017.AmericanGut3K.mzXMLfiles/Samples/000002697_RH3_01_6536.mzML	Training	healthy	healthy
f.MSV000081351/ccms_peak/mzXML_Files/Rhee_3/38779.mzXML	Training	healthy	healthy
f.MSV000082493/ccms_peak/fecal/DM000087977_RD1_01_28975.mzML	Training	healthy	healthy
f.MSV000083462/ccms_peak/Stool_verified/mzXML_data_6/Samples/11712.SUBJECT2.STOOL.390.mzML	Training	healthy	healthy
f.MSV000081351/ccms_peak/mzXML_Files/Rhee_3/38753.mzXML	Training	healthy	healthy
f.MSV000080673/ccms_peak/2017.AmericanGut3K.mzXMLfiles/Samples/000030361_RB12_01_4334.mzML	Training	healthy	healthy
f.MSV000080673/ccms_peak/2017.AmericanGut3K.mzXMLfiles/Samples/000029289_RF1_01_4042.mzML	Training	healthy	healthy
f.MSV000081351/ccms_peak/mzXML_Files/Rhee_1/38758.mzXML	Training	healthy	healthy
f.MSV000080673/ccms_peak/2017.AmericanGut3K.mzXMLfiles/Samples/000030734_RG9_01_5634.mzML	Training	healthy	healthy
f.MSV000082629/ccms_peak/raw_files/samples/17NAVY18_V2_20170303.mzML	Training	sleep deprivation	healthy
f.MSV000083462/ccms_peak/Stool_verified/mzXML_data_4/Samples/11712.SUBJECT19.STOOL.378.mzML	Training	healthy	healthy
f.MSV000081351/ccms_peak/mzXML_Files/Rhee_2/38700.mzXML	Training	healthy	healthy
f.MSV000081351/ccms_peak/mzXML_Files/Rhee_2/38704.mzXML	Training	healthy	healthy
f.MSV000080673/ccms_peak/2017.AmericanGut3K.mzXMLfiles/Samples/000028965_RB8_01_5017.mzML	Training	healthy	healthy
f.MSV000081486/ccms_peak/mzXML/2017_study_malawi/samples/FB00929400_RH4_01_15742.mzML	Training	healthy	healthy
f.MSV000080673/ccms_peak/2017.AmericanGut3K.mzXMLfiles/Samples/000032673_RC3_01_6692.mzML	Training	healthy	healthy
f.MSV000080673/ccms_peak/2017.AmericanGut3K.mzXMLfiles/Samples/000031826_RG2_01_4278.mzML	Training	healthy	healthy
f.MSV000081492/ccms_peak/Raw_Files/Samples_Sham/72848.mzML	Training	inflammatory bowel disease	inflammatory bowel disease
f.MSV000080673/ccms_peak/2017.AmericanGut3K.mzXMLfiles/Samples/000033722_RG5_01_5962.mzML	Training	healthy	healthy
f.MSV000082221/ccms_peak/mzxml_files/samples/PLCL21562_RG5_01_28300.mzML	Training	Crohn's disease	Crohn's disease
f.MSV000080673/ccms_peak/2017.AmericanGut3K.mzXMLfiles/Samples/000010084_RC7_01_6363.mzML	Training	healthy	healthy
f.MSV000080673/ccms_peak/2017.AmericanGut3K.mzXMLfiles/Samples/000033668_RC3_01_4005.mzML	Training	healthy	healthy
f.MSV000080673/ccms_peak/2017.AmericanGut3K.mzXMLfiles/Samples/000028953_redo_RG2_01_5185.mzML	Training	healthy	healthy
f.MSV000081486/ccms_peak/mzXML/2017_study_malawi/samples/FB01923360_RC3_01_14559.mzML	Training	healthy	healthy
f.MSV000080673/ccms_peak/2017.AmericanGut3K.mzXMLfiles/Samples/000023881_RA3_01_5329.mzML	Training	healthy	healthy
f.MSV000080673/ccms_peak/2017.AmericanGut3K.mzXMLfiles/Samples/000031783_RF7_01_5951.mzML	Training	healthy	healthy
f.MSV000080673/ccms_peak/2017.AmericanGut3K.mzXMLfiles/Samples/000026536_RC10_01_4233.mzML	Training	healthy	healthy
f.MSV000081351/ccms_peak/mzXML_Files/Rhee_1/38950.mzXML	Training	healthy	healthy
f.MSV000080673/ccms_peak/2017.AmericanGut3K.mzXMLfiles/Samples/000027889_RC10_01_5693.mzML	Training	healthy	healthy
f.MSV000080673/ccms_peak/2017.AmericanGut3K.mzXMLfiles/Samples/000022190_RE9_01_4836.mzML	Training	healthy	healthy
f.MSV000082221/ccms_peak/mzxml_files/samples/PLCL21395_BD12_01_28160.mzML	Training	Crohn's disease	Crohn's disease
f.MSV000080673/ccms_peak/2017.AmericanGut3K.mzXMLfiles/Samples/000036919_RD5_01_4464.mzML	Training	healthy	healthy
f.MSV000080673/ccms_peak/2017.AmericanGut3K.mzXMLfiles/Samples/000023299_RF2_01_5724.mzML	Training	healthy	healthy
f.MSV000083462/ccms_peak/Stool_verified/mzXML_data_16/Samples/11712.SUBJECT55.STOOL.1271.mzML	Training	healthy	healthy
f.MSV000083462/ccms_peak/Stool_verified/mzXML_data_6/Samples/11712.SUBJECT17.STOOL.251.mzML	Training	healthy	healthy
f.MSV000080673/ccms_peak/2017.AmericanGut3K.mzXMLfiles/Samples/000026096_RE1_01_5600.mzML	Training	healthy	healthy
f.MSV000080673/ccms_peak/2017.AmericanGut3K.mzXMLfiles/Samples/000027787_RB4_01_5674.mzML	Training	healthy	healthy
f.MSV000082221/ccms_peak/mzxml_files/samples/PLCL19625_RA10_01_28012.mzML	Training	Crohn's disease	Crohn's disease
f.MSV000083462/ccms_peak/Stool_verified/mzXML_data_3/Samples/11712.SUBJECT24.STOOL.523.mzML	Training	healthy	healthy
f.MSV000080673/ccms_peak/2017.AmericanGut3K.mzXMLfiles/Samples/000029399_RB2_01_6234.mzML	Training	healthy	healthy
f.MSV000080673/ccms_peak/2017.AmericanGut3K.mzXMLfiles/Samples/000020487_RE9_01_5498.mzML	Training	healthy	healthy
f.MSV000080673/ccms_peak/2017.AmericanGut3K.mzXMLfiles/Samples/000040105_RA8_01_5886.mzML	Training	healthy	healthy
f.MSV000083559/ccms_peak/Raw_Files/Plate1/samples/11713.12.F.12D.mzML	Training	healthy	healthy
f.MSV000083559/ccms_peak/Raw_Files/Plate1/samples/11713.6.F.6A.WYH2.mzML	Training	healthy	healthy
f.MSV000080673/ccms_peak/2017.AmericanGut3K.mzXMLfiles/Samples/000001882_RA3_01_6556.mzML	Training	healthy	healthy
f.MSV000080673/ccms_peak/2017.AmericanGut3K.mzXMLfiles/Samples/000039824_RC4_01_6249.mzML	Training	healthy	healthy
f.MSV000080673/ccms_peak/2017.AmericanGut3K.mzXMLfiles/Samples/000026627_RA11_01_4208.mzML	Training	healthy	healthy
f.MSV000080673/ccms_peak/2017.AmericanGut3K.mzXMLfiles/Samples/000009991_RE4_01_6387.mzML	Training	healthy	healthy
f.MSV000080673/ccms_peak/2017.AmericanGut3K.mzXMLfiles/Samples/000031035_RC4_01_6029.mzML	Training	healthy	healthy
f.MSV000080673/ccms_peak/2017.AmericanGut3K.mzXMLfiles/Samples/000001724_RG6_01_5521.mzML	Training	healthy	healthy
f.MSV000080673/ccms_peak/2017.AmericanGut3K.mzXMLfiles/Samples/000036107_RE2_01_5601.mzML	Training	healthy	healthy
f.MSV000080673/ccms_peak/2017.AmericanGut3K.mzXMLfiles/Samples/000030960_RE2_01_4030.mzML	Training	healthy	healthy
f.MSV000080673/ccms_peak/2017.AmericanGut3K.mzXMLfiles/Samples/000027617_RG5_01_4503.mzML	Training	healthy	healthy
f.MSV000080673/ccms_peak/2017.AmericanGut3K.mzXMLfiles/Samples/000039988_RE9_01_4591.mzML	Training	healthy	healthy
f.MSV000082221/ccms_peak/mzxml_files/samples/PLCL17523_RC8_01_28036.mzML	Training	Crohn's disease	Crohn's disease
f.MSV000082629/ccms_peak/raw_files/samples/16NAVY15_V2_20161205.mzML	Training	sleep deprivation	sleep deprivation
f.MSV000080673/ccms_peak/2017.AmericanGut3K.mzXMLfiles/Samples/000006448_RE5_01_6388.mzML	Training	healthy	healthy
f.MSV000080673/ccms_peak/2017.AmericanGut3K.mzXMLfiles/Samples/000035390_RG4_01_5078.mzML	Training	healthy	healthy
f.MSV000083462/ccms_peak/Stool_verified/mzXML_data_4/Samples/11712.SUBJECT19.STOOL.371.mzML	Training	healthy	healthy
f.MSV000082493/ccms_peak/fecal/DM000086297_RB1_01_28949.mzML	Training	healthy	healthy
f.MSV000080673/ccms_peak/2017.AmericanGut3K.mzXMLfiles/Samples/000036067_RC8_01_4454.mzML	Training	healthy	healthy
f.MSV000080673/ccms_peak/2017.AmericanGut3K.mzXMLfiles/Samples/000023212_RG7_01_5853.mzML	Training	healthy	healthy
f.MSV000080673/ccms_peak/2017.AmericanGut3K.mzXMLfiles/Samples/000028311_RB12_01_5128.mzML	Training	healthy	healthy
f.MSV000080673/ccms_peak/2017.AmericanGut3K.mzXMLfiles/Samples/000036966_RF7_01_3905.mzML	Training	healthy	healthy
f.MSV000080673/ccms_peak/2017.AmericanGut3K.mzXMLfiles/Samples/000027878_RC12_01_6149.mzML	Training	healthy	healthy
f.MSV000080673/ccms_peak/2017.AmericanGut3K.mzXMLfiles/Samples/000014194_RH3_01_4403.mzML	Training	healthy	healthy
f.MSV000080673/ccms_peak/2017.AmericanGut3K.mzXMLfiles/Samples/000031593_redo_RA1_01_6000.mzML	Training	healthy	healthy
f.MSV000080673/ccms_peak/2017.AmericanGut3K.mzXMLfiles/Samples/000030672_RB10_01_3958.mzML	Training	healthy	healthy
f.MSV000082221/ccms_peak/mzxml_files/samples/PLCL23147_BC3_01_28352.mzML	Training	Crohn's disease	Crohn's disease
f.MSV000082493/ccms_peak/fecal/DM000077169_RB11_01_29312.mzML	Training	healthy	healthy
f.MSV000081486/ccms_peak/mzXML/2017_study_malawi/samples/FB00930398_RB12_01_14664.mzML	Training	healthy	healthy
f.MSV000083462/ccms_peak/Stool_verified/mzXML_data_4/Samples/11712.SUBJECT19.STOOL.372.mzML	Training	healthy	healthy
f.MSV000080673/ccms_peak/2017.AmericanGut3K.mzXMLfiles/Samples/000026530_RD6_01_5813.mzML	Training	healthy	healthy
f.MSV000080673/ccms_peak/2017.AmericanGut3K.mzXMLfiles/Samples/000034246_RG4_01_6081.mzML	Training	healthy	healthy
f.MSV000080673/ccms_peak/2017.AmericanGut3K.mzXMLfiles/Samples/000035374_RE10_01_6061.mzML	Training	healthy	healthy
f.MSV000080673/ccms_peak/2017.AmericanGut3K.mzXMLfiles/Samples/000023841_RD9_01_5263.mzML	Training	healthy	healthy
f.MSV000080673/ccms_peak/2017.AmericanGut3K.mzXMLfiles/Samples/000010057_RE11_01_6395.mzML	Training	healthy	healthy
f.MSV000080673/ccms_peak/2017.AmericanGut3K.mzXMLfiles/Samples/000036058_RC12_01_6257.mzML	Training	healthy	healthy
f.MSV000082433/ccms_peak/raw/20161102_Amerindian_Plate3/M-144.mzML	Training	healthy	healthy
f.MSV000080673/ccms_peak/2017.AmericanGut3K.mzXMLfiles/Samples/000035420_RF4_01_4844.mzML	Training	healthy	healthy
f.MSV000080673/ccms_peak/2017.AmericanGut3K.mzXMLfiles/Samples/000022426_RB6_01_4904.mzML	Training	healthy	healthy
f.MSV000080673/ccms_peak/2017.AmericanGut3K.mzXMLfiles/Samples/000036490_RA2_01_6108.mzML	Training	healthy	healthy
f.MSV000083462/ccms_peak/Stool_verified/mzXML_data_7/Samples/11712.SUBJECT1.STOOL.21.mzML	Training	healthy	healthy
f.MSV000080673/ccms_peak/2017.AmericanGut3K.mzXMLfiles/Samples/000035455_RA12_01_3988.mzML	Training	healthy	healthy
f.MSV000082629/ccms_peak/raw_files/samples/16NAVY11_V1_20160623.mzML	Training	sleep deprivation	sleep deprivation
f.MSV000081351/ccms_peak/mzXML_Files/Rhee_2/38807.mzXML	Training	healthy	healthy
f.MSV000080673/ccms_peak/2017.AmericanGut3K.mzXMLfiles/Samples/000023679_RH3_01_6205.mzML	Training	healthy	healthy
f.MSV000081351/ccms_peak/mzXML_Files/Rhee_1/38698.mzXML	Training	healthy	healthy
f.MSV000080673/ccms_peak/2017.AmericanGut3K.mzXMLfiles/Samples/000026421_RH4_01_5752.mzML	Training	healthy	healthy
f.MSV000083462/ccms_peak/Stool_verified/mzXML_data_5/Samples/11712.SUBJECT41.STOOL.972.mzML	Training	healthy	healthy
f.MSV000083462/ccms_peak/Stool_verified/mzXML_data_3/Samples/11712.SUBJECT17.STOOL.263.mzML	Training	healthy	healthy
f.MSV000080673/ccms_peak/2017.AmericanGut3K.mzXMLfiles/Samples/000022167_RG4_01_4721.mzML	Training	healthy	healthy
f.MSV000080673/ccms_peak/2017.AmericanGut3K.mzXMLfiles/Samples/000027762_RC1_01_5684.mzML	Training	healthy	healthy
f.MSV000081351/ccms_peak/mzXML_Files/Rhee_2/39127.mzXML	Training	healthy	healthy
f.MSV000080673/ccms_peak/2017.AmericanGut3K.mzXMLfiles/Samples/000036093_RD1_01_5587.mzML	Training	healthy	healthy
f.MSV000080673/ccms_peak/2017.AmericanGut3K.mzXMLfiles/Samples/000022618_RD8_01_4467.mzML	Training	healthy	healthy
f.MSV000082493/ccms_peak/fecal/DM000086099_RB7_01_28955.mzML	Training	healthy	healthy
f.MSV000080673/ccms_peak/2017.AmericanGut3K.mzXMLfiles/Samples/000030513_RB7_01_5457.mzML	Training	healthy	healthy
f.MSV000083462/ccms_peak/Stool_verified/mzXML_data_4/Samples/11712.SUBJECT12.STOOL.103.mzML	Training	healthy	healthy
f.MSV000080673/ccms_peak/2017.AmericanGut3K.mzXMLfiles/Samples/000006328_RE12_01_6506.mzML	Training	healthy	healthy
f.MSV000083462/ccms_peak/Stool_verified/mzXML_data_6/Samples/11712.SUBJECT12.STOOL.102.mzML	Training	healthy	healthy
f.MSV000082221/ccms_peak/mzxml_files/samples/PLCL17695_RA5_01_28007.mzML	Training	ulcerative colitis	ulcerative colitis
f.MSV000080673/ccms_peak/2017.AmericanGut3K.mzXMLfiles/Samples/000033759_RD12_01_4249.mzML	Training	healthy	healthy
f.MSV000081351/ccms_peak/mzXML_Files/Rhee_2/39116.mzXML	Training	healthy	healthy
f.MSV000080673/ccms_peak/2017.AmericanGut3K.mzXMLfiles/Samples/000037539_RH5_01_4405.mzML	Training	healthy	healthy
f.MSV000080673/ccms_peak/2017.AmericanGut3K.mzXMLfiles/Samples/000028842_RB10_01_6134.mzML	Training	healthy	healthy
f.MSV000081351/ccms_peak/mzXML_Files/Rhee_4/38880.mzXML	Training	healthy	healthy
f.MSV000082493/ccms_peak/fecal/DM000088054_RA3_01_29290.mzML	Training	healthy	healthy
f.MSV000083462/ccms_peak/Stool_verified/mzXML_data_4/Samples/11712.SUBJECT37.STOOL.803.mzML	Training	healthy	healthy
f.MSV000080673/ccms_peak/2017.AmericanGut3K.mzXMLfiles/Samples/000009743_RA6_01_6448.mzML	Training	healthy	healthy
f.MSV000080673/ccms_peak/2017.AmericanGut3K.mzXMLfiles/Samples/000022395_RA11_01_5007.mzML	Training	healthy	healthy
f.MSV000081486/ccms_peak/mzXML/2017_study_malawi/samples/FB00937131_RC4_01_15786.mzML	Training	healthy	healthy
f.MSV000080673/ccms_peak/2017.AmericanGut3K.mzXMLfiles/Samples/000041525_RA11_01_4650.mzML	Training	healthy	healthy
f.MSV000082221/ccms_peak/mzxml_files/samples/PLCL21529_RF10_01_28292.mzML	Training	Crohn's disease	ulcerative colitis
f.MSV000080673/ccms_peak/2017.AmericanGut3K.mzXMLfiles/Samples/000017362_RH1_01_5639.mzML	Training	healthy	healthy
f.MSV000080673/ccms_peak/2017.AmericanGut3K.mzXMLfiles/Samples/000029145_RB11_01_5020.mzML	Training	healthy	healthy
f.MSV000080673/ccms_peak/2017.AmericanGut3K.mzXMLfiles/Samples/000028591_RB5_01_4548.mzML	Training	healthy	healthy
f.MSV000083462/ccms_peak/Stool_verified/mzXML_data_4/Samples/11712.SUBJECT8.STOOL.1161.mzML	Training	healthy	healthy
f.MSV000083462/ccms_peak/Stool_verified/mzXML_data_6/Samples/11712.SUBJECT10.STOOL.48.mzML	Training	healthy	healthy
f.MSV000080673/ccms_peak/2017.AmericanGut3K.mzXMLfiles/Samples/000031477_RE6_01_4478.mzML	Training	healthy	healthy
f.MSV000080673/ccms_peak/2017.AmericanGut3K.mzXMLfiles/Samples/000027308_RA2_01_6555.mzML	Training	healthy	healthy
f.MSV000083462/ccms_peak/Stool_verified/mzXML_data_4/Samples/11712.SUBJECT17.STOOL.256.mzML	Training	diabetes mellitus	healthy
f.MSV000080673/ccms_peak/2017.AmericanGut3K.mzXMLfiles/Samples/000030186_RB7_01_3955.mzML	Training	healthy	healthy
f.MSV000082262/ccms_peak/mzxml_files/samples/170227-ot1d026-st1-jjk_BH10_01_11628.mzML	Training	diabetes mellitus	healthy
f.MSV000080673/ccms_peak/2017.AmericanGut3K.mzXMLfiles/Samples/000029181_RF10_01_5732.mzML	Training	healthy	healthy
f.MSV000080673/ccms_peak/2017.AmericanGut3K.mzXMLfiles/Samples/000031282_RB3_01_4325.mzML	Training	healthy	healthy
f.MSV000082262/ccms_peak/mzxml_files/samples/162021-oh010-sT1-jjk_GD1_01_12327.mzML	Training	healthy	healthy
f.MSV000080673/ccms_peak/2017.AmericanGut3K.mzXMLfiles/Samples/000038431_RE10_01_6281.mzML	Training	healthy	healthy
f.MSV000080673/ccms_peak/2017.AmericanGut3K.mzXMLfiles/Samples/000009912_RH8_01_6431.mzML	Training	healthy	healthy
f.MSV000080673/ccms_peak/2017.AmericanGut3K.mzXMLfiles/Samples/000028224_RB8_01_4660.mzML	Training	healthy	healthy
f.MSV000080673/ccms_peak/2017.AmericanGut3K.mzXMLfiles/Samples/000028284_RH7_01_4873.mzML	Training	healthy	healthy
f.MSV000083462/ccms_peak/Stool_verified/mzXML_data_4/Samples/11712.SUBJECT23.STOOL.504.mzML	Training	healthy	healthy
f.MSV000082221/ccms_peak/mzxml_files/samples/PLCL20155_BB2_01_28340.mzML	Training	Crohn's disease	Crohn's disease
f.MSV000083462/ccms_peak/Stool_verified/mzXML_data_5/Samples/11712.SUBJECT41.STOOL.968.mzML	Training	healthy	healthy
f.MSV000080673/ccms_peak/2017.AmericanGut3K.mzXMLfiles/Samples/000022137_RE8_01_5275.mzML	Training	healthy	healthy
f.MSV000083462/ccms_peak/Stool_verified/mzXML_data_6/Samples/11712.SUBJECT21.STOOL.460.mzML	Training	healthy	healthy
f.MSV000081486/ccms_peak/mzXML/2017_study_malawi/samples/FB00929900_RB5_01_15334.mzML	Training	healthy	healthy
f.MSV000081486/ccms_peak/mzXML/2017_study_malawi/samples/FB00259101_RA8_01_15099.mzML	Training	healthy	healthy
f.MSV000080673/ccms_peak/2017.AmericanGut3K.mzXMLfiles/Samples/000031022_RC8_01_4809.mzML	Training	healthy	healthy
f.MSV000080673/ccms_peak/2017.AmericanGut3K.mzXMLfiles/Samples/000017393_RB7_01_3996.mzML	Training	healthy	healthy
f.MSV000080673/ccms_peak/2017.AmericanGut3K.mzXMLfiles/Samples/000020751_RH4_01_4293.mzML	Training	healthy	healthy
f.MSV000080673/ccms_peak/2017.AmericanGut3K.mzXMLfiles/Samples/000038374_RC3_01_6248.mzML	Training	healthy	healthy
f.MSV000080673/ccms_peak/2017.AmericanGut3K.mzXMLfiles/Samples/000040074_RC11_01_5915.mzML	Training	healthy	healthy
f.MSV000080673/ccms_peak/2017.AmericanGut3K.mzXMLfiles/Samples/000028393_RC3_01_4668.mzML	Training	healthy	healthy
f.MSV000080673/ccms_peak/2017.AmericanGut3K.mzXMLfiles/Samples/000034148_RC12_01_6037.mzML	Training	healthy	healthy
f.MSV000080673/ccms_peak/2017.AmericanGut3K.mzXMLfiles/Samples/000026597_RC6_01_5800.mzML	Training	healthy	healthy
f.MSV000083559/ccms_peak/Raw_Files/Plate1/samples/11713.15.F.15D.mzML	Training	healthy	healthy
f.MSV000080673/ccms_peak/2017.AmericanGut3K.mzXMLfiles/Samples/000030360_RF2_01_5394.mzML	Training	healthy	healthy
f.MSV000082221/ccms_peak/mzxml_files/samples/PLCL22327.1_BG7_01_28401.mzML	Training	Crohn's disease	Crohn's disease
f.MSV000083559/ccms_peak/Raw_Files/Plate1/samples/11713.11.F.11A.mzML	Training	healthy	healthy
f.MSV000083462/ccms_peak/Stool_verified/mzXML_data_3/Samples/11712.SUBJECT29.STOOL.618.mzML	Training	healthy	healthy
f.MSV000083462/ccms_peak/Stool_verified/mzXML_data_4/Samples/11712.SUBJECT18.STOOL.327.mzML	Training	healthy	healthy
f.MSV000080673/ccms_peak/2017.AmericanGut3K.mzXMLfiles/Samples/000030180_RH9_01_5427.mzML	Training	healthy	healthy
f.MSV000082262/ccms_peak/mzxml_files/samples/170206-OT1022-St1-JJK_BG11_01_11615.mzML	Training	diabetes mellitus	diabetes mellitus
f.MSV000080673/ccms_peak/2017.AmericanGut3K.mzXMLfiles/Samples/000022552_RG4_01_4857.mzML	Training	healthy	healthy
f.MSV000083462/ccms_peak/Stool_verified/mzXML_data_4/Samples/11712.SUBJECT25.STOOL.550.mzML	Training	healthy	healthy
f.MSV000083462/ccms_peak/Stool_verified/mzXML_data_5/Samples/11712.SUBJECT9.STOOL.1214.mzML	Training	healthy	healthy
f.MSV000083462/ccms_peak/Stool_verified/mzXML_data_3/Samples/11712.SUBJECT18.STOOL.325.mzML	Training	healthy	healthy
f.MSV000082433/ccms_peak/raw/20161102_Amerindian_Plate3/M-160.mzML	Training	healthy	healthy
f.MSV000080673/ccms_peak/2017.AmericanGut3K.mzXMLfiles/Samples/000022009_RC1_01_5130.mzML	Training	healthy	healthy
f.MSV000080673/ccms_peak/2017.AmericanGut3K.mzXMLfiles/Samples/000026510_RF5_01_5507.mzML	Training	healthy	healthy
f.MSV000080673/ccms_peak/2017.AmericanGut3K.mzXMLfiles/Samples/000038375_RE11_01_4039.mzML	Training	healthy	healthy
f.MSV000083462/ccms_peak/Stool_verified/mzXML_data_5/Samples/11712.SUBJECT5.ORAL.1083.mzML	Training	healthy	healthy
f.MSV000082221/ccms_peak/mzxml_files/samples/PLCL17532_RG2_01_28084.mzML	Training	ulcerative colitis	ulcerative colitis
f.MSV000080673/ccms_peak/2017.AmericanGut3K.mzXMLfiles/Samples/000029500_RE8_01_4258.mzML	Training	healthy	healthy
f.MSV000081351/ccms_peak/mzXML_Files/Rhee_1/38718.mzXML	Training	healthy	healthy
f.MSV000080673/ccms_peak/2017.AmericanGut3K.mzXMLfiles/Samples/000028204_RA3_01_4888.mzML	Training	healthy	healthy
f.MSV000080673/ccms_peak/2017.AmericanGut3K.mzXMLfiles/Samples/000030749_RH8_01_5646.mzML	Training	healthy	healthy
f.MSV000080673/ccms_peak/2017.AmericanGut3K.mzXMLfiles/Samples/000011195_RG6_01_4614.mzML	Training	healthy	healthy
f.MSV000082629/ccms_peak/raw_files/samples/15NAVY03_V2_20151212.mzML	Training	sleep deprivation	sleep deprivation
f.MSV000082221/ccms_peak/mzxml_files/samples/PLCL19598_RF9_01_28078.mzML	Training	ulcerative colitis	ulcerative colitis
f.MSV000081486/ccms_peak/mzXML/2017_study_malawi/samples/FB00267443_RD11_01_14803.mzML	Training	healthy	healthy
f.MSV000082221/ccms_peak/mzxml_files/samples/PLCL18230_RH7_01_28101.mzML	Training	ulcerative colitis	Crohn's disease
f.MSV000083462/ccms_peak/Stool_verified/mzXML_data_6/Samples/11712.SUBJECT14.STOOL.139.mzML	Training	healthy	healthy
f.MSV000080673/ccms_peak/2017.AmericanGut3K.mzXMLfiles/Samples/000037614_RE10_01_4038.mzML	Training	healthy	healthy
[truncated: 3,191 more rows]
