# Supplementary material for: Repository scale classification and decomposition of tandem mass spectral data
Source: Sci Rep. 2021 Apr 15;11:8314. doi: 10.1038/s41598-021-87796-6 (PMC8050247; doi:10.1038/s41598-021-87796-6)
Supplement: Supplementary file 4 — Supplementary Information 4. [file 41598_2021_87796_MOESM4_ESM.xls]

## Sheet: LifeStagePrediction
File Name	Training or Test	Predicted Value	True Value
f.MSV000081486/ccms_peak/mzXML/2017_study_malawi/samples/FB00925842_RB1_01_15661.mzML	Test	Infancy (<2 yrs)	Infancy (<2 yrs)	0
f.MSV000083462/ccms_peak/Stool_verified/mzXML_data_7/Samples/11712.SUBJECT37.STOOL.802.mzML	Test	Infancy (<2 yrs)	Infancy (<2 yrs)	0
f.MSV000080673/ccms_peak/2017.AmericanGut3K.mzXMLfiles/Samples/000020388_RH8_01_4075.mzML	Test	Middle Adulthood (45 yrs < x <= 65 yrs)	Middle Adulthood (45 yrs < x <= 65 yrs)	0
f.MSV000080918/ccms_peak/Steatohepatitis progresses to cancer via immunosuppression of HCC directed CD8+ T cells/SS60_RE12_01_7372.mzML	Test	Infancy (<2 yrs)	Infancy (<2 yrs)	0
f.MSV000082490/ccms_peak/mzXML/Samples/Skin/SH15-40_RD12_01_27649.mzML	Test	Early Childhood (2 yrs < x <=8 yrs)	Adolescence (8 yrs < x <= 18 yrs)	0
f.MSV000080673/ccms_peak/2017.AmericanGut3K.mzXMLfiles/Samples/000023617_RD1_01_4815.mzML	Test	Middle Adulthood (45 yrs < x <= 65 yrs)	Later Adulthood (>65 yrs)	0
f.MSV000081351/ccms_peak/mzXML_Files/Rhee_2/38838.mzXML	Test	Infancy (<2 yrs)	Infancy (<2 yrs)	0
f.MSV000081832/ccms_peak/Children Saliva/Plate2_C7_BC7_01_6319.mzML	Test	Early Childhood (2 yrs < x <=8 yrs)	Early Childhood (2 yrs < x <=8 yrs)	0
f.MSV000080918/ccms_peak/Steatohepatitis progresses to cancer via immunosuppression of HCC directed CD8+ T cells/SS314_RC11_01_7670.mzML	Test	Infancy (<2 yrs)	Infancy (<2 yrs)	0
f.MSV000080673/ccms_peak/2017.AmericanGut3K.mzXMLfiles/Samples/000029299_RF5_01_4709.mzML	Test	Middle Adulthood (45 yrs < x <= 65 yrs)	Middle Adulthood (45 yrs < x <= 65 yrs)	0
f.MSV000080673/ccms_peak/2017.AmericanGut3K.mzXMLfiles/Samples/000028466_RF4_01_4954.mzML	Test	Middle Adulthood (45 yrs < x <= 65 yrs)	Early Adulthood (18 yrs < x <= 45 yrs)	0
f.MSV000082962/ccms_peak/Branch_Bridal/Samples/Healthy/11-20-5_2_RC8_01_30849.mzML	Test	Infancy (<2 yrs)	Infancy (<2 yrs)	0
f.MSV000081508/ccms_peak/Shiseido/Skin_samples/p04-b06-03B-28_GB6_01_1551.mzML	Test	Early Adulthood (18 yrs < x <= 45 yrs)	Early Adulthood (18 yrs < x <= 45 yrs)	0
f.MSV000080673/ccms_peak/2017.AmericanGut3K.mzXMLfiles/Samples/000029392_RF6_01_5398.mzML	Test	Middle Adulthood (45 yrs < x <= 65 yrs)	Middle Adulthood (45 yrs < x <= 65 yrs)	0
f.MSV000080918/ccms_peak/Steatohepatitis progresses to cancer via immunosuppression of HCC directed CD8+ T cells/SS67_RF7_01_7380.mzML	Test	Infancy (<2 yrs)	Infancy (<2 yrs)	0
f.MSV000081080/ccms_peak/mzXML/Plate 3/Sample/C18p_5uL_Bode_Sample_GG4_01_26318.mzXML	Test	Later Adulthood (>65 yrs)	Later Adulthood (>65 yrs)	0
f.MSV000080673/ccms_peak/2017.AmericanGut3K.mzXMLfiles/Samples/000035436_RG7_01_4724.mzML	Test	Middle Adulthood (45 yrs < x <= 65 yrs)	Middle Adulthood (45 yrs < x <= 65 yrs)	0
f.MSV000083462/ccms_peak/Oral_verified/mzXML_data_14/Samples/11712.SUBJECT31.ORAL.697.mzML	Test	Infancy (<2 yrs)	Infancy (<2 yrs)	0
f.MSV000083559/ccms_peak/Raw_Files/Plate2/11713.24.F.24A.mzML	Test	Infancy (<2 yrs)	Infancy (<2 yrs)	0
f.MSV000082962/ccms_peak/Branch_Bridal/Samples/Infected/11-19-6_1_BA5_01_30600.mzML	Test	Infancy (<2 yrs)	Infancy (<2 yrs)	0
f.MSV000080673/ccms_peak/2017.AmericanGut3K.mzXMLfiles/Samples/000029192_RG4_01_5739.mzML	Test	Later Adulthood (>65 yrs)	Early Adulthood (18 yrs < x <= 45 yrs)	0
f.MSV000081571/ccms_peak/data_mzxml/samples/14HM506.M_5x_GF6_01_2447.mzML	Test	Early Adulthood (18 yrs < x <= 45 yrs)	Early Adulthood (18 yrs < x <= 45 yrs)	0
f.MSV000080673/ccms_peak/2017.AmericanGut3K.mzXMLfiles/Samples/000028705_RC8_01_5691.mzML	Test	Middle Adulthood (45 yrs < x <= 65 yrs)	Middle Adulthood (45 yrs < x <= 65 yrs)	0
f.MSV000080673/ccms_peak/2017.AmericanGut3K.mzXMLfiles/Samples/000013716_RA7_01_5333.mzML	Test	Middle Adulthood (45 yrs < x <= 65 yrs)	Early Adulthood (18 yrs < x <= 45 yrs)	0
f.MSV000083462/ccms_peak/Skin_verified/skin_data_mzxml_13/Samples/11712.SUBJECT43.SKIN.1047.mzML	Test	Infancy (<2 yrs)	Infancy (<2 yrs)	0
f.MSV000081508/ccms_peak/Shiseido/Skin_samples/m02-a11-11A_BA11_01_1240.mzML	Test	Early Adulthood (18 yrs < x <= 45 yrs)	Early Adulthood (18 yrs < x <= 45 yrs)	0
f.MSV000080673/ccms_peak/2017.AmericanGut3K.mzXMLfiles/Samples/000023527_RD2_01_5037.mzML	Test	Middle Adulthood (45 yrs < x <= 65 yrs)	Middle Adulthood (45 yrs < x <= 65 yrs)	0
f.MSV000082045/ccms_peak/HMP/Samples/Aerobic_TSB_645_RE1_01_22229.mzML	Test	Infancy (<2 yrs)	Infancy (<2 yrs)	0
f.MSV000082962/ccms_peak/Branch_Bridal/Samples/Healthy/11-20-5_24_RE6_01_30873.mzML	Test	Infancy (<2 yrs)	Infancy (<2 yrs)	0
f.MSV000081571/ccms_peak/data_mzxml/samples/14HM467.M_5x_GB11_01_2403.mzML	Test	Early Adulthood (18 yrs < x <= 45 yrs)	Early Adulthood (18 yrs < x <= 45 yrs)	0
f.MSV000083462/ccms_peak/Stool_verified/mzXML_data_5/Samples/11712.SUBJECT35.STOOL.766.mzML	Test	Infancy (<2 yrs)	Infancy (<2 yrs)	0
f.MSV000082647/ccms_peak/raw_files/samples/81990.mzML	Test	Infancy (<2 yrs)	Infancy (<2 yrs)	0
f.MSV000080673/ccms_peak/2017.AmericanGut3K.mzXMLfiles/Samples/000028258_RC1_01_6690.mzML	Test	Middle Adulthood (45 yrs < x <= 65 yrs)	Middle Adulthood (45 yrs < x <= 65 yrs)	0
f.MSV000082262/ccms_peak/mzxml_files/samples/161990-NT1D009-St1-JJK_BG6_01_11610.mzML	Test	Adolescence (8 yrs < x <= 18 yrs)	Adolescence (8 yrs < x <= 18 yrs)	0
f.MSV000081832/ccms_peak/Children Saliva/Plate2_C9_BC9_01_6321.mzML	Test	Early Childhood (2 yrs < x <=8 yrs)	Early Childhood (2 yrs < x <=8 yrs)	0
f.MSV000082962/ccms_peak/Branch_Bridal/Samples/Healthy/11-20-4_29_RH3_01_30801.mzML	Test	Infancy (<2 yrs)	Infancy (<2 yrs)	0
f.MSV000082261/ccms_peak/raw_files/samples/11129_NH031_JJK_Ur.mzML	Test	Adolescence (8 yrs < x <= 18 yrs)	Adolescence (8 yrs < x <= 18 yrs)	0
f.MSV000081486/ccms_peak/mzXML/2017_study_malawi/samples/FB00259971_RD4_01_15134.mzML	Test	Infancy (<2 yrs)	Infancy (<2 yrs)	0
f.MSV000081571/ccms_peak/data_mzxml/samples/14HM538.M_GA5_01_2911.mzML	Test	Early Adulthood (18 yrs < x <= 45 yrs)	Early Adulthood (18 yrs < x <= 45 yrs)	0
f.MSV000080976/ccms_peak/fecal_samples_no_dup_mzxml/P7_RB7_01_9916.mzML	Test	Later Adulthood (>65 yrs)	Infancy (<2 yrs)	0
f.MSV000082962/ccms_peak/Branch_Bridal/Samples/Healthy/11-20-2_3_BH6_01_30692.mzML	Test	Infancy (<2 yrs)	Infancy (<2 yrs)	0
f.MSV000082962/ccms_peak/Branch_Bridal/Samples/Healthy/11-20-2_29_RB8_01_30728.mzML	Test	Infancy (<2 yrs)	Infancy (<2 yrs)	0
f.MSV000080673/ccms_peak/2017.AmericanGut3K.mzXMLfiles/Samples/000014966_RG7_01_4505.mzML	Test	Middle Adulthood (45 yrs < x <= 65 yrs)	Middle Adulthood (45 yrs < x <= 65 yrs)	0
f.MSV000083539/ccms_peak/Urine_StrokeDrugs_54_T10_NEG.mzML	Test	Later Adulthood (>65 yrs)	Later Adulthood (>65 yrs)	0
f.MSV000081571/ccms_peak/data_mzxml/samples/14HM333.M_5x_BF9_01_2627.mzML	Test	Early Adulthood (18 yrs < x <= 45 yrs)	Early Adulthood (18 yrs < x <= 45 yrs)	0
f.MSV000081351/ccms_peak/mzXML_Files/Rhee_2/38710.mzXML	Test	Infancy (<2 yrs)	Infancy (<2 yrs)	0
f.MSV000083559/ccms_peak/Raw_Files/Plate2/11713.9.O.9F.mzML	Test	Infancy (<2 yrs)	Infancy (<2 yrs)	0
f.MSV000083462/ccms_peak/Stool_verified/mzXML_data_16/Samples/11712.SUBJECT55.STOOL.1270.mzML	Test	Infancy (<2 yrs)	Infancy (<2 yrs)	0
f.MSV000080673/ccms_peak/2017.AmericanGut3K.mzXMLfiles/Samples/000027589_RB4_01_3993.mzML	Test	Middle Adulthood (45 yrs < x <= 65 yrs)	Adolescence (8 yrs < x <= 18 yrs)	0
f.MSV000080673/ccms_peak/2017.AmericanGut3K.mzXMLfiles/Samples/000031319_RC3_01_5797.mzML	Test	Middle Adulthood (45 yrs < x <= 65 yrs)	Middle Adulthood (45 yrs < x <= 65 yrs)	0
f.MSV000083462/ccms_peak/Stool_verified/mzXML_data_3/Samples/11712.SUBJECT43.STOOL.1065.mzML	Test	Infancy (<2 yrs)	Infancy (<2 yrs)	0
f.MSV000081477/ccms_peak/mzXML/Plate5/C159_GF10_01_820.mzML	Test	Later Adulthood (>65 yrs)	Later Adulthood (>65 yrs)	0
f.MSV000080673/ccms_peak/2017.AmericanGut3K.mzXMLfiles/Samples/000032772_RF8_01_5841.mzML	Test	Middle Adulthood (45 yrs < x <= 65 yrs)	Early Adulthood (18 yrs < x <= 45 yrs)	0
f.MSV000082045/ccms_peak/HMP/Samples/Anaerobic_RCM_77_RE5_01_22416.mzML	Test	Infancy (<2 yrs)	Infancy (<2 yrs)	0
f.MSV000083462/ccms_peak/Skin_verified/skin_data_mzxml_12/Samples/11712.SUBJECT37.SKIN.797.mzML	Test	Infancy (<2 yrs)	Infancy (<2 yrs)	0
f.MSV000082650/ccms_peak/raw_files/samples/M053_neg1.mzML	Test	Infancy (<2 yrs)	Infancy (<2 yrs)	0
f.MSV000081477/ccms_peak/mzXML/Plate7/C297_BF5_01_1016.mzML	Test	Later Adulthood (>65 yrs)	Later Adulthood (>65 yrs)	0
f.MSV000083462/ccms_peak/Stool_verified/mzXML_data_5/Samples/11712.SUBJECT39.STOOL.837.mzML	Test	Infancy (<2 yrs)	Infancy (<2 yrs)	0
f.MSV000082962/ccms_peak/Branch_Bridal/Samples/Infected/11-19-4_31_RD5_01_30533.mzML	Test	Infancy (<2 yrs)	Infancy (<2 yrs)	0
f.MSV000081571/ccms_peak/data_mzxml/samples/14HM05.M_rerun_GA6_01_2271.mzML	Test	Early Adulthood (18 yrs < x <= 45 yrs)	Early Adulthood (18 yrs < x <= 45 yrs)	0
f.MSV000082650/ccms_peak/raw_files/samples/M043_neg1.mzML	Test	Infancy (<2 yrs)	Infancy (<2 yrs)	0
f.MSV000080673/ccms_peak/2017.AmericanGut3K.mzXMLfiles/Samples/000036110_RC8_01_5581.mzML	Test	Early Adulthood (18 yrs < x <= 45 yrs)	Early Adulthood (18 yrs < x <= 45 yrs)	0
f.MSV000082490/ccms_peak/mzXML/Samples/Skin/SH15-71_RF6_01_27669.mzML	Test	Early Childhood (2 yrs < x <=8 yrs)	Adolescence (8 yrs < x <= 18 yrs)	0
f.MSV000080918/ccms_peak/Steatohepatitis progresses to cancer via immunosuppression of HCC directed CD8+ T cells/SS116_RB11_01_7441.mzML	Test	Infancy (<2 yrs)	Infancy (<2 yrs)	0
f.MSV000082490/ccms_peak/mzXML/Samples/Skin/SH231_RA2_01_27707.mzML	Test	Adolescence (8 yrs < x <= 18 yrs)	Adolescence (8 yrs < x <= 18 yrs)	0
f.MSV000082608/ccms_peak/raw_files/samples/pre_sleep_deprivation/MV/81712.mzML	Test	Infancy (<2 yrs)	Infancy (<2 yrs)	0
f.MSV000082630/ccms_peak/raw_files/samples/Subject_32/18NAVY32_11_plasma.mzML	Test	Early Adulthood (18 yrs < x <= 45 yrs)	Early Adulthood (18 yrs < x <= 45 yrs)	0
f.MSV000081508/ccms_peak/Shiseido/Skin_samples/m04-a04-04A_BA4_01_1310.mzML	Test	Middle Adulthood (45 yrs < x <= 65 yrs)	Middle Adulthood (45 yrs < x <= 65 yrs)	0
f.MSV000083559/ccms_peak/Raw_Files/Plate2/11713.8.F.8E.mzML	Test	Infancy (<2 yrs)	Infancy (<2 yrs)	0
f.MSV000082630/ccms_peak/raw_files/samples/Subject_4/16NAVY04_3_plasma.mzML	Test	Early Adulthood (18 yrs < x <= 45 yrs)	Early Adulthood (18 yrs < x <= 45 yrs)	0
f.MSV000082608/ccms_peak/raw_files/samples/necropsy/MV/81549.mzML	Test	Infancy (<2 yrs)	Infancy (<2 yrs)	0
f.MSV000081080/ccms_peak/mzXML/Plate 2/Sample/C18p_5uL_Bode_Sample_RE9_01_26173.mzXML	Test	Later Adulthood (>65 yrs)	Later Adulthood (>65 yrs)	0
f.MSV000082490/ccms_peak/mzXML/Samples/Skin/SH1298_RD10_01_27433.mzML	Test	Adolescence (8 yrs < x <= 18 yrs)	Adolescence (8 yrs < x <= 18 yrs)	0
f.MSV000083559/ccms_peak/Raw_Files/Plate1/samples/11713.10.F.10A.mzML	Test	Infancy (<2 yrs)	Infancy (<2 yrs)	0
f.MSV000083462/ccms_peak/Skin_verified/skin_data_mzxml_11/Samples/11712.SUBJECT5.SKIN.1086.mzML	Test	Infancy (<2 yrs)	Infancy (<2 yrs)	0
f.MSV000080918/ccms_peak/Steatohepatitis progresses to cancer via immunosuppression of HCC directed CD8+ T cells/SS122_RC5_01_7448.mzML	Test	Infancy (<2 yrs)	Infancy (<2 yrs)	0
f.MSV000082962/ccms_peak/Branch_Bridal/Samples/Infected/11-19-2_37_BD1_01_30421.mzML	Test	Infancy (<2 yrs)	Infancy (<2 yrs)	0
f.MSV000080673/ccms_peak/2017.AmericanGut3K.mzXMLfiles/Samples/000038477_RF9_01_6294.mzML	Test	Middle Adulthood (45 yrs < x <= 65 yrs)	Early Childhood (2 yrs < x <=8 yrs)	0
f.MSV000082262/ccms_peak/mzxml_files/samples/170190-nh018-sT1-jjk_BC2_01_11548.mzML	Test	Adolescence (8 yrs < x <= 18 yrs)	Adolescence (8 yrs < x <= 18 yrs)	0
f.MSV000080673/ccms_peak/2017.AmericanGut3K.mzXMLfiles/Samples/000030122_RD1_01_3873.mzML	Test	Middle Adulthood (45 yrs < x <= 65 yrs)	Middle Adulthood (45 yrs < x <= 65 yrs)	0
f.MSV000082962/ccms_peak/Branch_Bridal/Samples/Infected/11-19-2_3_BA3_01_30384.mzML	Test	Infancy (<2 yrs)	Infancy (<2 yrs)	0
f.MSV000081080/ccms_peak/mzXML/Plate 3/Sample/C18p_5uL_Bode_Sample_GF8_01_26308.mzXML	Test	Later Adulthood (>65 yrs)	Later Adulthood (>65 yrs)	0
f.MSV000083462/ccms_peak/Oral_verified/mzXML_data_8/Samples/11712.SUBJECT16.ORAL.169.mzML	Test	Infancy (<2 yrs)	Infancy (<2 yrs)	0
f.MSV000080673/ccms_peak/2017.AmericanGut3K.mzXMLfiles/Samples/000031506_RA2_01_5770.mzML	Test	Middle Adulthood (45 yrs < x <= 65 yrs)	Early Adulthood (18 yrs < x <= 45 yrs)	0
f.MSV000082650/ccms_peak/raw_files/samples/M008_48.mzML	Test	Infancy (<2 yrs)	Infancy (<2 yrs)	0
f.MSV000080673/ccms_peak/2017.AmericanGut3K.mzXMLfiles/Samples/000028545_RC3_01_4914.mzML	Test	Middle Adulthood (45 yrs < x <= 65 yrs)	Middle Adulthood (45 yrs < x <= 65 yrs)	0
f.MSV000082962/ccms_peak/Branch_Bridal/Samples/Healthy/11-20-4_57_RB7_01_30835.mzML	Test	Infancy (<2 yrs)	Infancy (<2 yrs)	0
f.MSV000081080/ccms_peak/mzXML/Plate 4/Sample/C18p_5uL_Bode_Sample_RA6_01_26350.mzXML	Test	Later Adulthood (>65 yrs)	Later Adulthood (>65 yrs)	0
f.MSV000081571/ccms_peak/data_mzxml/samples/14HM582.M_GE5_01_2967.mzML	Test	Early Adulthood (18 yrs < x <= 45 yrs)	Early Adulthood (18 yrs < x <= 45 yrs)	0
f.MSV000080918/ccms_peak/Steatohepatitis progresses to cancer via immunosuppression of HCC directed CD8+ T cells/SS8_RA8_01_7314.mzML	Test	Infancy (<2 yrs)	Infancy (<2 yrs)	0
f.MSV000082962/ccms_peak/Branch_Bridal/Samples/Infected/11-19-5_25_RH10_01_30590.mzML	Test	Infancy (<2 yrs)	Infancy (<2 yrs)	0
f.MSV000082962/ccms_peak/Branch_Bridal/Samples/Infected/11-19-4_49_RE11_01_30552.mzML	Test	Infancy (<2 yrs)	Infancy (<2 yrs)	0
f.MSV000080673/ccms_peak/2017.AmericanGut3K.mzXMLfiles/Samples/000020461_RG3_01_5518.mzML	Test	Early Adulthood (18 yrs < x <= 45 yrs)	Middle Adulthood (45 yrs < x <= 65 yrs)	0
f.MSV000083559/ccms_peak/Raw_Files/Plate2/11713.21.F.21B.mzML	Test	Infancy (<2 yrs)	Infancy (<2 yrs)	0
f.MSV000082582/ccms_peak/raw_files/samples/day_neg34/prebiotic_food/36_37_Prebiotic_0.mzML	Test	Infancy (<2 yrs)	Infancy (<2 yrs)	0
f.MSV000081477/ccms_peak/mzXML/Plate4/C70_BF10_01_705.mzML	Test	Later Adulthood (>65 yrs)	Later Adulthood (>65 yrs)	0
f.MSV000081477/ccms_peak/mzXML/Plate5/C99_GC3_01_769.mzML	Test	Later Adulthood (>65 yrs)	Later Adulthood (>65 yrs)	0
f.MSV000083462/ccms_peak/Oral_verified/mzXML_data_8/Samples/11712.SUBJECT16.ORAL.167.mzML	Test	Infancy (<2 yrs)	Infancy (<2 yrs)	0
f.MSV000083462/ccms_peak/Stool_verified/mzXML_data_16/Samples/11712.SUBJECT52.STOOL.1262.mzML	Test	Infancy (<2 yrs)	Infancy (<2 yrs)	0
f.MSV000081351/ccms_peak/mzXML_Files/Rhee_2/39130.mzXML	Test	Infancy (<2 yrs)	Infancy (<2 yrs)	0
f.MSV000082608/ccms_peak/raw_files/samples/post_stress/MV/81534.mzML	Test	Infancy (<2 yrs)	Infancy (<2 yrs)	0
f.MSV000082962/ccms_peak/Branch_Bridal/Samples/Infected/11-19-4_4_RB2_01_30504.mzML	Test	Infancy (<2 yrs)	Infancy (<2 yrs)	0
f.MSV000083559/ccms_peak/Raw_Files/Plate1/samples/11713.16.F.16D.mzML	Test	Infancy (<2 yrs)	Infancy (<2 yrs)	0
f.MSV000081080/ccms_peak/mzXML/Plate 5/Sample/C18p_5uL_Bode_Sample_GD6_01_26519.mzXML	Test	Later Adulthood (>65 yrs)	Later Adulthood (>65 yrs)	0
f.MSV000082261/ccms_peak/raw_files/samples/11129_NT1D027_JJK_Ur.mzML	Test	Adolescence (8 yrs < x <= 18 yrs)	Adolescence (8 yrs < x <= 18 yrs)	0
f.MSV000081351/ccms_peak/mzXML_Files/Rhee_2/38800.mzXML	Test	Infancy (<2 yrs)	Infancy (<2 yrs)	0
f.MSV000080918/ccms_peak/Steatohepatitis progresses to cancer via immunosuppression of HCC directed CD8+ T cells/SS102_RA9_01_7426.mzML	Test	Infancy (<2 yrs)	Infancy (<2 yrs)	0
f.MSV000083462/ccms_peak/Skin_verified/skin_data_mzxml_10/Samples/11712.SUBJECT17.SKIN.245.mzML	Test	Infancy (<2 yrs)	Infancy (<2 yrs)	0
f.MSV000081080/ccms_peak/mzXML/Plate 2/Sample/C18p_5uL_Bode_Sample_RC9_01_26143.mzXML	Test	Later Adulthood (>65 yrs)	Later Adulthood (>65 yrs)	0
f.MSV000082582/ccms_peak/raw_files/samples/day_neg1/prebiotic_food/32_Prebiotic_NLD_SD_1.mzML	Test	Infancy (<2 yrs)	Infancy (<2 yrs)	0
f.MSV000082962/ccms_peak/Branch_Bridal/Samples/Healthy/11-20-4_7_RF5_01_30777.mzML	Test	Infancy (<2 yrs)	Infancy (<2 yrs)	0
f.MSV000080673/ccms_peak/2017.AmericanGut3K.mzXMLfiles/Samples/000022653_RH3_01_4070.mzML	Test	Middle Adulthood (45 yrs < x <= 65 yrs)	Middle Adulthood (45 yrs < x <= 65 yrs)	0
f.MSV000081080/ccms_peak/mzXML/Plate 4/Sample/C18p_5uL_Bode_Sample_RA3_01_26347.mzXML	Test	Later Adulthood (>65 yrs)	Later Adulthood (>65 yrs)	0
f.MSV000080673/ccms_peak/2017.AmericanGut3K.mzXMLfiles/Samples/000031219_RE9_01_4946.mzML	Test	Middle Adulthood (45 yrs < x <= 65 yrs)	Early Adulthood (18 yrs < x <= 45 yrs)	0
f.MSV000081080/ccms_peak/mzXML/Plate 2/Sample/C18p_5uL_Bode_Sample_RH5_01_26211.mzXML	Test	Later Adulthood (>65 yrs)	Later Adulthood (>65 yrs)	0
f.MSV000082490/ccms_peak/mzXML/Samples/Skin/SH15-210_RB2_01_27399.mzML	Test	Early Childhood (2 yrs < x <=8 yrs)	Adolescence (8 yrs < x <= 18 yrs)	0
f.MSV000081571/ccms_peak/data_mzxml/samples/14HM473.M_5x_GC6_01_2410.mzML	Test	Early Adulthood (18 yrs < x <= 45 yrs)	Early Adulthood (18 yrs < x <= 45 yrs)	0
f.MSV000081080/ccms_peak/mzXML/Plate 4/Sample/C18p_5uL_Bode_Sample_RA12_01_26356.mzXML	Test	Later Adulthood (>65 yrs)	Later Adulthood (>65 yrs)	0
f.MSV000080673/ccms_peak/2017.AmericanGut3K.mzXMLfiles/Samples/000031467_RF3_01_4488.mzML	Test	Middle Adulthood (45 yrs < x <= 65 yrs)	Middle Adulthood (45 yrs < x <= 65 yrs)	0
f.MSV000080673/ccms_peak/2017.AmericanGut3K.mzXMLfiles/Samples/000041282_RE12_01_5943.mzML	Test	Middle Adulthood (45 yrs < x <= 65 yrs)	Early Adulthood (18 yrs < x <= 45 yrs)	0
f.MSV000080673/ccms_peak/2017.AmericanGut3K.mzXMLfiles/Samples/000030734_RG9_01_5634.mzML	Test	Middle Adulthood (45 yrs < x <= 65 yrs)	Early Adulthood (18 yrs < x <= 45 yrs)	0
f.MSV000082649/ccms_peak/raw_files/samples/M036_plasma.mzML	Test	Infancy (<2 yrs)	Infancy (<2 yrs)	0
f.MSV000083462/ccms_peak/Oral_verified/mzxml_1/Samples/11712.SUBJECT8.ORAL.1130.mzML	Test	Infancy (<2 yrs)	Infancy (<2 yrs)	0
f.MSV000082490/ccms_peak/mzXML/Samples/Skin/SH52_RG10_01_27793.mzML	Test	Adolescence (8 yrs < x <= 18 yrs)	Middle Adulthood (45 yrs < x <= 65 yrs)	0
f.MSV000082962/ccms_peak/Branch_Bridal/Samples/Infected/11-19-6_30_BC10_01_30631.mzML	Test	Infancy (<2 yrs)	Infancy (<2 yrs)	0
f.MSV000082630/ccms_peak/raw_files/samples/Subject_5/16NAVY05_3_plasma.mzML	Test	Early Adulthood (18 yrs < x <= 45 yrs)	Early Adulthood (18 yrs < x <= 45 yrs)	0
f.MSV000080673/ccms_peak/2017.AmericanGut3K.mzXMLfiles/Samples/000006382_RB8_01_6463.mzML	Test	Early Adulthood (18 yrs < x <= 45 yrs)	Middle Adulthood (45 yrs < x <= 65 yrs)	0
f.MSV000080673/ccms_peak/2017.AmericanGut3K.mzXMLfiles/Samples/000029403_RH8_01_5095.mzML	Test	Middle Adulthood (45 yrs < x <= 65 yrs)	Middle Adulthood (45 yrs < x <= 65 yrs)	0
f.MSV000082582/ccms_peak/raw_files/samples/day_neg34/control_food/38_39_Control_0.mzML	Test	Infancy (<2 yrs)	Infancy (<2 yrs)	0
f.MSV000081571/ccms_peak/data_mzxml/samples/14HM373.M_5x_BB5_01_2295.mzML	Test	Early Adulthood (18 yrs < x <= 45 yrs)	Early Adulthood (18 yrs < x <= 45 yrs)	0
f.MSV000081571/ccms_peak/data_mzxml/samples/14HM141.M_5x_BE4_01_2846.mzML	Test	Early Adulthood (18 yrs < x <= 45 yrs)	Early Adulthood (18 yrs < x <= 45 yrs)	0
f.MSV000080673/ccms_peak/2017.AmericanGut3K.mzXMLfiles/Samples/000031323_RD6_01_4575.mzML	Test	Middle Adulthood (45 yrs < x <= 65 yrs)	Later Adulthood (>65 yrs)	0
f.MSV000082647/ccms_peak/raw_files/samples/81918.mzML	Test	Infancy (<2 yrs)	Infancy (<2 yrs)	0
f.MSV000081508/ccms_peak/Shiseido/Skin_samples/m02-a04-04A_BA4_01_1233.mzML	Test	Early Adulthood (18 yrs < x <= 45 yrs)	Early Adulthood (18 yrs < x <= 45 yrs)	0
f.MSV000082608/ccms_peak/raw_files/samples/post_stress/MV/81864.mzML	Test	Infancy (<2 yrs)	Infancy (<2 yrs)	0
f.MSV000082962/ccms_peak/Branch_Bridal/Samples/Healthy/11-20-5_44_RG2_01_30895.mzML	Test	Infancy (<2 yrs)	Infancy (<2 yrs)	0
f.MSV000083462/ccms_peak/Stool_verified/mzXML_data_4/Samples/11712.SUBJECT25.STOOL.552.mzML	Test	Infancy (<2 yrs)	Infancy (<2 yrs)	0
f.MSV000081508/ccms_peak/Shiseido/Skin_samples/p01-a03-03A-01_GA3_01_1348.mzML	Test	Early Adulthood (18 yrs < x <= 45 yrs)	Early Adulthood (18 yrs < x <= 45 yrs)	0
f.MSV000081571/ccms_peak/data_mzxml/samples/14HM496.M_5x_GE7_01_2436.mzML	Test	Early Adulthood (18 yrs < x <= 45 yrs)	Early Adulthood (18 yrs < x <= 45 yrs)	0
f.MSV000082045/ccms_peak/HMP/Samples/Anaerobic_RCM_554_RF8_01_22343.mzML	Test	Infancy (<2 yrs)	Infancy (<2 yrs)	0
f.MSV000082962/ccms_peak/Branch_Bridal/Samples/Healthy/11-20-4_31_RH5_01_30803.mzML	Test	Infancy (<2 yrs)	Infancy (<2 yrs)	0
f.MSV000081477/ccms_peak/mzXML/Plate5/C156_GC10_01_776.mzML	Test	Later Adulthood (>65 yrs)	Later Adulthood (>65 yrs)	0
f.MSV000083077/ccms_peak/Plate1/PHT_20_036_Cort_Waking.mzML	Test	Middle Adulthood (45 yrs < x <= 65 yrs)	Middle Adulthood (45 yrs < x <= 65 yrs)	0
f.MSV000083462/ccms_peak/Oral_verified/mzXML_data_9/Samples/11712.SUBJECT43.ORAL.1029.mzML	Test	Infancy (<2 yrs)	Infancy (<2 yrs)	0
f.MSV000082582/ccms_peak/raw_files/samples/day_41/control_food/90_Control_CDR_HC_2.mzML	Test	Infancy (<2 yrs)	Infancy (<2 yrs)	0
f.MSV000083559/ccms_peak/Raw_Files/Plate3/11713.8.O.8B.mzML	Test	Infancy (<2 yrs)	Infancy (<2 yrs)	0
f.MSV000081571/ccms_peak/data_mzxml/samples/14HM484.M_5x_GD6_01_2422.mzML	Test	Early Adulthood (18 yrs < x <= 45 yrs)	Early Adulthood (18 yrs < x <= 45 yrs)	0
f.MSV000083559/ccms_peak/Raw_Files/Plate3/11713.17.O.17C.mzML	Test	Infancy (<2 yrs)	Infancy (<2 yrs)	0
f.MSV000083077/ccms_peak/Plate3/PHT_20_142_Cort_Waking.mzML	Test	Early Adulthood (18 yrs < x <= 45 yrs)	Middle Adulthood (45 yrs < x <= 65 yrs)	0
f.MSV000083462/ccms_peak/Skin_verified/skin_data_mzxml_15/Samples/11712.SUBJECT20.SKIN.413.mzML	Test	Infancy (<2 yrs)	Infancy (<2 yrs)	0
f.MSV000081351/ccms_peak/mzXML_Files/Rhee_1/38983.mzXML	Test	Early Adulthood (18 yrs < x <= 45 yrs)	Early Adulthood (18 yrs < x <= 45 yrs)	0
f.MSV000082962/ccms_peak/Branch_Bridal/Samples/Healthy/11-20-4_3_RF1_01_30773.mzML	Test	Infancy (<2 yrs)	Infancy (<2 yrs)	0
f.MSV000083462/ccms_peak/Stool_verified/mzXML_data_7/Samples/11712.SUBJECT30.STOOL.684.mzML	Test	Infancy (<2 yrs)	Infancy (<2 yrs)	0
f.MSV000080673/ccms_peak/2017.AmericanGut3K.mzXMLfiles/Samples/000030076_RA11_01_6230.mzML	Test	Middle Adulthood (45 yrs < x <= 65 yrs)	Later Adulthood (>65 yrs)	0
f.MSV000082650/ccms_peak/raw_files/samples/M107_62.mzML	Test	Infancy (<2 yrs)	Infancy (<2 yrs)	0
f.MSV000080673/ccms_peak/2017.AmericanGut3K.mzXMLfiles/Samples/000027630_RH8_01_6541.mzML	Test	Middle Adulthood (45 yrs < x <= 65 yrs)	Early Adulthood (18 yrs < x <= 45 yrs)	0
f.MSV000081080/ccms_peak/mzXML/Plate 2/Sample/C18p_5uL_Bode_Sample_RB7_01_26127.mzXML	Test	Later Adulthood (>65 yrs)	Later Adulthood (>65 yrs)	0
f.MSV000082962/ccms_peak/Branch_Bridal/Samples/Infected/11-19-4_8_RB6_01_30508.mzML	Test	Infancy (<2 yrs)	Infancy (<2 yrs)	0
f.MSV000082962/ccms_peak/Branch_Bridal/Samples/Infected/11-19-1_17_RG7_01_30362.mzML	Test	Infancy (<2 yrs)	Infancy (<2 yrs)	0
f.MSV000080673/ccms_peak/2017.AmericanGut3K.mzXMLfiles/Samples/000032686_RD3_01_6705.mzML	Test	Middle Adulthood (45 yrs < x <= 65 yrs)	Middle Adulthood (45 yrs < x <= 65 yrs)	0
f.MSV000080673/ccms_peak/2017.AmericanGut3K.mzXMLfiles/Samples/000039876_RD3_01_6261.mzML	Test	Middle Adulthood (45 yrs < x <= 65 yrs)	Early Childhood (2 yrs < x <=8 yrs)	0
f.MSV000080673/ccms_peak/2017.AmericanGut3K.mzXMLfiles/Samples/000036113_RG12_01_5637.mzML	Test	Early Adulthood (18 yrs < x <= 45 yrs)	Early Adulthood (18 yrs < x <= 45 yrs)	0
f.MSV000080673/ccms_peak/2017.AmericanGut3K.mzXMLfiles/Samples/000026649_RC7_01_6144.mzML	Test	Early Childhood (2 yrs < x <=8 yrs)	Early Childhood (2 yrs < x <=8 yrs)	0
f.MSV000082433/ccms_peak/raw/20161101_Amerindian_Plate2/120.mzML	Test	Adolescence (8 yrs < x <= 18 yrs)	Early Adulthood (18 yrs < x <= 45 yrs)	0
f.MSV000083462/ccms_peak/Skin_verified/skin_data_mzxml_11/Samples/11712.SUBJECT4.SKIN.856.mzML	Test	Infancy (<2 yrs)	Infancy (<2 yrs)	0
f.MSV000081080/ccms_peak/mzXML/Plate 5/Sample/C18p_5uL_Bode_Sample_GA2_01_26470.mzXML	Test	Later Adulthood (>65 yrs)	Later Adulthood (>65 yrs)	0
f.MSV000082608/ccms_peak/raw_files/samples/necropsy/MV/81672.mzML	Test	Infancy (<2 yrs)	Infancy (<2 yrs)	0
f.MSV000083077/ccms_peak/Plate1/PHT_20_044_Cort_Waking.mzML	Test	Middle Adulthood (45 yrs < x <= 65 yrs)	Middle Adulthood (45 yrs < x <= 65 yrs)	0
f.MSV000080673/ccms_peak/2017.AmericanGut3K.mzXMLfiles/Samples/000027677_RB8_01_4441.mzML	Test	Middle Adulthood (45 yrs < x <= 65 yrs)	Middle Adulthood (45 yrs < x <= 65 yrs)	0
f.MSV000083462/ccms_peak/Stool_verified/mzXML_data_5/Samples/11712.SUBJECT9.STOOL.1224.mzML	Test	Infancy (<2 yrs)	Infancy (<2 yrs)	0
f.MSV000080673/ccms_peak/2017.AmericanGut3K.mzXMLfiles/Samples/000028170_RD12_01_4826.mzML	Test	Middle Adulthood (45 yrs < x <= 65 yrs)	Later Adulthood (>65 yrs)	0
f.MSV000082045/ccms_peak/HMP/Samples/Anaerobic_TSB_270_RE4_01_24979.mzML	Test	Infancy (<2 yrs)	Infancy (<2 yrs)	0
f.MSV000082045/ccms_peak/HMP/Samples/Aerobic_BHI_228_RD9_01_22976.mzML	Test	Infancy (<2 yrs)	Infancy (<2 yrs)	0
f.MSV000082650/ccms_peak/raw_files/samples/M037_48.mzML	Test	Infancy (<2 yrs)	Infancy (<2 yrs)	0
f.MSV000080673/ccms_peak/2017.AmericanGut3K.mzXMLfiles/Samples/000021262_RE10_01_4837.mzML	Test	Middle Adulthood (45 yrs < x <= 65 yrs)	Middle Adulthood (45 yrs < x <= 65 yrs)	0
f.MSV000080673/ccms_peak/2017.AmericanGut3K.mzXMLfiles/Samples/000009757_RB11_01_6466.mzML	Test	Middle Adulthood (45 yrs < x <= 65 yrs)	Adolescence (8 yrs < x <= 18 yrs)	0
f.MSV000082045/ccms_peak/HMP/Samples/Anaerobic_RCM_407_RD9_01_22407.mzML	Test	Infancy (<2 yrs)	Infancy (<2 yrs)	0
f.MSV000081080/ccms_peak/mzXML/Plate 4/Sample/C18p_5uL_Bode_Sample_RB5_01_26363.mzXML	Test	Later Adulthood (>65 yrs)	Later Adulthood (>65 yrs)	0
f.MSV000080918/ccms_peak/Steatohepatitis progresses to cancer via immunosuppression of HCC directed CD8+ T cells/SS272_RH2_01_7621.mzML	Test	Infancy (<2 yrs)	Infancy (<2 yrs)	0
f.MSV000082262/ccms_peak/mzxml_files/samples/161878-OH007-St1-JJK_GH3_01_11683.mzML	Test	Adolescence (8 yrs < x <= 18 yrs)	Adolescence (8 yrs < x <= 18 yrs)	0
f.MSV000082962/ccms_peak/Branch_Bridal/Samples/Infected/11-19-3_1_BE5_01_30438.mzML	Test	Infancy (<2 yrs)	Infancy (<2 yrs)	0
f.MSV000082608/ccms_peak/raw_files/samples/surgery/BBS/81695.mzML	Test	Infancy (<2 yrs)	Infancy (<2 yrs)	0
f.MSV000083462/ccms_peak/Skin_verified/skin_data_mzxml_13/Samples/11712.SUBJECT43.SKIN.1045.mzML	Test	Infancy (<2 yrs)	Infancy (<2 yrs)	0
f.MSV000083462/ccms_peak/Oral_verified/mzXML_data_8/Samples/11712.SUBJECT20.ORAL.391.mzML	Test	Infancy (<2 yrs)	Infancy (<2 yrs)	0
f.MSV000083462/ccms_peak/Stool_verified/mzXML_data_3/Samples/11712.SUBJECT24.STOOL.521.mzML	Test	Infancy (<2 yrs)	Infancy (<2 yrs)	0
f.MSV000080918/ccms_peak/Steatohepatitis progresses to cancer via immunosuppression of HCC directed CD8+ T cells/SS1_RA1_01_7303.mzML	Test	Infancy (<2 yrs)	Infancy (<2 yrs)	0
f.MSV000081477/ccms_peak/mzXML/Plate5/C127_GG6_01_830.mzML	Test	Later Adulthood (>65 yrs)	Later Adulthood (>65 yrs)	0
f.MSV000080673/ccms_peak/2017.AmericanGut3K.mzXMLfiles/Samples/000037609_RG11_01_4066.mzML	Test	Middle Adulthood (45 yrs < x <= 65 yrs)	Adolescence (8 yrs < x <= 18 yrs)	0
f.MSV000080918/ccms_peak/Steatohepatitis progresses to cancer via immunosuppression of HCC directed CD8+ T cells/SS214_RC4_01_7558.mzML	Test	Infancy (<2 yrs)	Infancy (<2 yrs)	0
f.MSV000081508/ccms_peak/Shiseido/Skin_samples/m04-b07-07B_BB7_01_1326.mzML	Test	Early Adulthood (18 yrs < x <= 45 yrs)	Middle Adulthood (45 yrs < x <= 65 yrs)	0
f.MSV000080673/ccms_peak/2017.AmericanGut3K.mzXMLfiles/Samples/000028886_RB4_01_5895.mzML	Test	Middle Adulthood (45 yrs < x <= 65 yrs)	Middle Adulthood (45 yrs < x <= 65 yrs)	0
f.MSV000082490/ccms_peak/mzXML/Samples/Skin/SH797_RA4_01_27709.mzML	Test	Adolescence (8 yrs < x <= 18 yrs)	Early Adulthood (18 yrs < x <= 45 yrs)	0
f.MSV000080673/ccms_peak/2017.AmericanGut3K.mzXMLfiles/Samples/000006469_RG1_01_6411.mzML	Test	Middle Adulthood (45 yrs < x <= 65 yrs)	Early Adulthood (18 yrs < x <= 45 yrs)	0
f.MSV000081486/ccms_peak/mzXML/2017_study_malawi/samples/FB00942675_RB10_01_14662.mzML	Test	Infancy (<2 yrs)	Infancy (<2 yrs)	0
f.MSV000080673/ccms_peak/2017.AmericanGut3K.mzXMLfiles/Samples/000032779_RF8_01_4958.mzML	Test	Middle Adulthood (45 yrs < x <= 65 yrs)	Middle Adulthood (45 yrs < x <= 65 yrs)	0
f.MSV000083462/ccms_peak/Oral_verified/mzXML_data_2/Samples/11712.SUBJECT41.ORAL.942.mzML	Test	Infancy (<2 yrs)	Infancy (<2 yrs)	0
f.MSV000082608/ccms_peak/raw_files/samples/surgery/BBS/81699.mzML	Test	Infancy (<2 yrs)	Infancy (<2 yrs)	0
f.MSV000082608/ccms_peak/raw_files/samples/post_stress/BBS/81530.mzML	Test	Infancy (<2 yrs)	Infancy (<2 yrs)	0
f.MSV000082262/ccms_peak/mzxml_files/samples/170143-NT1D033-St1-JJK_BH8_01_11626.mzML	Test	Infancy (<2 yrs)	Adolescence (8 yrs < x <= 18 yrs)	0
f.MSV000083462/ccms_peak/Skin_verified/skin_data_mzxml_10/Samples/11712.SUBJECT14.SKIN.129.mzML	Test	Infancy (<2 yrs)	Infancy (<2 yrs)	0
f.MSV000083462/ccms_peak/Stool_verified/mzXML_data_4/Samples/11712.SUBJECT9.STOOL.1218.mzML	Test	Infancy (<2 yrs)	Infancy (<2 yrs)	0
f.MSV000081477/ccms_peak/mzXML/Plate4/C27_BC5_01_657.mzML	Test	Later Adulthood (>65 yrs)	Later Adulthood (>65 yrs)	0
f.MSV000082629/ccms_peak/raw_files/samples/16NAVY12_V1_20160723.mzML	Test	Early Adulthood (18 yrs < x <= 45 yrs)	Early Adulthood (18 yrs < x <= 45 yrs)	0
f.MSV000082962/ccms_peak/Branch_Bridal/Samples/Healthy/11-20-4_38_RH12_01_30810.mzML	Test	Infancy (<2 yrs)	Infancy (<2 yrs)	0
f.MSV000080673/ccms_peak/2017.AmericanGut3K.mzXMLfiles/Samples/000040347_RA9_01_5887.mzML	Test	Middle Adulthood (45 yrs < x <= 65 yrs)	Middle Adulthood (45 yrs < x <= 65 yrs)	0
f.MSV000083462/ccms_peak/Stool_verified/mzXML_data_4/Samples/11712.SUBJECT19.STOOL.373.mzML	Test	Infancy (<2 yrs)	Infancy (<2 yrs)	0
f.MSV000083077/ccms_peak/Plate3/PHT_20_130_Cort_1200.mzML	Test	Early Adulthood (18 yrs < x <= 45 yrs)	Middle Adulthood (45 yrs < x <= 65 yrs)	0
f.MSV000083559/ccms_peak/Raw_Files/Plate4/11713.10.S.10G.mzML	Test	Infancy (<2 yrs)	Infancy (<2 yrs)	0
f.MSV000082602/ccms_peak/raw_files/samples/Day_41/Prebiotic/101_Prebiotic_CDR_SD_3_plasma.mzML	Test	Infancy (<2 yrs)	Infancy (<2 yrs)	0
f.MSV000080918/ccms_peak/Steatohepatitis progresses to cancer via immunosuppression of HCC directed CD8+ T cells/SS155_RF2_01_7487.mzML	Test	Infancy (<2 yrs)	Infancy (<2 yrs)	0
f.MSV000083559/ccms_peak/Raw_Files/Plate3/11713.2.S.2E.mzML	Test	Infancy (<2 yrs)	Infancy (<2 yrs)	0
f.MSV000082962/ccms_peak/Branch_Bridal/Samples/Infected/11-19-4_56_RF6_01_30560.mzML	Test	Infancy (<2 yrs)	Infancy (<2 yrs)	0
f.MSV000082608/ccms_peak/raw_files/samples/necropsy/BBS/81783.mzML	Test	Infancy (<2 yrs)	Infancy (<2 yrs)	0
f.MSV000080673/ccms_peak/2017.AmericanGut3K.mzXMLfiles/Samples/000031034_RB8_01_6020.mzML	Test	Middle Adulthood (45 yrs < x <= 65 yrs)	Early Adulthood (18 yrs < x <= 45 yrs)	0
f.MSV000080673/ccms_peak/2017.AmericanGut3K.mzXMLfiles/Samples/000030536_RB10_01_5460.mzML	Test	Middle Adulthood (45 yrs < x <= 65 yrs)	Later Adulthood (>65 yrs)	0
f.MSV000082602/ccms_peak/raw_files/samples/Day_41/Control/72_Control_CDR_SD_3_plasma.mzML	Test	Infancy (<2 yrs)	Infancy (<2 yrs)	0
f.MSV000083462/ccms_peak/Stool_verified/mzXML_data_4/Samples/11712.SUBJECT32.STOOL.720.mzML	Test	Infancy (<2 yrs)	Infancy (<2 yrs)	0
f.MSV000083462/ccms_peak/Stool_verified/mzXML_data_16/Samples/11712.SUBJECT55.STOOL.1269.mzML	Test	Infancy (<2 yrs)	Infancy (<2 yrs)	0
f.MSV000082630/ccms_peak/raw_files/samples/Subject_30/18NAVY30_10_plasma.mzML	Test	Early Adulthood (18 yrs < x <= 45 yrs)	Early Adulthood (18 yrs < x <= 45 yrs)	0
f.MSV000080673/ccms_peak/2017.AmericanGut3K.mzXMLfiles/Samples/000028504_RA3_01_4778.mzML	Test	Early Adulthood (18 yrs < x <= 45 yrs)	Middle Adulthood (45 yrs < x <= 65 yrs)	0
f.MSV000080673/ccms_peak/2017.AmericanGut3K.mzXMLfiles/Samples/000028914_RG6_01_5300.mzML	Test	Middle Adulthood (45 yrs < x <= 65 yrs)	Middle Adulthood (45 yrs < x <= 65 yrs)	0
f.MSV000081508/ccms_peak/Shiseido/Skin_samples/p01-a04-01A-02_GA4_01_1349.mzML	Test	Early Adulthood (18 yrs < x <= 45 yrs)	Early Adulthood (18 yrs < x <= 45 yrs)	0
f.MSV000080673/ccms_peak/2017.AmericanGut3K.mzXMLfiles/Samples/000039920_RG6_01_6304.mzML	Test	Middle Adulthood (45 yrs < x <= 65 yrs)	Middle Adulthood (45 yrs < x <= 65 yrs)	0
f.MSV000081486/ccms_peak/mzXML/2017_study_malawi/samples/FB00267432_RD2_01_14791.mzML	Test	Later Adulthood (>65 yrs)	Infancy (<2 yrs)	0
f.MSV000081486/ccms_peak/mzXML/2017_study_malawi/samples/FB01124636_RD10_01_15475.mzML	Test	Infancy (<2 yrs)	Infancy (<2 yrs)	0
f.MSV000080918/ccms_peak/Steatohepatitis progresses to cancer via immunosuppression of HCC directed CD8+ T cells/SS316_RD1_01_7673.mzML	Test	Infancy (<2 yrs)	Infancy (<2 yrs)	0
f.MSV000081351/ccms_peak/mzXML_Files/Rhee_3/38990.mzXML	Test	Infancy (<2 yrs)	Infancy (<2 yrs)	0
f.MSV000082649/ccms_peak/raw_files/samples/M045_plasma.mzML	Test	Infancy (<2 yrs)	Infancy (<2 yrs)	0
f.MSV000082650/ccms_peak/raw_files/samples/M029_62.mzML	Test	Infancy (<2 yrs)	Infancy (<2 yrs)	0
f.MSV000081080/ccms_peak/mzXML/Plate 3/Sample/C18p_5uL_Bode_Sample_GD4_01_26272.mzXML	Test	Later Adulthood (>65 yrs)	Later Adulthood (>65 yrs)	0
f.MSV000081477/ccms_peak/mzXML/Plate7/C294_BC5_01_991.mzML	Test	Later Adulthood (>65 yrs)	Later Adulthood (>65 yrs)	0
f.MSV000081571/ccms_peak/data_mzxml/samples/14HM563.M_GC8_01_2942.mzML	Test	Early Adulthood (18 yrs < x <= 45 yrs)	Early Adulthood (18 yrs < x <= 45 yrs)	0
f.MSV000080673/ccms_peak/2017.AmericanGut3K.mzXMLfiles/Samples/000035493_RH9_01_4409.mzML	Test	Middle Adulthood (45 yrs < x <= 65 yrs)	Middle Adulthood (45 yrs < x <= 65 yrs)	0
f.MSV000083462/ccms_peak/Skin_verified/skin_data_mzxml_10/Samples/11712.SUBJECT16.SKIN.173.mzML	Test	Infancy (<2 yrs)	Infancy (<2 yrs)	0
f.MSV000083559/ccms_peak/Raw_Files/Plate4/11713.9.S.9B.mzML	Test	Infancy (<2 yrs)	Infancy (<2 yrs)	0
f.MSV000083077/ccms_peak/Plate3/PHT_20_130_Cort_1900.mzML	Test	Early Adulthood (18 yrs < x <= 45 yrs)	Middle Adulthood (45 yrs < x <= 65 yrs)	0
f.MSV000083462/ccms_peak/Skin_verified/skin_data_mzxml_12/Samples/11712.SUBJECT32.SKIN.717.mzML	Test	Infancy (<2 yrs)	Infancy (<2 yrs)	0
f.MSV000081508/ccms_peak/Shiseido/Skin_samples/p03-b12-03B-24_BB12_01_1415.mzML	Test	Early Adulthood (18 yrs < x <= 45 yrs)	Early Adulthood (18 yrs < x <= 45 yrs)	0
f.MSV000083462/ccms_peak/Stool_verified/mzXML_data_4/Samples/11712.SUBJECT19.STOOL.374.mzML	Test	Infancy (<2 yrs)	Infancy (<2 yrs)	0
f.MSV000082962/ccms_peak/Branch_Bridal/Samples/Infected/11-19-5_15_RG12_01_30579.mzML	Test	Infancy (<2 yrs)	Infancy (<2 yrs)	0
f.MSV000082650/ccms_peak/raw_files/samples/M005_62.mzML	Test	Infancy (<2 yrs)	Infancy (<2 yrs)	0
f.MSV000081080/ccms_peak/mzXML/Plate 5/Sample/C18p_5uL_Bode_Sample_GB2_01_26484.mzXML	Test	Later Adulthood (>65 yrs)	Later Adulthood (>65 yrs)	0
f.MSV000081832/ccms_peak/Children Saliva/Plate2_B8_BB8_01_6307.mzML	Test	Early Childhood (2 yrs < x <=8 yrs)	Early Childhood (2 yrs < x <=8 yrs)	0
f.MSV000081571/ccms_peak/data_mzxml/samples/14HM343.M_5x_BG8_01_2638.mzML	Test	Early Adulthood (18 yrs < x <= 45 yrs)	Early Adulthood (18 yrs < x <= 45 yrs)	0
f.MSV000082582/ccms_peak/raw_files/samples/day_60/prebiotic_food/45_Prebiotic_CDR_SD_3.mzML	Test	Infancy (<2 yrs)	Infancy (<2 yrs)	0
f.MSV000082045/ccms_peak/HMP/Samples/Aerobic_RCM_641_RD2_01_22803.mzML	Test	Infancy (<2 yrs)	Infancy (<2 yrs)	0
f.MSV000082650/ccms_peak/raw_files/samples/M098_62.mzML	Test	Infancy (<2 yrs)	Infancy (<2 yrs)	0
f.MSV000081571/ccms_peak/data_mzxml/samples/14HM22.M_GB11_01_2216.mzML	Test	Early Adulthood (18 yrs < x <= 45 yrs)	Early Adulthood (18 yrs < x <= 45 yrs)	0
f.MSV000083462/ccms_peak/Stool_verified/mzXML_data_5/Samples/11712.SUBJECT8.STOOL.1155.mzML	Test	Infancy (<2 yrs)	Infancy (<2 yrs)	0
f.MSV000081571/ccms_peak/data_mzxml/samples/14HM201.M_5x_GB9_01_2696.mzML	Test	Early Adulthood (18 yrs < x <= 45 yrs)	Early Adulthood (18 yrs < x <= 45 yrs)	0
f.MSV000083462/ccms_peak/Oral_verified/mzXML_data_14/Samples/11712.SUBJECT31.ORAL.699.mzML	Test	Infancy (<2 yrs)	Infancy (<2 yrs)	0
f.MSV000081080/ccms_peak/mzXML/Plate 3/Sample/C18p_5uL_Bode_Sample_GF11_01_26311.mzXML	Test	Later Adulthood (>65 yrs)	Later Adulthood (>65 yrs)	0
f.MSV000080673/ccms_peak/2017.AmericanGut3K.mzXMLfiles/Samples/000039893_RB8_01_6240.mzML	Test	Middle Adulthood (45 yrs < x <= 65 yrs)	Early Adulthood (18 yrs < x <= 45 yrs)	0
f.MSV000080673/ccms_peak/2017.AmericanGut3K.mzXMLfiles/Samples/000030738_RA9_01_5666.mzML	Test	Early Adulthood (18 yrs < x <= 45 yrs)	Early Adulthood (18 yrs < x <= 45 yrs)	0
f.MSV000083462/ccms_peak/Stool_verified/mzXML_data_5/Samples/11712.SUBJECT9.STOOL.1212.mzML	Test	Infancy (<2 yrs)	Infancy (<2 yrs)	0
f.MSV000082262/ccms_peak/mzxml_files/samples/161740-OH003-St1-JJK_GA3_01_11647.mzML	Test	Adolescence (8 yrs < x <= 18 yrs)	Adolescence (8 yrs < x <= 18 yrs)	0
f.MSV000081080/ccms_peak/mzXML/Plate 2/Sample/C18p_5uL_Bode_Sample_RD4_01_26152.mzXML	Test	Later Adulthood (>65 yrs)	Later Adulthood (>65 yrs)	0
f.MSV000082608/ccms_peak/raw_files/samples/post_stress/MV/81539.mzML	Test	Infancy (<2 yrs)	Infancy (<2 yrs)	0
f.MSV000082962/ccms_peak/Branch_Bridal/Samples/Healthy/11-20-1_8_BF3_01_30663.mzML	Test	Infancy (<2 yrs)	Infancy (<2 yrs)	0
f.MSV000080673/ccms_peak/2017.AmericanGut3K.mzXMLfiles/Samples/000030756_RE8_01_5607.mzML	Test	Middle Adulthood (45 yrs < x <= 65 yrs)	Early Adulthood (18 yrs < x <= 45 yrs)	0
f.MSV000082261/ccms_peak/raw_files/samples/11129_NH026_JJK_Ur.mzML	Test	Adolescence (8 yrs < x <= 18 yrs)	Adolescence (8 yrs < x <= 18 yrs)	0
f.MSV000080918/ccms_peak/Steatohepatitis progresses to cancer via immunosuppression of HCC directed CD8+ T cells/SS166_RG1_01_7499.mzML	Test	Infancy (<2 yrs)	Infancy (<2 yrs)	0
f.MSV000081508/ccms_peak/Shiseido/Skin_samples/p04-h07-01B-41_GH7_01_1627.mzML	Test	Early Adulthood (18 yrs < x <= 45 yrs)	Early Adulthood (18 yrs < x <= 45 yrs)	0
f.MSV000082962/ccms_peak/Branch_Bridal/Samples/Healthy/11-20-2_22_RB1_01_30721.mzML	Test	Infancy (<2 yrs)	Infancy (<2 yrs)	0
f.MSV000081571/ccms_peak/data_mzxml/samples/14HM476.M_5x_GC9_01_2413.mzML	Test	Early Adulthood (18 yrs < x <= 45 yrs)	Early Adulthood (18 yrs < x <= 45 yrs)	0
f.MSV000081080/ccms_peak/mzXML/Plate 3/Sample/C18p_5uL_Bode_Sample_GC2_01_26256.mzXML	Test	Later Adulthood (>65 yrs)	Later Adulthood (>65 yrs)	0
f.MSV000083462/ccms_peak/Oral_verified/mzXML_data_9/Samples/11712.SUBJECT43.ORAL.1030.mzML	Test	Infancy (<2 yrs)	Infancy (<2 yrs)	0
f.MSV000080673/ccms_peak/2017.AmericanGut3K.mzXMLfiles/Samples/000032951_RD8_01_5925.mzML	Test	Early Adulthood (18 yrs < x <= 45 yrs)	Later Adulthood (>65 yrs)	0
f.MSV000081351/ccms_peak/mzXML_Files/Rhee_3/38762.mzXML	Test	Infancy (<2 yrs)	Infancy (<2 yrs)	0
f.MSV000081477/ccms_peak/mzXML/Plate5/C106_GB4_01_756.mzML	Test	Later Adulthood (>65 yrs)	Later Adulthood (>65 yrs)	0
f.MSV000082962/ccms_peak/Branch_Bridal/Samples/Infected/11-19-3_25_BG5_01_30464.mzML	Test	Infancy (<2 yrs)	Infancy (<2 yrs)	0
f.MSV000080673/ccms_peak/2017.AmericanGut3K.mzXMLfiles/Samples/000040137_RF4_01_4599.mzML	Test	Middle Adulthood (45 yrs < x <= 65 yrs)	Later Adulthood (>65 yrs)	0
f.MSV000082962/ccms_peak/Branch_Bridal/Samples/Healthy/11-20-5_50_RG8_01_30901.mzML	Test	Infancy (<2 yrs)	Infancy (<2 yrs)	0
f.MSV000082630/ccms_peak/raw_files/samples/Subject_6/16NAVY06_8_plasma.mzML	Test	Early Adulthood (18 yrs < x <= 45 yrs)	Early Adulthood (18 yrs < x <= 45 yrs)	0
f.MSV000082490/ccms_peak/mzXML/Samples/Skin/SH15-778_RA8_01_27819.mzML	Test	Early Childhood (2 yrs < x <=8 yrs)	Early Adulthood (18 yrs < x <= 45 yrs)	0
f.MSV000080673/ccms_peak/2017.AmericanGut3K.mzXMLfiles/Samples/000026548_RA5_01_6335.mzML	Test	Middle Adulthood (45 yrs < x <= 65 yrs)	Early Adulthood (18 yrs < x <= 45 yrs)	0
f.MSV000080673/ccms_peak/2017.AmericanGut3K.mzXMLfiles/Samples/000030279_RE8_01_6723.mzML	Test	Middle Adulthood (45 yrs < x <= 65 yrs)	Adolescence (8 yrs < x <= 18 yrs)	0
f.MSV000080673/ccms_peak/2017.AmericanGut3K.mzXMLfiles/Samples/000029540_RE12_01_5501.mzML	Test	Middle Adulthood (45 yrs < x <= 65 yrs)	Early Adulthood (18 yrs < x <= 45 yrs)	0
f.MSV000081571/ccms_peak/data_mzxml/samples/14HM260.M_5x_GH2_01_2773.mzML	Test	Early Adulthood (18 yrs < x <= 45 yrs)	Early Adulthood (18 yrs < x <= 45 yrs)	0
f.MSV000080673/ccms_peak/2017.AmericanGut3K.mzXMLfiles/Samples/000032933_RC2_01_6691.mzML	Test	Middle Adulthood (45 yrs < x <= 65 yrs)	Middle Adulthood (45 yrs < x <= 65 yrs)	0
f.MSV000080673/ccms_peak/2017.AmericanGut3K.mzXMLfiles/Samples/000029203_RE10_01_5830.mzML	Test	Middle Adulthood (45 yrs < x <= 65 yrs)	Early Adulthood (18 yrs < x <= 45 yrs)	0
f.MSV000082650/ccms_peak/raw_files/samples/M007_neg1.mzML	Test	Infancy (<2 yrs)	Infancy (<2 yrs)	0
f.MSV000082962/ccms_peak/Branch_Bridal/Samples/Healthy/11-20-4_27_RH1_01_30799.mzML	Test	Infancy (<2 yrs)	Infancy (<2 yrs)	0
f.MSV000080673/ccms_peak/2017.AmericanGut3K.mzXMLfiles/Samples/000034149_RA8_01_6007.mzML	Test	Middle Adulthood (45 yrs < x <= 65 yrs)	Later Adulthood (>65 yrs)	0
f.MSV000082582/ccms_peak/raw_files/samples/day_neg1/control_food/73_Control_CDR_HC_1.mzML	Test	Infancy (<2 yrs)	Infancy (<2 yrs)	0
f.MSV000080918/ccms_peak/Steatohepatitis progresses to cancer via immunosuppression of HCC directed CD8+ T cells/SS315_RC12_01_7671.mzML	Test	Infancy (<2 yrs)	Infancy (<2 yrs)	0
f.MSV000082608/ccms_peak/raw_files/samples/surgery/BBS/81689.mzML	Test	Infancy (<2 yrs)	Infancy (<2 yrs)	0
f.MSV000083559/ccms_peak/Raw_Files/Plate5/11713.25.S.25D.mzML	Test	Infancy (<2 yrs)	Infancy (<2 yrs)	0
f.MSV000080673/ccms_peak/2017.AmericanGut3K.mzXMLfiles/Samples/000031257_RA4_01_4643.mzML	Test	Middle Adulthood (45 yrs < x <= 65 yrs)	Early Adulthood (18 yrs < x <= 45 yrs)	0
f.MSV000080673/ccms_peak/2017.AmericanGut3K.mzXMLfiles/Samples/000006328_RE12_01_6506.mzML	Test	Middle Adulthood (45 yrs < x <= 65 yrs)	Later Adulthood (>65 yrs)	0
f.MSV000081477/ccms_peak/mzXML/Plate4/C28_BD5_01_671.mzML	Test	Later Adulthood (>65 yrs)	Later Adulthood (>65 yrs)	0
f.MSV000083388/ccms_peak/Negative Mode/1_n_3807_04052017.mzML	Test	Infancy (<2 yrs)	Infancy (<2 yrs)	0
f.MSV000081080/ccms_peak/mzXML/Plate 5/Sample/C18p_5uL_Bode_Sample_GH3_01_26581.mzXML	Test	Later Adulthood (>65 yrs)	Later Adulthood (>65 yrs)	0
f.MSV000083462/ccms_peak/Stool_verified/mzXML_data_6/Samples/11712.SUBJECT16.STOOL.188.mzML	Test	Infancy (<2 yrs)	Infancy (<2 yrs)	0
f.MSV000082962/ccms_peak/Branch_Bridal/Samples/Infected/11-19-1_25_RH3_01_30371.mzML	Test	Infancy (<2 yrs)	Infancy (<2 yrs)	0
f.MSV000081571/ccms_peak/data_mzxml/samples/14HM112.M_5x_BB8_01_2808.mzML	Test	Early Adulthood (18 yrs < x <= 45 yrs)	Early Adulthood (18 yrs < x <= 45 yrs)	0
f.MSV000083462/ccms_peak/Stool_verified/mzXML_data_4/Samples/11712.SUBJECT23.STOOL.505.mzML	Test	Infancy (<2 yrs)	Infancy (<2 yrs)	0
f.MSV000082608/ccms_peak/raw_files/samples/surgery/BBS/81586.mzML	Test	Infancy (<2 yrs)	Infancy (<2 yrs)	0
f.MSV000083462/ccms_peak/Oral_verified/mzXML_data_9/Samples/11712.SUBJECT43.ORAL.1038.mzML	Test	Infancy (<2 yrs)	Infancy (<2 yrs)	0
f.MSV000081351/ccms_peak/mzXML_Files/Rhee_1/38752.mzXML	Test	Infancy (<2 yrs)	Infancy (<2 yrs)	0
f.MSV000080673/ccms_peak/2017.AmericanGut3K.mzXMLfiles/Samples/000036416_RG10_01_4397.mzML	Test	Middle Adulthood (45 yrs < x <= 65 yrs)	Early Adulthood (18 yrs < x <= 45 yrs)	0
f.MSV000080673/ccms_peak/2017.AmericanGut3K.mzXMLfiles/Samples/000037560_RD3_01_4462.mzML	Test	Middle Adulthood (45 yrs < x <= 65 yrs)	Later Adulthood (>65 yrs)	0
f.MSV000083462/ccms_peak/Skin_verified/skin_data_mzxml_11/Samples/11712.SUBJECT13.SKIN.113.mzML	Test	Infancy (<2 yrs)	Infancy (<2 yrs)	0
f.MSV000081571/ccms_peak/data_mzxml/samples/14HM356.M_5x_BH10_01_2665.mzML	Test	Early Adulthood (18 yrs < x <= 45 yrs)	Early Adulthood (18 yrs < x <= 45 yrs)	0
f.MSV000082630/ccms_peak/raw_files/samples/Subject_14/16NAVY14_1_plasma.mzML	Test	Early Adulthood (18 yrs < x <= 45 yrs)	Early Adulthood (18 yrs < x <= 45 yrs)	0
f.MSV000081351/ccms_peak/mzXML_Files/Rhee_3/39042.mzXML	Test	Early Adulthood (18 yrs < x <= 45 yrs)	Early Adulthood (18 yrs < x <= 45 yrs)	0
f.MSV000083462/ccms_peak/Oral_verified/mzxml_1/Samples/11712.SUBJECT36.ORAL.770.mzML	Test	Infancy (<2 yrs)	Infancy (<2 yrs)	0
f.MSV000083077/ccms_peak/Plate1/PHT_20_044_Cort_1600.mzML	Test	Middle Adulthood (45 yrs < x <= 65 yrs)	Middle Adulthood (45 yrs < x <= 65 yrs)	0
f.MSV000082261/ccms_peak/raw_files/samples/11129_NT1D026_JJK_Ur.mzML	Test	Adolescence (8 yrs < x <= 18 yrs)	Early Adulthood (18 yrs < x <= 45 yrs)	0
f.MSV000080673/ccms_peak/2017.AmericanGut3K.mzXMLfiles/Samples/000021958_RA8_01_5111.mzML	Test	Middle Adulthood (45 yrs < x <= 65 yrs)	Middle Adulthood (45 yrs < x <= 65 yrs)	0
f.MSV000080673/ccms_peak/2017.AmericanGut3K.mzXMLfiles/Samples/000027355_RA8_01_4428.mzML	Test	Middle Adulthood (45 yrs < x <= 65 yrs)	Middle Adulthood (45 yrs < x <= 65 yrs)	0
f.MSV000081080/ccms_peak/mzXML/Plate 2/Sample/C18p_5uL_Bode_Sample_RE6_01_26170.mzXML	Test	Later Adulthood (>65 yrs)	Later Adulthood (>65 yrs)	0
f.MSV000083462/ccms_peak/Stool_verified/mzXML_data_16/Samples/11712.SUBJECT54.STOOL.1268.mzML	Test	Infancy (<2 yrs)	Infancy (<2 yrs)	0
f.MSV000081486/ccms_peak/mzXML/2017_study_malawi/samples/FB01922974_RA2_01_15208.mzML	Test	Infancy (<2 yrs)	Infancy (<2 yrs)	0
f.MSV000081477/ccms_peak/mzXML/Plate6/C217_GF6_01_933.mzML	Test	Later Adulthood (>65 yrs)	Later Adulthood (>65 yrs)	0
f.MSV000082045/ccms_peak/HMP/Samples/Aerobic_TSB_248_RH2_01_23093.mzML	Test	Infancy (<2 yrs)	Infancy (<2 yrs)	0
f.MSV000080673/ccms_peak/2017.AmericanGut3K.mzXMLfiles/Samples/000039987_RC2_01_5796.mzML	Test	Adolescence (8 yrs < x <= 18 yrs)	Early Adulthood (18 yrs < x <= 45 yrs)	0
f.MSV000081080/ccms_peak/mzXML/Plate 1/Sample/C18p_5uL_Bode_Sample_GG6_01_26083.mzXML	Test	Later Adulthood (>65 yrs)	Infancy (<2 yrs)	0
f.MSV000082962/ccms_peak/Branch_Bridal/Samples/Infected/11-19-2_17_BB5_01_30399.mzML	Test	Infancy (<2 yrs)	Infancy (<2 yrs)	0
f.MSV000081080/ccms_peak/mzXML/Plate 4/Sample/C18p_5uL_Bode_Sample_RD7_01_26401.mzXML	Test	Later Adulthood (>65 yrs)	Later Adulthood (>65 yrs)	0
f.MSV000082962/ccms_peak/Branch_Bridal/Samples/Infected/11-19-2_5_BA5_01_30386.mzML	Test	Infancy (<2 yrs)	Infancy (<2 yrs)	0
f.MSV000081571/ccms_peak/data_mzxml/samples/14HM322.M_5x_BE9_01_2615.mzML	Test	Early Adulthood (18 yrs < x <= 45 yrs)	Early Adulthood (18 yrs < x <= 45 yrs)	0
f.MSV000080673/ccms_peak/2017.AmericanGut3K.mzXMLfiles/Samples/000031499_RD10_01_3882.mzML	Test	Middle Adulthood (45 yrs < x <= 65 yrs)	Early Adulthood (18 yrs < x <= 45 yrs)	0
f.MSV000081080/ccms_peak/mzXML/Plate 1/Sample/C18p_5uL_Bode_Sample_GB5_01_26008.mzXML	Test	Later Adulthood (>65 yrs)	Infancy (<2 yrs)	0
f.MSV000080673/ccms_peak/2017.AmericanGut3K.mzXMLfiles/Samples/000029245_RB7_01_5898.mzML	Test	Middle Adulthood (45 yrs < x <= 65 yrs)	Early Adulthood (18 yrs < x <= 45 yrs)	0
f.MSV000081508/ccms_peak/Shiseido/Skin_samples/p02-c08-02A-13_GC8_01_1469.mzML	Test	Early Adulthood (18 yrs < x <= 45 yrs)	Early Adulthood (18 yrs < x <= 45 yrs)	0
f.MSV000081351/ccms_peak/mzXML_Files/Rhee_3/38735.mzXML	Test	Infancy (<2 yrs)	Infancy (<2 yrs)	0
f.MSV000083462/ccms_peak/Skin_verified/skin_data_mzxml_10/Samples/11712.SUBJECT21.SKIN.448.mzML	Test	Infancy (<2 yrs)	Infancy (<2 yrs)	0
f.MSV000082261/ccms_peak/raw_files/samples/11129_NT1D009_JJK_Ur.mzML	Test	Adolescence (8 yrs < x <= 18 yrs)	Adolescence (8 yrs < x <= 18 yrs)	0
f.MSV000081477/ccms_peak/mzXML/Plate4/C59_BC9_01_661.mzML	Test	Later Adulthood (>65 yrs)	Later Adulthood (>65 yrs)	0
f.MSV000082650/ccms_peak/raw_files/samples/M100_neg1.mzML	Test	Infancy (<2 yrs)	Infancy (<2 yrs)	0
f.MSV000083559/ccms_peak/Raw_Files/Plate5/11713.18.O.18C.mzML	Test	Infancy (<2 yrs)	Infancy (<2 yrs)	0
f.MSV000083077/ccms_peak/Plate1/PHT_20_067_Cort_1900.mzML	Test	Middle Adulthood (45 yrs < x <= 65 yrs)	Early Adulthood (18 yrs < x <= 45 yrs)	0
f.MSV000080673/ccms_peak/2017.AmericanGut3K.mzXMLfiles/Samples/000031830_RD10_01_5486.mzML	Test	Early Adulthood (18 yrs < x <= 45 yrs)	Middle Adulthood (45 yrs < x <= 65 yrs)	0
f.MSV000081571/ccms_peak/data_mzxml/samples/14HM348.M_5x_BH2_01_2647.mzML	Test	Early Adulthood (18 yrs < x <= 45 yrs)	Early Adulthood (18 yrs < x <= 45 yrs)	0
f.MSV000080673/ccms_peak/2017.AmericanGut3K.mzXMLfiles/Samples/000023121_RH2_01_6535.mzML	Test	Middle Adulthood (45 yrs < x <= 65 yrs)	Early Adulthood (18 yrs < x <= 45 yrs)	0
f.MSV000080673/ccms_peak/2017.AmericanGut3K.mzXMLfiles/Samples/000031149_RF5_01_6290.mzML	Test	Middle Adulthood (45 yrs < x <= 65 yrs)	Adolescence (8 yrs < x <= 18 yrs)	0
f.MSV000082630/ccms_peak/raw_files/samples/Subject_5/16NAVY05_17_plasma.mzML	Test	Early Adulthood (18 yrs < x <= 45 yrs)	Early Adulthood (18 yrs < x <= 45 yrs)	0
f.MSV000081080/ccms_peak/mzXML/Plate 3/Sample/C18p_5uL_Bode_Sample_GF5_01_26305.mzXML	Test	Later Adulthood (>65 yrs)	Later Adulthood (>65 yrs)	0
f.MSV000082630/ccms_peak/raw_files/samples/Subject_2/15NAVY02_5_plasma.mzML	Test	Early Adulthood (18 yrs < x <= 45 yrs)	Early Adulthood (18 yrs < x <= 45 yrs)	0
f.MSV000083462/ccms_peak/Stool_verified/mzXML_data_6/Samples/11712.SUBJECT17.STOOL.247.mzML	Test	Infancy (<2 yrs)	Infancy (<2 yrs)	0
f.MSV000083388/ccms_peak/Negative Mode/1_n_163055_08152017.mzML	Test	Infancy (<2 yrs)	Infancy (<2 yrs)	0
f.MSV000082630/ccms_peak/raw_files/samples/Subject_8/16NAVY08_9_plasma.mzML	Test	Early Adulthood (18 yrs < x <= 45 yrs)	Early Adulthood (18 yrs < x <= 45 yrs)	0
f.MSV000083462/ccms_peak/Skin_verified/skin_data_mzxml_10/Samples/11712.SUBJECT41.SKIN.952.mzML	Test	Infancy (<2 yrs)	Infancy (<2 yrs)	0
f.MSV000083462/ccms_peak/Stool_verified/mzXML_data_7/Samples/11712.SUBJECT13.STOOL.114.mzML	Test	Infancy (<2 yrs)	Infancy (<2 yrs)	0
f.MSV000080673/ccms_peak/2017.AmericanGut3K.mzXMLfiles/Samples/000031820_redo_RC11_01_4235.mzML	Test	Early Adulthood (18 yrs < x <= 45 yrs)	Early Adulthood (18 yrs < x <= 45 yrs)	0
f.MSV000081080/ccms_peak/mzXML/Plate 4/Sample/C18p_5uL_Bode_Sample_RE3_01_26413.mzXML	Test	Later Adulthood (>65 yrs)	Later Adulthood (>65 yrs)	0
f.MSV000081080/ccms_peak/mzXML/Plate 5/Sample/C18p_5uL_Bode_Sample_GB4_01_26486.mzXML	Test	Later Adulthood (>65 yrs)	Later Adulthood (>65 yrs)	0
f.MSV000080673/ccms_peak/2017.AmericanGut3K.mzXMLfiles/Samples/000029496_RG12_01_4288.mzML	Test	Early Childhood (2 yrs < x <=8 yrs)	Middle Adulthood (45 yrs < x <= 65 yrs)	0
f.MSV000083462/ccms_peak/Stool_verified/mzXML_data_3/Samples/11712.SUBJECT43.STOOL.1064.mzML	Test	Infancy (<2 yrs)	Infancy (<2 yrs)	0
f.MSV000080673/ccms_peak/2017.AmericanGut3K.mzXMLfiles/Samples/000033047_RF7_01_6292.mzML	Test	Middle Adulthood (45 yrs < x <= 65 yrs)	Middle Adulthood (45 yrs < x <= 65 yrs)	0
f.MSV000080673/ccms_peak/2017.AmericanGut3K.mzXMLfiles/Samples/000029409_RA5_01_5001.mzML	Test	Middle Adulthood (45 yrs < x <= 65 yrs)	Middle Adulthood (45 yrs < x <= 65 yrs)	0
f.MSV000081571/ccms_peak/data_mzxml/samples/14HM340.M_5x_BG5_01_2635.mzML	Test	Early Adulthood (18 yrs < x <= 45 yrs)	Early Adulthood (18 yrs < x <= 45 yrs)	0
f.MSV000082647/ccms_peak/raw_files/samples/81946.mzML	Test	Infancy (<2 yrs)	Infancy (<2 yrs)	0
f.MSV000082608/ccms_peak/raw_files/samples/pre_sleep_deprivation/BBS/81717.mzML	Test	Infancy (<2 yrs)	Infancy (<2 yrs)	0
f.MSV000083077/ccms_peak/Plate1/PHT_20_055_Cort_1900.mzML	Test	Middle Adulthood (45 yrs < x <= 65 yrs)	Middle Adulthood (45 yrs < x <= 65 yrs)	0
f.MSV000082582/ccms_peak/raw_files/samples/day_41/prebiotic_food/37_Prebiotic_NLD_HC_2.mzML	Test	Infancy (<2 yrs)	Infancy (<2 yrs)	0
f.MSV000082962/ccms_peak/Branch_Bridal/Samples/Healthy/11-20-4_36_RH10_01_30808.mzML	Test	Infancy (<2 yrs)	Infancy (<2 yrs)	0
f.MSV000082045/ccms_peak/HMP/Samples/Aerobic_TSB_144_RC8_01_22210.mzML	Test	Infancy (<2 yrs)	Infancy (<2 yrs)	0
f.MSV000081351/ccms_peak/mzXML_Files/Rhee_3/38833.mzXML	Test	Infancy (<2 yrs)	Infancy (<2 yrs)	0
f.MSV000082962/ccms_peak/Branch_Bridal/Samples/Infected/11-19-3_49_RA5_01_30494.mzML	Test	Infancy (<2 yrs)	Infancy (<2 yrs)	0
f.MSV000081477/ccms_peak/mzXML/Plate6/C188_GB3_01_873.mzML	Test	Later Adulthood (>65 yrs)	Later Adulthood (>65 yrs)	0
f.MSV000082261/ccms_peak/raw_files/samples/11129_OH019_JJK_Ur.mzML	Test	Adolescence (8 yrs < x <= 18 yrs)	Adolescence (8 yrs < x <= 18 yrs)	0
f.MSV000083462/ccms_peak/Stool_verified/mzXML_data_7/Samples/11712.SUBJECT34.STOOL.749.mzML	Test	Infancy (<2 yrs)	Infancy (<2 yrs)	0
f.MSV000081477/ccms_peak/mzXML/Plate6/C183_GF2_01_929.mzML	Test	Later Adulthood (>65 yrs)	Later Adulthood (>65 yrs)	0
f.MSV000083462/ccms_peak/Stool_verified/mzXML_data_4/Samples/11712.SUBJECT37.STOOL.803.mzML	Test	Infancy (<2 yrs)	Infancy (<2 yrs)	0
f.MSV000083559/ccms_peak/Raw_Files/Plate2/11713.21.F.21C.WYE4.mzML	Test	Infancy (<2 yrs)	Infancy (<2 yrs)	0
f.MSV000082650/ccms_peak/raw_files/samples/M060_neg1.mzML	Test	Infancy (<2 yrs)	Infancy (<2 yrs)	0
f.MSV000080673/ccms_peak/2017.AmericanGut3K.mzXMLfiles/Samples/000031924_RF3_01_4266.mzML	Test	Middle Adulthood (45 yrs < x <= 65 yrs)	Early Childhood (2 yrs < x <=8 yrs)	0
f.MSV000081508/ccms_peak/Shiseido/Skin_samples/m02-a01-01A_BA1_01_1230.mzML	Test	Early Adulthood (18 yrs < x <= 45 yrs)	Early Adulthood (18 yrs < x <= 45 yrs)	0
f.MSV000081508/ccms_peak/Shiseido/Skin_samples/p01-b05-02B-02_GB5_01_1367.mzML	Test	Early Adulthood (18 yrs < x <= 45 yrs)	Early Adulthood (18 yrs < x <= 45 yrs)	0
f.MSV000082630/ccms_peak/raw_files/samples/Subject_28/18NAVY28_18_plasma.mzML	Test	Early Adulthood (18 yrs < x <= 45 yrs)	Early Adulthood (18 yrs < x <= 45 yrs)	0
f.MSV000082962/ccms_peak/Branch_Bridal/Samples/Healthy/11-20-4_15_RG1_01_30786.mzML	Test	Infancy (<2 yrs)	Infancy (<2 yrs)	0
f.MSV000081571/ccms_peak/data_mzxml/samples/14HM238.M_5x_GF2_01_2745.mzML	Test	Early Adulthood (18 yrs < x <= 45 yrs)	Early Adulthood (18 yrs < x <= 45 yrs)	0
f.MSV000082650/ccms_peak/raw_files/samples/M025_62.mzML	Test	Infancy (<2 yrs)	Infancy (<2 yrs)	0
f.MSV000083462/ccms_peak/Skin_verified/skin_data_mzxml_13/Samples/11712.SUBJECT43.SKIN.1057.mzML	Test	Infancy (<2 yrs)	Infancy (<2 yrs)	0
f.MSV000082629/ccms_peak/raw_files/samples/17NAVY18_V1_20170210.mzML	Test	Early Adulthood (18 yrs < x <= 45 yrs)	Early Adulthood (18 yrs < x <= 45 yrs)	0
f.MSV000080673/ccms_peak/2017.AmericanGut3K.mzXMLfiles/Samples/000036158_RC5_01_4340.mzML	Test	Middle Adulthood (45 yrs < x <= 65 yrs)	Early Adulthood (18 yrs < x <= 45 yrs)	0
f.MSV000082608/ccms_peak/raw_files/samples/pre_sleep_deprivation/MV/81616.mzML	Test	Infancy (<2 yrs)	Infancy (<2 yrs)	0
f.MSV000080673/ccms_peak/2017.AmericanGut3K.mzXMLfiles/Samples/000030108_RB12_01_4664.mzML	Test	Middle Adulthood (45 yrs < x <= 65 yrs)	Early Adulthood (18 yrs < x <= 45 yrs)	0
f.MSV000082045/ccms_peak/HMP/Samples/Aerobic_RCM_704_RD5_01_22806.mzML	Test	Infancy (<2 yrs)	Infancy (<2 yrs)	0
f.MSV000082630/ccms_peak/raw_files/samples/Subject_22/17NAVY22_7_plasma.mzML	Test	Early Adulthood (18 yrs < x <= 45 yrs)	Early Adulthood (18 yrs < x <= 45 yrs)	0
f.MSV000080673/ccms_peak/2017.AmericanGut3K.mzXMLfiles/Samples/000030130_RG11_01_5416.mzML	Test	Middle Adulthood (45 yrs < x <= 65 yrs)	Middle Adulthood (45 yrs < x <= 65 yrs)	0
f.MSV000080673/ccms_peak/2017.AmericanGut3K.mzXMLfiles/Samples/000023274_RF9_01_5511.mzML	Test	Early Adulthood (18 yrs < x <= 45 yrs)	Middle Adulthood (45 yrs < x <= 65 yrs)	0
f.MSV000082630/ccms_peak/raw_files/samples/Subject_2/15NAVY02_9_plasma.mzML	Test	Early Adulthood (18 yrs < x <= 45 yrs)	Early Adulthood (18 yrs < x <= 45 yrs)	0
f.MSV000082582/ccms_peak/raw_files/samples/day_neg34/control_food/60_61_Control_0.mzML	Test	Infancy (<2 yrs)	Infancy (<2 yrs)	0
f.MSV000082608/ccms_peak/raw_files/samples/post_stress/MV/81649.mzML	Test	Infancy (<2 yrs)	Infancy (<2 yrs)	0
f.MSV000080673/ccms_peak/2017.AmericanGut3K.mzXMLfiles/Samples/000036967_RC12_01_4014.mzML	Test	Middle Adulthood (45 yrs < x <= 65 yrs)	Early Adulthood (18 yrs < x <= 45 yrs)	0
f.MSV000081508/ccms_peak/Shiseido/Skin_samples/m04-a12-12A_BA12_01_1318.mzML	Test	Early Adulthood (18 yrs < x <= 45 yrs)	Middle Adulthood (45 yrs < x <= 65 yrs)	0
f.MSV000080673/ccms_peak/2017.AmericanGut3K.mzXMLfiles/Samples/000036105_RH3_01_5641.mzML	Test	Early Adulthood (18 yrs < x <= 45 yrs)	Early Adulthood (18 yrs < x <= 45 yrs)	0
f.MSV000083462/ccms_peak/Stool_verified/mzXML_data_5/Samples/11712.SUBJECT16.STOOL.195.B.mzML	Test	Infancy (<2 yrs)	Infancy (<2 yrs)	0
f.MSV000082630/ccms_peak/raw_files/samples/Subject_18/17NAVY18_3_plasma.mzML	Test	Early Adulthood (18 yrs < x <= 45 yrs)	Early Adulthood (18 yrs < x <= 45 yrs)	0
f.MSV000080673/ccms_peak/2017.AmericanGut3K.mzXMLfiles/Samples/000028782_RB5_01_5675.mzML	Test	Middle Adulthood (45 yrs < x <= 65 yrs)	Early Adulthood (18 yrs < x <= 45 yrs)	0
f.MSV000081080/ccms_peak/mzXML/Plate 1/Sample/C18p_5uL_Bode_Sample_GB4_01_26007.mzXML	Test	Later Adulthood (>65 yrs)	Infancy (<2 yrs)	0
f.MSV000082630/ccms_peak/raw_files/samples/Subject_8/16NAVY08_6_plasma.mzML	Test	Early Adulthood (18 yrs < x <= 45 yrs)	Early Adulthood (18 yrs < x <= 45 yrs)	0
f.MSV000081508/ccms_peak/Shiseido/Skin_samples/p02-b07-01B-09_GB7_01_1455.mzML	Test	Early Adulthood (18 yrs < x <= 45 yrs)	Early Adulthood (18 yrs < x <= 45 yrs)	0
f.MSV000083077/ccms_peak/Plate3/PHT_20_138_Cort_1600.mzML	Test	Middle Adulthood (45 yrs < x <= 65 yrs)	Early Adulthood (18 yrs < x <= 45 yrs)	0
f.MSV000080673/ccms_peak/2017.AmericanGut3K.mzXMLfiles/Samples/000033699_RD2_01_5588.mzML	Test	Middle Adulthood (45 yrs < x <= 65 yrs)	Middle Adulthood (45 yrs < x <= 65 yrs)	0
f.MSV000080673/ccms_peak/2017.AmericanGut3K.mzXMLfiles/Samples/000027334_RC11_01_5363.mzML	Test	Early Childhood (2 yrs < x <=8 yrs)	Early Adulthood (18 yrs < x <= 45 yrs)	0
f.MSV000081571/ccms_peak/data_mzxml/samples/14HM177.M_5x_BH7_01_2892.mzML	Test	Early Adulthood (18 yrs < x <= 45 yrs)	Early Adulthood (18 yrs < x <= 45 yrs)	0
f.MSV000082490/ccms_peak/mzXML/Samples/Skin/SH606_RF5_01_27561.mzML	Test	Early Childhood (2 yrs < x <=8 yrs)	Middle Adulthood (45 yrs < x <= 65 yrs)	0
f.MSV000080976/ccms_peak/fecal_samples_no_dup_mzxml/P5_RG12_01_9721.mzML	Test	Later Adulthood (>65 yrs)	Infancy (<2 yrs)	0
f.MSV000081477/ccms_peak/mzXML/Plate6/C211_GH5_01_960.mzML	Test	Later Adulthood (>65 yrs)	Later Adulthood (>65 yrs)	0
f.MSV000083559/ccms_peak/Raw_Files/Plate6/11713.21.O.21D.mzML	Test	Infancy (<2 yrs)	Infancy (<2 yrs)	0
f.MSV000081571/ccms_peak/data_mzxml/samples/14HM443.M_5x_BH9_01_2373.mzML	Test	Early Adulthood (18 yrs < x <= 45 yrs)	Early Adulthood (18 yrs < x <= 45 yrs)	0
f.MSV000081351/ccms_peak/mzXML_Files/Rhee_2/38906.mzXML	Test	Infancy (<2 yrs)	Infancy (<2 yrs)	0
f.MSV000083559/ccms_peak/Raw_Files/Plate1/samples/11713.9.F.9D.mzML	Test	Infancy (<2 yrs)	Infancy (<2 yrs)	0
f.MSV000080673/ccms_peak/2017.AmericanGut3K.mzXMLfiles/Samples/000012015_RG5_01_3916.mzML	Test	Early Childhood (2 yrs < x <=8 yrs)	Early Adulthood (18 yrs < x <= 45 yrs)	0
f.MSV000080673/ccms_peak/2017.AmericanGut3K.mzXMLfiles/Samples/000031221_RF1_01_4486.mzML	Test	Middle Adulthood (45 yrs < x <= 65 yrs)	Early Childhood (2 yrs < x <=8 yrs)	0
f.MSV000081080/ccms_peak/mzXML/Plate 1/Sample/C18p_5uL_Bode_Sample_GA6_01_25995.mzXML	Test	Later Adulthood (>65 yrs)	Infancy (<2 yrs)	0
f.MSV000083462/ccms_peak/Stool_verified/mzXML_data_4/Samples/11712.SUBJECT9.STOOL.1205.mzML	Test	Infancy (<2 yrs)	Infancy (<2 yrs)	0
f.MSV000081508/ccms_peak/Shiseido/Skin_samples/m01-a04-04A_GA4_01_1197.mzML	Test	Early Adulthood (18 yrs < x <= 45 yrs)	Early Adulthood (18 yrs < x <= 45 yrs)	0
f.MSV000080918/ccms_peak/Steatohepatitis progresses to cancer via immunosuppression of HCC directed CD8+ T cells/SS45_RD9_01_7356.mzML	Test	Infancy (<2 yrs)	Infancy (<2 yrs)	0
f.MSV000082630/ccms_peak/raw_files/samples/Subject_22/17NAVY22_16_plasma.mzML	Test	Early Adulthood (18 yrs < x <= 45 yrs)	Early Adulthood (18 yrs < x <= 45 yrs)	0
f.MSV000081508/ccms_peak/Shiseido/Skin_samples/m01-a05-05A_GA5_01_1198.mzML	Test	Early Adulthood (18 yrs < x <= 45 yrs)	Early Adulthood (18 yrs < x <= 45 yrs)	0
f.MSV000082962/ccms_peak/Branch_Bridal/Samples/Infected/11-19-4_45_RE7_01_30548.mzML	Test	Infancy (<2 yrs)	Infancy (<2 yrs)	0
f.MSV000080673/ccms_peak/2017.AmericanGut3K.mzXMLfiles/Samples/000029441_RH2_01_4402.mzML	Test	Middle Adulthood (45 yrs < x <= 65 yrs)	Later Adulthood (>65 yrs)	0
f.MSV000080673/ccms_peak/2017.AmericanGut3K.mzXMLfiles/Samples/000037599_RH9_01_6211.mzML	Test	Middle Adulthood (45 yrs < x <= 65 yrs)	Middle Adulthood (45 yrs < x <= 65 yrs)	0
f.MSV000083559/ccms_peak/Raw_Files/Plate3/11713.6.O.6A.mzML	Test	Infancy (<2 yrs)	Infancy (<2 yrs)	0
f.MSV000080918/ccms_peak/Steatohepatitis progresses to cancer via immunosuppression of HCC directed CD8+ T cells/SS329_RE2_01_7687.mzML	Test	Infancy (<2 yrs)	Infancy (<2 yrs)	0
f.MSV000081508/ccms_peak/Shiseido/Skin_samples/p03-d03-03B-25_BD3_01_1426.mzML	Test	Early Adulthood (18 yrs < x <= 45 yrs)	Early Adulthood (18 yrs < x <= 45 yrs)	0
f.MSV000080673/ccms_peak/2017.AmericanGut3K.mzXMLfiles/Samples/000031897_RF5_01_5949.mzML	Test	Middle Adulthood (45 yrs < x <= 65 yrs)	Early Adulthood (18 yrs < x <= 45 yrs)	0
f.MSV000082045/ccms_peak/HMP/Samples/Anaerobic_BHI_220_BB7_01_23034.mzML	Test	Infancy (<2 yrs)	Infancy (<2 yrs)	0
f.MSV000081571/ccms_peak/data_mzxml/samples/14HM191.M_5x_GA10_01_2683.mzML	Test	Early Adulthood (18 yrs < x <= 45 yrs)	Early Adulthood (18 yrs < x <= 45 yrs)	0
f.MSV000082962/ccms_peak/Branch_Bridal/Samples/Healthy/11-20-3_7_RC5_01_30738.mzML	Test	Infancy (<2 yrs)	Infancy (<2 yrs)	0
f.MSV000082630/ccms_peak/raw_files/samples/Subject_3/15NAVY03_4_plasma.mzML	Test	Early Adulthood (18 yrs < x <= 45 yrs)	Early Adulthood (18 yrs < x <= 45 yrs)	0
f.MSV000082647/ccms_peak/raw_files/samples/81914.mzML	Test	Infancy (<2 yrs)	Infancy (<2 yrs)	0
f.MSV000082490/ccms_peak/mzXML/Samples/Skin/SH15-367_RD12_01_27756.mzML	Test	Early Childhood (2 yrs < x <=8 yrs)	Infancy (<2 yrs)	0
f.MSV000080673/ccms_peak/2017.AmericanGut3K.mzXMLfiles/Samples/000035398_RD11_01_5487.mzML	Test	Middle Adulthood (45 yrs < x <= 65 yrs)	Early Adulthood (18 yrs < x <= 45 yrs)	0
f.MSV000082630/ccms_peak/raw_files/samples/Subject_4/16NAVY04_17_plasma.mzML	Test	Early Adulthood (18 yrs < x <= 45 yrs)	Early Adulthood (18 yrs < x <= 45 yrs)	0
f.MSV000080673/ccms_peak/2017.AmericanGut3K.mzXMLfiles/Samples/000020555_RA6_01_5443.mzML	Test	Middle Adulthood (45 yrs < x <= 65 yrs)	Early Adulthood (18 yrs < x <= 45 yrs)	0
f.MSV000082261/ccms_peak/raw_files/samples/11129_NH034_JJK_Ur.mzML	Test	Adolescence (8 yrs < x <= 18 yrs)	Adolescence (8 yrs < x <= 18 yrs)	0
f.MSV000083559/ccms_peak/Raw_Files/Plate1/samples/11713.11.F.11B.mzML	Test	Infancy (<2 yrs)	Infancy (<2 yrs)	0
f.MSV000082630/ccms_peak/raw_files/samples/Subject_19/17NAVY19_6_plasma.mzML	Test	Early Adulthood (18 yrs < x <= 45 yrs)	Early Adulthood (18 yrs < x <= 45 yrs)	0
f.MSV000083462/ccms_peak/Skin_verified/skin_data_mzxml_13/Samples/11712.SUBJECT18.SKIN.309.mzML	Test	Infancy (<2 yrs)	Infancy (<2 yrs)	0
f.MSV000080673/ccms_peak/2017.AmericanGut3K.mzXMLfiles/Samples/000028967_RB1_01_5229.mzML	Test	Middle Adulthood (45 yrs < x <= 65 yrs)	Middle Adulthood (45 yrs < x <= 65 yrs)	0
f.MSV000081508/ccms_peak/Shiseido/Skin_samples/p06-a03-03A-48_GA3_01_1695.mzML	Test	Early Adulthood (18 yrs < x <= 45 yrs)	Early Adulthood (18 yrs < x <= 45 yrs)	0
f.MSV000082608/ccms_peak/raw_files/samples/post_stress/MV/81628.mzML	Test	Infancy (<2 yrs)	Infancy (<2 yrs)	0
f.MSV000083462/ccms_peak/Skin_verified/skin_data_mzxml_12/Samples/11712.SUBJECT39.SKIN.832.mzML	Test	Infancy (<2 yrs)	Infancy (<2 yrs)	0
f.MSV000082602/ccms_peak/raw_files/samples/Day_41/Control/46_Control_CDR_HC_3_plasma.mzML	Test	Infancy (<2 yrs)	Infancy (<2 yrs)	0
f.MSV000082490/ccms_peak/mzXML/Samples/Skin/SH344_RB11_01_27729.mzML	Test	Early Childhood (2 yrs < x <=8 yrs)	Early Childhood (2 yrs < x <=8 yrs)	0
f.MSV000082962/ccms_peak/Branch_Bridal/Samples/Infected/11-19-3_24_BG4_01_30463.mzML	Test	Infancy (<2 yrs)	Infancy (<2 yrs)	0
f.MSV000082045/ccms_peak/HMP/Samples/Aerobic_TSB_468_RF3_01_22244.mzML	Test	Infancy (<2 yrs)	Infancy (<2 yrs)	0
f.MSV000082045/ccms_peak/HMP/Samples/Anaerobic_RCM_506_RD4_01_22313.mzML	Test	Infancy (<2 yrs)	Infancy (<2 yrs)	0
f.MSV000083462/ccms_peak/Stool_verified/mzXML_data_6/Samples/11712.SUBJECT43.STOOL.1080.mzML	Test	Infancy (<2 yrs)	Infancy (<2 yrs)	0
f.MSV000081080/ccms_peak/mzXML/Plate 1/Sample/C18p_5uL_Bode_Sample_GG11_01_26088.mzXML	Test	Later Adulthood (>65 yrs)	Later Adulthood (>65 yrs)	0
f.MSV000080673/ccms_peak/2017.AmericanGut3K.mzXMLfiles/Samples/000040345_RF10_01_4605.mzML	Test	Middle Adulthood (45 yrs < x <= 65 yrs)	Later Adulthood (>65 yrs)	0
f.MSV000083559/ccms_peak/Raw_Files/Plate1/samples/11713.3.F.3A.mzML	Test	Infancy (<2 yrs)	Infancy (<2 yrs)	0
f.MSV000083559/ccms_peak/Raw_Files/Plate3/11713.10.S.10E.mzML	Test	Infancy (<2 yrs)	Infancy (<2 yrs)	0
f.MSV000082608/ccms_peak/raw_files/samples/necropsy/BBS/81901.mzML	Test	Infancy (<2 yrs)	Infancy (<2 yrs)	0
f.MSV000082629/ccms_peak/raw_files/samples/16NAVY15_V2_20161203.mzML	Test	Early Adulthood (18 yrs < x <= 45 yrs)	Early Adulthood (18 yrs < x <= 45 yrs)	0
f.MSV000083462/ccms_peak/Stool_verified/mzXML_data_5/Samples/11712.SUBJECT43.STOOL.1079.mzML	Test	Infancy (<2 yrs)	Infancy (<2 yrs)	0
f.MSV000083462/ccms_peak/Oral_verified/mzXML_data_14/Samples/11712.SUBJECT3.ORAL.624.mzML	Test	Infancy (<2 yrs)	Infancy (<2 yrs)	0
f.MSV000082649/ccms_peak/raw_files/samples/M001_plasma.mzML	Test	Infancy (<2 yrs)	Infancy (<2 yrs)	0
f.MSV000081351/ccms_peak/mzXML_Files/Rhee_3/38815.mzXML	Test	Infancy (<2 yrs)	Infancy (<2 yrs)	0
f.MSV000081508/ccms_peak/Shiseido/Skin_samples/p02-f09-03B-17_GF9_01_1509.mzML	Test	Early Adulthood (18 yrs < x <= 45 yrs)	Early Adulthood (18 yrs < x <= 45 yrs)	0
f.MSV000080918/ccms_peak/Steatohepatitis progresses to cancer via immunosuppression of HCC directed CD8+ T cells/SS154_RF1_01_7486.mzML	Test	Infancy (<2 yrs)	Infancy (<2 yrs)	0
f.MSV000083462/ccms_peak/Stool_verified/mzXML_data_3/Samples/11712.SUBJECT43.STOOL.1066.mzML	Test	Infancy (<2 yrs)	Infancy (<2 yrs)	0
f.MSV000081351/ccms_peak/mzXML_Files/Rhee_1/38732.mzXML	Test	Infancy (<2 yrs)	Infancy (<2 yrs)	0
f.MSV000081571/ccms_peak/data_mzxml/samples/14HM329.M_5x_BF5_01_2623.mzML	Test	Early Adulthood (18 yrs < x <= 45 yrs)	Early Adulthood (18 yrs < x <= 45 yrs)	0
f.MSV000081571/ccms_peak/data_mzxml/samples/14HM36.M_GC12_01_2229.mzML	Test	Early Adulthood (18 yrs < x <= 45 yrs)	Early Adulthood (18 yrs < x <= 45 yrs)	0
f.MSV000081477/ccms_peak/mzXML/Plate6/C242_GG9_01_950.mzML	Test	Later Adulthood (>65 yrs)	Later Adulthood (>65 yrs)	0
f.MSV000082490/ccms_peak/mzXML/Samples/Skin/SH66_RC3_01_27413.mzML	Test	Adolescence (8 yrs < x <= 18 yrs)	Infancy (<2 yrs)	0
f.MSV000081571/ccms_peak/data_mzxml/samples/14HM157.M_5x_BF9_01_2866.mzML	Test	Early Adulthood (18 yrs < x <= 45 yrs)	Early Adulthood (18 yrs < x <= 45 yrs)	0
f.MSV000081508/ccms_peak/Shiseido/Skin_samples/p03-a12-03A-24_BA12_01_1402.mzML	Test	Early Adulthood (18 yrs < x <= 45 yrs)	Early Adulthood (18 yrs < x <= 45 yrs)	0
f.MSV000082602/ccms_peak/raw_files/samples/Day_41/Control/55_Control_CDR_SD_3_plasma.mzML	Test	Infancy (<2 yrs)	Infancy (<2 yrs)	0
f.MSV000083388/ccms_peak/Negative Mode/1_n_153084_12082015.mzML	Test	Infancy (<2 yrs)	Infancy (<2 yrs)	0
f.MSV000080673/ccms_peak/2017.AmericanGut3K.mzXMLfiles/Samples/000036161_RC11_01_6148.mzML	Test	Middle Adulthood (45 yrs < x <= 65 yrs)	Later Adulthood (>65 yrs)	0
f.MSV000081508/ccms_peak/Shiseido/Skin_samples/p03-c04-01A-26_BC4_01_1420.mzML	Test	Early Adulthood (18 yrs < x <= 45 yrs)	Early Adulthood (18 yrs < x <= 45 yrs)	0
f.MSV000080918/ccms_peak/Steatohepatitis progresses to cancer via immunosuppression of HCC directed CD8+ T cells/SS278_RH8_01_7627.mzML	Test	Infancy (<2 yrs)	Infancy (<2 yrs)	0
f.MSV000082045/ccms_peak/HMP/Samples/Anaerobic_BHI_780_BE12_01_23078.mzML	Test	Infancy (<2 yrs)	Infancy (<2 yrs)	0
f.MSV000082962/ccms_peak/Branch_Bridal/Samples/Infected/11-19-4_7_RB5_01_30507.mzML	Test	Infancy (<2 yrs)	Infancy (<2 yrs)	0
f.MSV000081571/ccms_peak/data_mzxml/samples/14HM245.M_5x_GF9_01_2752.mzML	Test	Early Adulthood (18 yrs < x <= 45 yrs)	Early Adulthood (18 yrs < x <= 45 yrs)	0
f.MSV000081351/ccms_peak/mzXML_Files/Rhee_3/38784.mzXML	Test	Infancy (<2 yrs)	Infancy (<2 yrs)	0
f.MSV000083462/ccms_peak/Oral_verified/mzXML_data_8/Samples/11712.SUBJECT18.ORAL.280.mzML	Test	Infancy (<2 yrs)	Infancy (<2 yrs)	0
f.MSV000083666/ccms_peak/mzxml/samples/GF25.D15_BG11_01_41879.mzML	Test	Infancy (<2 yrs)	Infancy (<2 yrs)	0
f.MSV000083077/ccms_peak/Plate2/PHT_20_087_Cort_Waking.mzML	Test	Middle Adulthood (45 yrs < x <= 65 yrs)	Early Adulthood (18 yrs < x <= 45 yrs)	0
f.MSV000082582/ccms_peak/raw_files/samples/day_60/prebiotic_food/44_Prebiotic_CDR_HC_3.mzML	Test	Infancy (<2 yrs)	Infancy (<2 yrs)	0
f.MSV000080673/ccms_peak/2017.AmericanGut3K.mzXMLfiles/Samples/000032673_RC3_01_6692.mzML	Test	Later Adulthood (>65 yrs)	Middle Adulthood (45 yrs < x <= 65 yrs)	0
f.MSV000081351/ccms_peak/mzXML_Files/Rhee_1/38730.mzXML	Test	Infancy (<2 yrs)	Infancy (<2 yrs)	0
f.MSV000080673/ccms_peak/2017.AmericanGut3K.mzXMLfiles/Samples/000036856_RF11_01_6187.mzML	Test	Middle Adulthood (45 yrs < x <= 65 yrs)	Middle Adulthood (45 yrs < x <= 65 yrs)	0
f.MSV000082608/ccms_peak/raw_files/samples/surgery/BBS/81580.mzML	Test	Infancy (<2 yrs)	Infancy (<2 yrs)	0
f.MSV000080673/ccms_peak/2017.AmericanGut3K.mzXMLfiles/Samples/000021965_RF12_01_4716.mzML	Test	Middle Adulthood (45 yrs < x <= 65 yrs)	Middle Adulthood (45 yrs < x <= 65 yrs)	0
f.MSV000081080/ccms_peak/mzXML/Plate 3/Sample/C18p_5uL_Bode_Sample_GB6_01_26243.mzXML	Test	Later Adulthood (>65 yrs)	Later Adulthood (>65 yrs)	0
f.MSV000083462/ccms_peak/Oral_verified/mzxml_1/Samples/11712.SUBJECT42.ORAL.1264.mzML	Test	Infancy (<2 yrs)	Infancy (<2 yrs)	0
f.MSV000081080/ccms_peak/mzXML/Plate 2/Sample/C18p_5uL_Bode_Sample_RH3_01_26209.mzXML	Test	Later Adulthood (>65 yrs)	Later Adulthood (>65 yrs)	0
f.MSV000083462/ccms_peak/Stool_verified/mzXML_data_16/Samples/11712.SUBJECT51.STOOL.1259.mzML	Test	Infancy (<2 yrs)	Infancy (<2 yrs)	0
f.MSV000082608/ccms_peak/raw_files/samples/surgery/MV/81484.mzML	Test	Infancy (<2 yrs)	Infancy (<2 yrs)	0
f.MSV000081080/ccms_peak/mzXML/Plate 4/Sample/C18p_5uL_Bode_Sample_RH2_01_26454.mzXML	Test	Later Adulthood (>65 yrs)	Later Adulthood (>65 yrs)	0
f.MSV000083462/ccms_peak/Oral_verified/mzxml_1/Samples/11712.SUBJECT43.ORAL.1043.mzML	Test	Infancy (<2 yrs)	Infancy (<2 yrs)	0
f.MSV000080673/ccms_peak/2017.AmericanGut3K.mzXMLfiles/Samples/000028216_RH9_01_4875.mzML	Test	Middle Adulthood (45 yrs < x <= 65 yrs)	Early Adulthood (18 yrs < x <= 45 yrs)	0
f.MSV000080673/ccms_peak/2017.AmericanGut3K.mzXMLfiles/Samples/000040125_RE5_01_5825.mzML	Test	Middle Adulthood (45 yrs < x <= 65 yrs)	Middle Adulthood (45 yrs < x <= 65 yrs)	0
f.MSV000083462/ccms_peak/Oral_verified/mzxml_1/Samples/11712.SUBJECT16.ORAL.162.mzML	Test	Infancy (<2 yrs)	Infancy (<2 yrs)	0
f.MSV000080673/ccms_peak/2017.AmericanGut3K.mzXMLfiles/Samples/000031566_RG1_01_6078.mzML	Test	Middle Adulthood (45 yrs < x <= 65 yrs)	Middle Adulthood (45 yrs < x <= 65 yrs)	0
f.MSV000082962/ccms_peak/Branch_Bridal/Samples/Healthy/11-20-5_23_RE5_01_30872.mzML	Test	Infancy (<2 yrs)	Infancy (<2 yrs)	0
f.MSV000081080/ccms_peak/mzXML/Plate 3/Sample/C18p_5uL_Bode_Sample_GA10_01_26233.mzXML	Test	Later Adulthood (>65 yrs)	Later Adulthood (>65 yrs)	0
f.MSV000080673/ccms_peak/2017.AmericanGut3K.mzXMLfiles/Samples/000036893_RH4_01_6315.mzML	Test	Middle Adulthood (45 yrs < x <= 65 yrs)	Later Adulthood (>65 yrs)	0
f.MSV000081080/ccms_peak/mzXML/Plate 1/Sample/C18p_5uL_Bode_Sample_GH9_01_26101.mzXML	Test	Later Adulthood (>65 yrs)	Later Adulthood (>65 yrs)	0
f.MSV000080918/ccms_peak/Steatohepatitis progresses to cancer via immunosuppression of HCC directed CD8+ T cells/SS280_RA1_01_7634.mzML	Test	Infancy (<2 yrs)	Infancy (<2 yrs)	0
f.MSV000081080/ccms_peak/mzXML/Plate 2/Sample/C18p_5uL_Bode_Sample_RG9_01_26201.mzXML	Test	Later Adulthood (>65 yrs)	Later Adulthood (>65 yrs)	0
f.MSV000082608/ccms_peak/raw_files/samples/surgery/BBS/81596.mzML	Test	Infancy (<2 yrs)	Infancy (<2 yrs)	0
f.MSV000081477/ccms_peak/mzXML/Plate6/C203_GH4_01_959.mzML	Test	Later Adulthood (>65 yrs)	Later Adulthood (>65 yrs)	0
f.MSV000080918/ccms_peak/Steatohepatitis progresses to cancer via immunosuppression of HCC directed CD8+ T cells/SS210_RB12_01_7553.mzML	Test	Infancy (<2 yrs)	Infancy (<2 yrs)	0
f.MSV000081351/ccms_peak/mzXML_Files/Rhee_4/38835.mzXML	Test	Infancy (<2 yrs)	Infancy (<2 yrs)	0
f.MSV000083077/ccms_peak/Plate1/PHT_20_046_Cort_1900.mzML	Test	Early Adulthood (18 yrs < x <= 45 yrs)	Middle Adulthood (45 yrs < x <= 65 yrs)	0
f.MSV000082962/ccms_peak/Branch_Bridal/Samples/Infected/11-19-1_33_RH11_01_30379.mzML	Test	Infancy (<2 yrs)	Infancy (<2 yrs)	0
f.MSV000080918/ccms_peak/Steatohepatitis progresses to cancer via immunosuppression of HCC directed CD8+ T cells/SS143_RE2_01_7471.mzML	Test	Infancy (<2 yrs)	Infancy (<2 yrs)	0
f.MSV000082630/ccms_peak/raw_files/samples/Subject_5/16NAVY05_13_plasma.mzML	Test	Early Adulthood (18 yrs < x <= 45 yrs)	Early Adulthood (18 yrs < x <= 45 yrs)	0
f.MSV000083077/ccms_peak/Plate4/PHT_20_150_Cort_1900.mzML	Test	Middle Adulthood (45 yrs < x <= 65 yrs)	Early Adulthood (18 yrs < x <= 45 yrs)	0
f.MSV000083559/ccms_peak/Raw_Files/Plate2/11713.23.F.23E.mzML	Test	Infancy (<2 yrs)	Infancy (<2 yrs)	0
f.MSV000082433/ccms_peak/raw/20161102_Amerindian_Plate3/M-994.mzML	Test	Infancy (<2 yrs)	Early Adulthood (18 yrs < x <= 45 yrs)	0
f.MSV000080976/ccms_peak/fecal_samples_controls/QC_mid8_RA2_01_9338.mzML	Test	Later Adulthood (>65 yrs)	Later Adulthood (>65 yrs)	0
f.MSV000081508/ccms_peak/Shiseido/Skin_samples/m02-a10-10A_BA10_01_1239.mzML	Test	Early Adulthood (18 yrs < x <= 45 yrs)	Early Adulthood (18 yrs < x <= 45 yrs)	0
f.MSV000082630/ccms_peak/raw_files/samples/Subject_25/17NAVY25_8_plasma.mzML	Test	Early Adulthood (18 yrs < x <= 45 yrs)	Early Adulthood (18 yrs < x <= 45 yrs)	0
f.MSV000081508/ccms_peak/Shiseido/Skin_samples/p06-e09-03A-58_GE9_01_1753.mzML	Test	Early Adulthood (18 yrs < x <= 45 yrs)	Early Adulthood (18 yrs < x <= 45 yrs)	0
f.MSV000082045/ccms_peak/HMP/Samples/Anaerobic_TSB_27_RD7_01_22483.mzML	Test	Infancy (<2 yrs)	Infancy (<2 yrs)	0
f.MSV000080673/ccms_peak/2017.AmericanGut3K.mzXMLfiles/Samples/000021223_RG7_01_5742.mzML	Test	Middle Adulthood (45 yrs < x <= 65 yrs)	Middle Adulthood (45 yrs < x <= 65 yrs)	0
f.MSV000081080/ccms_peak/mzXML/Plate 2/Sample/C18p_5uL_Bode_Sample_RC4_01_26138.mzXML	Test	Later Adulthood (>65 yrs)	Later Adulthood (>65 yrs)	0
f.MSV000080673/ccms_peak/2017.AmericanGut3K.mzXMLfiles/Samples/000031922_RE1_01_4251.mzML	Test	Early Childhood (2 yrs < x <=8 yrs)	Early Adulthood (18 yrs < x <= 45 yrs)	0
f.MSV000083462/ccms_peak/Stool_verified/mzXML_data_4/Samples/11712.SUBJECT19.STOOL.372.mzML	Test	Infancy (<2 yrs)	Infancy (<2 yrs)	0
f.MSV000083462/ccms_peak/Stool_verified/mzXML_data_5/Samples/11712.SUBJECT14.STOOL.141.mzML	Test	Infancy (<2 yrs)	Infancy (<2 yrs)	0
f.MSV000080673/ccms_peak/2017.AmericanGut3K.mzXMLfiles/Samples/000030260_RB11_01_4221.mzML	Test	Adolescence (8 yrs < x <= 18 yrs)	Later Adulthood (>65 yrs)	0
f.MSV000080673/ccms_peak/2017.AmericanGut3K.mzXMLfiles/Samples/000006319_RF5_01_6512.mzML	Test	Middle Adulthood (45 yrs < x <= 65 yrs)	Middle Adulthood (45 yrs < x <= 65 yrs)	0
f.MSV000082608/ccms_peak/raw_files/samples/pre_sleep_deprivation/BBS/81506.mzML	Test	Infancy (<2 yrs)	Infancy (<2 yrs)	0
f.MSV000083462/ccms_peak/Oral_verified/mzXML_data_8/Samples/11712.SUBJECT29.ORAL.607.mzML	Test	Infancy (<2 yrs)	Infancy (<2 yrs)	0
f.MSV000082647/ccms_peak/raw_files/samples/81985.mzML	Test	Infancy (<2 yrs)	Infancy (<2 yrs)	0
f.MSV000083077/ccms_peak/Plate3/PHT_20_123_Cort_1900.mzML	Test	Early Adulthood (18 yrs < x <= 45 yrs)	Middle Adulthood (45 yrs < x <= 65 yrs)	0
f.MSV000083559/ccms_peak/Raw_Files/Plate2/11713.25.F.25B.mzML	Test	Infancy (<2 yrs)	Infancy (<2 yrs)	0
f.MSV000082262/ccms_peak/mzxml_files/samples/162472-oh012-sT1-jjk_GB1_01_12330.mzML	Test	Adolescence (8 yrs < x <= 18 yrs)	Adolescence (8 yrs < x <= 18 yrs)	0
f.MSV000080976/ccms_peak/fecal_samples_blank/blank_mid23_RA1_01_9607.mzML	Test	Later Adulthood (>65 yrs)	Later Adulthood (>65 yrs)	0
f.MSV000080673/ccms_peak/2017.AmericanGut3K.mzXMLfiles/Samples/000022384_RC5_01_5027.mzML	Test	Middle Adulthood (45 yrs < x <= 65 yrs)	Middle Adulthood (45 yrs < x <= 65 yrs)	0
f.MSV000080673/ccms_peak/2017.AmericanGut3K.mzXMLfiles/Samples/000021963_RC10_01_4921.mzML	Test	Middle Adulthood (45 yrs < x <= 65 yrs)	Early Adulthood (18 yrs < x <= 45 yrs)	0
f.MSV000082650/ccms_peak/raw_files/samples/M008_neg1.mzML	Test	Infancy (<2 yrs)	Infancy (<2 yrs)	0
f.MSV000081571/ccms_peak/data_mzxml/samples/14HM214.M_5x_GC11_01_2712.mzML	Test	Early Adulthood (18 yrs < x <= 45 yrs)	Early Adulthood (18 yrs < x <= 45 yrs)	0
f.MSV000080673/ccms_peak/2017.AmericanGut3K.mzXMLfiles/Samples/000021222_RG12_01_5747.mzML	Test	Middle Adulthood (45 yrs < x <= 65 yrs)	Middle Adulthood (45 yrs < x <= 65 yrs)	0
f.MSV000080918/ccms_peak/Steatohepatitis progresses to cancer via immunosuppression of HCC directed CD8+ T cells/SS110_RB5_01_7435.mzML	Test	Infancy (<2 yrs)	Infancy (<2 yrs)	0
f.MSV000081351/ccms_peak/mzXML_Files/Rhee_4/38868.mzXML	Test	Early Adulthood (18 yrs < x <= 45 yrs)	Early Adulthood (18 yrs < x <= 45 yrs)	0
f.MSV000083540/ccms_peak/Urine_101_Top10_posneg.mzML	Test	Later Adulthood (>65 yrs)	Later Adulthood (>65 yrs)	0
f.MSV000080918/ccms_peak/Steatohepatitis progresses to cancer via immunosuppression of HCC directed CD8+ T cells/SS392_RB8_01_7759.mzML	Test	Infancy (<2 yrs)	Infancy (<2 yrs)	0
f.MSV000082962/ccms_peak/Branch_Bridal/Samples/Infected/11-19-4_26_RC12_01_30527.mzML	Test	Infancy (<2 yrs)	Infancy (<2 yrs)	0
f.MSV000081571/ccms_peak/data_mzxml/samples/14HM357.M_5x_BH11_01_2666.mzML	Test	Early Adulthood (18 yrs < x <= 45 yrs)	Early Adulthood (18 yrs < x <= 45 yrs)	0
f.MSV000082650/ccms_peak/raw_files/samples/M049_neg1.mzML	Test	Infancy (<2 yrs)	Infancy (<2 yrs)	0
f.MSV000080673/ccms_peak/2017.AmericanGut3K.mzXMLfiles/Samples/000033048_RE3_01_3888.mzML	Test	Middle Adulthood (45 yrs < x <= 65 yrs)	Middle Adulthood (45 yrs < x <= 65 yrs)	0
f.MSV000081508/ccms_peak/Shiseido/Skin_samples/p04-d04-01B-32_GD4_01_1575.mzML	Test	Early Adulthood (18 yrs < x <= 45 yrs)	Early Adulthood (18 yrs < x <= 45 yrs)	0
f.MSV000080673/ccms_peak/2017.AmericanGut3K.mzXMLfiles/Samples/000030658_RB8_01_6684.mzML	Test	Middle Adulthood (45 yrs < x <= 65 yrs)	Later Adulthood (>65 yrs)	0
f.MSV000080673/ccms_peak/2017.AmericanGut3K.mzXMLfiles/Samples/000028788_RD5_01_5812.mzML	Test	Middle Adulthood (45 yrs < x <= 65 yrs)	Early Adulthood (18 yrs < x <= 45 yrs)	0
f.MSV000083559/ccms_peak/Raw_Files/Plate2/11713.19.F.19C.mzML	Test	Infancy (<2 yrs)	Infancy (<2 yrs)	0
f.MSV000081486/ccms_peak/mzXML/2017_study_malawi/samples/FB00267775_RH3_01_15074.mzML	Test	Infancy (<2 yrs)	Infancy (<2 yrs)	0
f.MSV000083462/ccms_peak/Skin_verified/skin_data_mzxml_15/Samples/11712.SUBJECT22.SKIN.472.mzML	Test	Infancy (<2 yrs)	Infancy (<2 yrs)	0
f.MSV000082962/ccms_peak/Branch_Bridal/Samples/Infected/11-19-5_30_BA2_01_30597.mzML	Test	Infancy (<2 yrs)	Infancy (<2 yrs)	0
f.MSV000083077/ccms_peak/Plate2/PHT_20_096_Cort_1900.mzML	Test	Middle Adulthood (45 yrs < x <= 65 yrs)	Middle Adulthood (45 yrs < x <= 65 yrs)	0
f.MSV000081571/ccms_peak/data_mzxml/samples/14HM485.M_5x_GD7_01_2423.mzML	Test	Early Adulthood (18 yrs < x <= 45 yrs)	Early Adulthood (18 yrs < x <= 45 yrs)	0
f.MSV000081486/ccms_peak/mzXML/2017_study_malawi/samples/FB00929468_RC8_01_14673.mzML	Test	Infancy (<2 yrs)	Infancy (<2 yrs)	0
f.MSV000080673/ccms_peak/2017.AmericanGut3K.mzXMLfiles/Samples/000027714_RG11_01_6531.mzML	Test	Middle Adulthood (45 yrs < x <= 65 yrs)	Later Adulthood (>65 yrs)	0
f.MSV000080673/ccms_peak/2017.AmericanGut3K.mzXMLfiles/Samples/000036173_RE4_01_6167.mzML	Test	Early Childhood (2 yrs < x <=8 yrs)	Middle Adulthood (45 yrs < x <= 65 yrs)	0
f.MSV000083388/ccms_peak/Negative Mode/1_n_3563_05182011.mzML	Test	Infancy (<2 yrs)	Infancy (<2 yrs)	0
f.MSV000080673/ccms_peak/2017.AmericanGut3K.mzXMLfiles/Samples/000028750_RH2_01_4623.mzML	Test	Middle Adulthood (45 yrs < x <= 65 yrs)	Early Adulthood (18 yrs < x <= 45 yrs)	0
f.MSV000083462/ccms_peak/Stool_verified/mzXML_data_5/Samples/11712.SUBJECT28.STOOL.600.mzML	Test	Infancy (<2 yrs)	Infancy (<2 yrs)	0
f.MSV000083559/ccms_peak/Raw_Files/Plate6/11713.18.O.18F.mzML	Test	Infancy (<2 yrs)	Infancy (<2 yrs)	0
f.MSV000082962/ccms_peak/Branch_Bridal/Samples/Infected/11-19-4_53_RF3_01_30557.mzML	Test	Infancy (<2 yrs)	Infancy (<2 yrs)	0
f.MSV000080673/ccms_peak/2017.AmericanGut3K.mzXMLfiles/Samples/000039833_RC10_01_6255.mzML	Test	Early Adulthood (18 yrs < x <= 45 yrs)	Later Adulthood (>65 yrs)	0
f.MSV000083462/ccms_peak/Oral_verified/mzXML_data_14/Samples/11712.SUBJECT12.ORAL.74.mzML	Test	Infancy (<2 yrs)	Infancy (<2 yrs)	0
f.MSV000083462/ccms_peak/Stool_verified/mzXML_data_4/Samples/11712.SUBJECT26.STOOL.567.mzML	Test	Infancy (<2 yrs)	Infancy (<2 yrs)	0
f.MSV000081351/ccms_peak/mzXML_Files/Rhee_3/38887.mzXML	Test	Early Adulthood (18 yrs < x <= 45 yrs)	Early Adulthood (18 yrs < x <= 45 yrs)	0
f.MSV000083462/ccms_peak/Oral_verified/mzXML_data_2/Samples/11712.SUBJECT36.ORAL.771.mzML	Test	Infancy (<2 yrs)	Infancy (<2 yrs)	0
f.MSV000083559/ccms_peak/Raw_Files/Plate2/11713.5.F.5B.mzML	Test	Infancy (<2 yrs)	Infancy (<2 yrs)	0
f.MSV000080918/ccms_peak/Steatohepatitis progresses to cancer via immunosuppression of HCC directed CD8+ T cells/SS212_RC2_01_7556.mzML	Test	Infancy (<2 yrs)	Infancy (<2 yrs)	0
f.MSV000081492/ccms_peak/Raw_Files/Samples_Sham/72849.mzML	Test	Early Adulthood (18 yrs < x <= 45 yrs)	Early Adulthood (18 yrs < x <= 45 yrs)	0
f.MSV000083462/ccms_peak/Oral_verified/mzXML_data_14/Samples/11712.SUBJECT12.ORAL.70.mzML	Test	Infancy (<2 yrs)	Infancy (<2 yrs)	0
f.MSV000082045/ccms_peak/HMP/Samples/Anaerobic_RCM_1088_RA7_01_22277.mzML	Test	Infancy (<2 yrs)	Infancy (<2 yrs)	0
f.MSV000081477/ccms_peak/mzXML/Plate4/C16_BH3_01_726.mzML	Test	Later Adulthood (>65 yrs)	Later Adulthood (>65 yrs)	0
f.MSV000081477/ccms_peak/mzXML/Plate5/C101_GE3_01_798.mzML	Test	Later Adulthood (>65 yrs)	Later Adulthood (>65 yrs)	0
f.MSV000081477/ccms_peak/mzXML/Plate5/C134_GF7_01_817.mzML	Test	Later Adulthood (>65 yrs)	Later Adulthood (>65 yrs)	0
f.MSV000083462/ccms_peak/Oral_verified/mzXML_data_8/Samples/11712.SUBJECT8.ORAL.1124.mzML	Test	Infancy (<2 yrs)	Infancy (<2 yrs)	0
f.MSV000082650/ccms_peak/raw_files/samples/M093_62.mzML	Test	Infancy (<2 yrs)	Infancy (<2 yrs)	0
f.MSV000082582/ccms_peak/raw_files/samples/day_neg34/control_food/9_10_Control_0.mzML	Test	Infancy (<2 yrs)	Infancy (<2 yrs)	0
f.MSV000082262/ccms_peak/mzxml_files/samples/170206-OT1022-St1-JJK_BG11_01_11615.mzML	Test	Adolescence (8 yrs < x <= 18 yrs)	Adolescence (8 yrs < x <= 18 yrs)	0
f.MSV000082490/ccms_peak/mzXML/Samples/Skin/SH15-579_RA7_01_27605.mzML	Test	Early Childhood (2 yrs < x <=8 yrs)	Middle Adulthood (45 yrs < x <= 65 yrs)	0
f.MSV000080918/ccms_peak/Steatohepatitis progresses to cancer via immunosuppression of HCC directed CD8+ T cells/SS49_RE1_01_7361.mzML	Test	Infancy (<2 yrs)	Infancy (<2 yrs)	0
f.MSV000080673/ccms_peak/2017.AmericanGut3K.mzXMLfiles/Samples/000030281_RA11_01_4786.mzML	Test	Middle Adulthood (45 yrs < x <= 65 yrs)	Middle Adulthood (45 yrs < x <= 65 yrs)	0
f.MSV000082045/ccms_peak/HMP/Samples/Aerobic_RCM_1200_RG9_01_22849.mzML	Test	Infancy (<2 yrs)	Infancy (<2 yrs)	0
f.MSV000080673/ccms_peak/2017.AmericanGut3K.mzXMLfiles/Samples/000034230_RD1_01_6151.mzML	Test	Middle Adulthood (45 yrs < x <= 65 yrs)	Early Adulthood (18 yrs < x <= 45 yrs)	0
f.MSV000082962/ccms_peak/Branch_Bridal/Samples/Healthy/11-20-4_34_RH8_01_30806.mzML	Test	Infancy (<2 yrs)	Infancy (<2 yrs)	0
f.MSV000081571/ccms_peak/data_mzxml/samples/14HM515.M_5x_GG4_01_2457.mzML	Test	Early Adulthood (18 yrs < x <= 45 yrs)	Early Adulthood (18 yrs < x <= 45 yrs)	0
f.MSV000082490/ccms_peak/mzXML/Samples/Skin/SH586_RB9_01_27727.mzML	Test	Adolescence (8 yrs < x <= 18 yrs)	Early Childhood (2 yrs < x <=8 yrs)	0
f.MSV000080673/ccms_peak/2017.AmericanGut3K.mzXMLfiles/Samples/000031331_RB11_01_6243.mzML	Test	Early Childhood (2 yrs < x <=8 yrs)	Early Adulthood (18 yrs < x <= 45 yrs)	0
f.MSV000082045/ccms_peak/HMP/Samples/Anaerobic_TSB_731_RA12_01_22449.mzML	Test	Infancy (<2 yrs)	Infancy (<2 yrs)	0
f.MSV000080673/ccms_peak/2017.AmericanGut3K.mzXMLfiles/Samples/000023927_RE8_01_5717.mzML	Test	Middle Adulthood (45 yrs < x <= 65 yrs)	Middle Adulthood (45 yrs < x <= 65 yrs)	0
f.MSV000081080/ccms_peak/mzXML/Plate 5/Sample/C18p_5uL_Bode_Sample_GB11_01_26496.mzXML	Test	Later Adulthood (>65 yrs)	Later Adulthood (>65 yrs)	0
f.MSV000080673/ccms_peak/2017.AmericanGut3K.mzXMLfiles/Samples/000030129_RA6_01_4781.mzML	Test	Middle Adulthood (45 yrs < x <= 65 yrs)	Later Adulthood (>65 yrs)	0
f.MSV000082261/ccms_peak/raw_files/samples/11129_NT1D019_JJK_Ur.mzML	Test	Adolescence (8 yrs < x <= 18 yrs)	Adolescence (8 yrs < x <= 18 yrs)	0
f.MSV000082608/ccms_peak/raw_files/samples/necropsy/MV/81655.mzML	Test	Infancy (<2 yrs)	Infancy (<2 yrs)	0
f.MSV000082650/ccms_peak/raw_files/samples/M056_48.mzML	Test	Infancy (<2 yrs)	Infancy (<2 yrs)	0
f.MSV000082045/ccms_peak/HMP/Samples/Aerobic_RCM_202_RA9_01_22525.mzML	Test	Infancy (<2 yrs)	Infancy (<2 yrs)	0
f.MSV000081508/ccms_peak/Shiseido/Skin_samples/p06-c10-01A-55_GC10_01_1728.mzML	Test	Early Adulthood (18 yrs < x <= 45 yrs)	Early Adulthood (18 yrs < x <= 45 yrs)	0
f.MSV000080673/ccms_peak/2017.AmericanGut3K.mzXMLfiles/Samples/000037499_RG9_01_6198.mzML	Test	Middle Adulthood (45 yrs < x <= 65 yrs)	Later Adulthood (>65 yrs)	0
f.MSV000081080/ccms_peak/mzXML/Plate 5/Sample/C18p_5uL_Bode_Sample_GB12_01_26497.mzXML	Test	Later Adulthood (>65 yrs)	Later Adulthood (>65 yrs)	0
f.MSV000081571/ccms_peak/data_mzxml/samples/14HM352.M_5x_BH6_01_2661.mzML	Test	Early Adulthood (18 yrs < x <= 45 yrs)	Early Adulthood (18 yrs < x <= 45 yrs)	0
f.MSV000080673/ccms_peak/2017.AmericanGut3K.mzXMLfiles/Samples/000023526_RB2_01_4900.mzML	Test	Middle Adulthood (45 yrs < x <= 65 yrs)	Middle Adulthood (45 yrs < x <= 65 yrs)	0
f.MSV000082045/ccms_peak/HMP/Samples/Aerobic_RCM_626_RB6_01_22781.mzML	Test	Infancy (<2 yrs)	Infancy (<2 yrs)	0
f.MSV000081508/ccms_peak/Shiseido/Skin_samples/p04-a08-02A-29_GA8_01_1540.mzML	Test	Early Adulthood (18 yrs < x <= 45 yrs)	Early Adulthood (18 yrs < x <= 45 yrs)	0
f.MSV000083539/ccms_peak/Urine_StrokeDrugs_105_T10_NEG.mzML	Test	Later Adulthood (>65 yrs)	Later Adulthood (>65 yrs)	0
f.MSV000080918/ccms_peak/Steatohepatitis progresses to cancer via immunosuppression of HCC directed CD8+ T cells/SS39_RD3_01_7349.mzML	Test	Infancy (<2 yrs)	Infancy (<2 yrs)	0
f.MSV000080673/ccms_peak/2017.AmericanGut3K.mzXMLfiles/Samples/000026593_RH3_01_4869.mzML	Test	Early Adulthood (18 yrs < x <= 45 yrs)	Middle Adulthood (45 yrs < x <= 65 yrs)	0
f.MSV000082608/ccms_peak/raw_files/samples/post_stress/MV/81740.mzML	Test	Infancy (<2 yrs)	Infancy (<2 yrs)	0
f.MSV000080673/ccms_peak/2017.AmericanGut3K.mzXMLfiles/Samples/000027682_RD7_01_5149.mzML	Test	Middle Adulthood (45 yrs < x <= 65 yrs)	Early Adulthood (18 yrs < x <= 45 yrs)	0
f.MSV000080673/ccms_peak/2017.AmericanGut3K.mzXMLfiles/Samples/000035412_RD2_01_6152.mzML	Test	Middle Adulthood (45 yrs < x <= 65 yrs)	Middle Adulthood (45 yrs < x <= 65 yrs)	0
f.MSV000082630/ccms_peak/raw_files/samples/Subject_27/18NAVY27_10_plasma.mzML	Test	Early Adulthood (18 yrs < x <= 45 yrs)	Early Adulthood (18 yrs < x <= 45 yrs)	0
f.MSV000081508/ccms_peak/Shiseido/Skin_samples/p03-b03-03B-21_BB3_01_1406.mzML	Test	Early Adulthood (18 yrs < x <= 45 yrs)	Early Adulthood (18 yrs < x <= 45 yrs)	0
f.MSV000081486/ccms_peak/mzXML/2017_study_malawi/samples/FB00856166_RF11_01_15167.mzML	Test	Infancy (<2 yrs)	Infancy (<2 yrs)	0
f.MSV000081571/ccms_peak/data_mzxml/samples/14HM10.M_GA11_01_2169.mzML	Test	Early Adulthood (18 yrs < x <= 45 yrs)	Early Adulthood (18 yrs < x <= 45 yrs)	0
f.MSV000081508/ccms_peak/Shiseido/Skin_samples/p04-f07-01B-37_GF7_01_1604.mzML	Test	Early Adulthood (18 yrs < x <= 45 yrs)	Early Adulthood (18 yrs < x <= 45 yrs)	0
f.MSV000081486/ccms_peak/mzXML/2017_study_malawi/samples/FB00941964_RC12_01_15685.mzML	Test	Infancy (<2 yrs)	Infancy (<2 yrs)	0
f.MSV000081571/ccms_peak/data_mzxml/samples/14HM209.M_5x_GC6_01_2707.mzML	Test	Early Adulthood (18 yrs < x <= 45 yrs)	Early Adulthood (18 yrs < x <= 45 yrs)	0
f.MSV000080673/ccms_peak/2017.AmericanGut3K.mzXMLfiles/Samples/000031015_RF11_01_5292.mzML	Test	Middle Adulthood (45 yrs < x <= 65 yrs)	Middle Adulthood (45 yrs < x <= 65 yrs)	0
f.MSV000081571/ccms_peak/data_mzxml/samples/14HM559.M_GC4_01_2938.mzML	Test	Early Adulthood (18 yrs < x <= 45 yrs)	Early Adulthood (18 yrs < x <= 45 yrs)	0
f.MSV000081351/ccms_peak/mzXML_Files/Rhee_4/38803.mzXML	Test	Infancy (<2 yrs)	Infancy (<2 yrs)	0
f.MSV000083388/ccms_peak/Negative Mode/1_n_4741_02062014.mzML	Test	Infancy (<2 yrs)	Infancy (<2 yrs)	0
f.MSV000082582/ccms_peak/raw_files/samples/day_60/control_food/98_Control_CDR_HC_3.mzML	Test	Infancy (<2 yrs)	Infancy (<2 yrs)	0
f.MSV000080918/ccms_peak/Steatohepatitis progresses to cancer via immunosuppression of HCC directed CD8+ T cells/SS386_RB2_01_7753.mzML	Test	Infancy (<2 yrs)	Infancy (<2 yrs)	0
f.MSV000082045/ccms_peak/HMP/Samples/Aerobic_RCM_898_RB4_01_22533.mzML	Test	Infancy (<2 yrs)	Infancy (<2 yrs)	0
f.MSV000082650/ccms_peak/raw_files/samples/M111_62.mzML	Test	Infancy (<2 yrs)	Infancy (<2 yrs)	0
f.MSV000082962/ccms_peak/Branch_Bridal/Samples/Infected/11-19-5_24_RH9_01_30589.mzML	Test	Infancy (<2 yrs)	Infancy (<2 yrs)	0
f.MSV000082962/ccms_peak/Branch_Bridal/Samples/Healthy/11-20-4_41_RA3_01_30818.mzML	Test	Infancy (<2 yrs)	Infancy (<2 yrs)	0
f.MSV000082045/ccms_peak/HMP/Samples/Aerobic_BHI_331_BD6_01_22716.mzML	Test	Infancy (<2 yrs)	Infancy (<2 yrs)	0
f.MSV000083559/ccms_peak/Raw_Files/Plate2/11713.1.F.1A.mzML	Test	Infancy (<2 yrs)	Infancy (<2 yrs)	0
f.MSV000082650/ccms_peak/raw_files/samples/M052_62.mzML	Test	Infancy (<2 yrs)	Infancy (<2 yrs)	0
f.MSV000081508/ccms_peak/Shiseido/Skin_samples/p01-d02-02B-05_GD2_01_1384.mzML	Test	Early Adulthood (18 yrs < x <= 45 yrs)	Early Adulthood (18 yrs < x <= 45 yrs)	0
f.MSV000080673/ccms_peak/2017.AmericanGut3K.mzXMLfiles/Samples/000027774_RG12_01_4975.mzML	Test	Middle Adulthood (45 yrs < x <= 65 yrs)	Early Childhood (2 yrs < x <=8 yrs)	0
f.MSV000080673/ccms_peak/2017.AmericanGut3K.mzXMLfiles/Samples/000027198_RB2_01_6568.mzML	Test	Middle Adulthood (45 yrs < x <= 65 yrs)	Early Adulthood (18 yrs < x <= 45 yrs)	0
f.MSV000082582/ccms_peak/raw_files/samples/day_60/prebiotic_food/25_Prebiotic_NLD_SD_3.mzML	Test	Infancy (<2 yrs)	Infancy (<2 yrs)	0
f.MSV000081508/ccms_peak/Shiseido/Skin_samples/m01-a08-08A_GA8_01_1201.mzML	Test	Early Adulthood (18 yrs < x <= 45 yrs)	Early Adulthood (18 yrs < x <= 45 yrs)	0
f.MSV000083559/ccms_peak/Raw_Files/Plate5/11713.1.S.1A.mzML	Test	Infancy (<2 yrs)	Infancy (<2 yrs)	0
f.MSV000080673/ccms_peak/2017.AmericanGut3K.mzXMLfiles/Samples/000009962_RA12_01_6454.mzML	Test	Later Adulthood (>65 yrs)	Middle Adulthood (45 yrs < x <= 65 yrs)	0
f.MSV000082608/ccms_peak/raw_files/samples/necropsy/MV/81554.mzML	Test	Infancy (<2 yrs)	Infancy (<2 yrs)	0
f.MSV000082962/ccms_peak/Branch_Bridal/Samples/Healthy/11-20-5_43_RG1_01_30894.mzML	Test	Infancy (<2 yrs)	Infancy (<2 yrs)	0
f.MSV000083077/ccms_peak/Plate1/PHT_20_036_Cort_1600.mzML	Test	Early Adulthood (18 yrs < x <= 45 yrs)	Middle Adulthood (45 yrs < x <= 65 yrs)	0
f.MSV000081080/ccms_peak/mzXML/Plate 4/Sample/C18p_5uL_Bode_Sample_RC8_01_26388.mzXML	Test	Later Adulthood (>65 yrs)	Later Adulthood (>65 yrs)	0
f.MSV000081571/ccms_peak/data_mzxml/samples/14HM178.M_5x_BH8_01_2893.mzML	Test	Early Adulthood (18 yrs < x <= 45 yrs)	Early Adulthood (18 yrs < x <= 45 yrs)	0
f.MSV000082608/ccms_peak/raw_files/samples/necropsy/MV/81896.mzML	Test	Infancy (<2 yrs)	Infancy (<2 yrs)	0
f.MSV000083462/ccms_peak/Skin_verified/skin_data_mzxml_12/Samples/11712.SUBJECT36.SKIN.779.mzML	Test	Infancy (<2 yrs)	Infancy (<2 yrs)	0
f.MSV000080918/ccms_peak/Steatohepatitis progresses to cancer via immunosuppression of HCC directed CD8+ T cells/SS352_RG1_01_7712.mzML	Test	Infancy (<2 yrs)	Infancy (<2 yrs)	0
f.MSV000081080/ccms_peak/mzXML/Plate 1/Sample/C18p_5uL_Bode_Sample_GG4_01_26081.mzXML	Test	Later Adulthood (>65 yrs)	Infancy (<2 yrs)	0
f.MSV000080918/ccms_peak/Steatohepatitis progresses to cancer via immunosuppression of HCC directed CD8+ T cells/SS185_RH8_01_7522.mzML	Test	Infancy (<2 yrs)	Infancy (<2 yrs)	0
f.MSV000083077/ccms_peak/Plate3/PHT_20_110_Cort_1900.mzML	Test	Early Adulthood (18 yrs < x <= 45 yrs)	Early Adulthood (18 yrs < x <= 45 yrs)	0
f.MSV000080673/ccms_peak/2017.AmericanGut3K.mzXMLfiles/Samples/000026038_RC4_01_5687.mzML	Test	Middle Adulthood (45 yrs < x <= 65 yrs)	Early Adulthood (18 yrs < x <= 45 yrs)	0
f.MSV000080918/ccms_peak/Steatohepatitis progresses to cancer via immunosuppression of HCC directed CD8+ T cells/SS173_RG8_01_7506.mzML	Test	Infancy (<2 yrs)	Infancy (<2 yrs)	0
f.MSV000083462/ccms_peak/Skin_verified/skin_data_mzxml_13/Samples/11712.SUBJECT41.SKIN.959.mzML	Test	Infancy (<2 yrs)	Infancy (<2 yrs)	0
f.MSV000080673/ccms_peak/2017.AmericanGut3K.mzXMLfiles/Samples/000035377_RG10_01_6087.mzML	Test	Middle Adulthood (45 yrs < x <= 65 yrs)	Early Adulthood (18 yrs < x <= 45 yrs)	0
f.MSV000082608/ccms_peak/raw_files/samples/necropsy/MV/81550.mzML	Test	Infancy (<2 yrs)	Infancy (<2 yrs)	0
f.MSV000083540/ccms_peak/Urine_76_Top10_posneg.mzML	Test	Later Adulthood (>65 yrs)	Early Adulthood (18 yrs < x <= 45 yrs)	0
f.MSV000080673/ccms_peak/2017.AmericanGut3K.mzXMLfiles/Samples/000030343_RE3_01_6718.mzML	Test	Middle Adulthood (45 yrs < x <= 65 yrs)	Later Adulthood (>65 yrs)	0
f.MSV000083462/ccms_peak/Skin_verified/skin_data_mzxml_11/Samples/11712.SUBJECT1.SKIN.14.mzML	Test	Infancy (<2 yrs)	Infancy (<2 yrs)	0
f.MSV000080918/ccms_peak/Steatohepatitis progresses to cancer via immunosuppression of HCC directed CD8+ T cells/SS92_RH8_01_7409.mzML	Test	Infancy (<2 yrs)	Infancy (<2 yrs)	0
f.MSV000080673/ccms_peak/2017.AmericanGut3K.mzXMLfiles/Samples/000030721_RD5_01_4929.mzML	Test	Middle Adulthood (45 yrs < x <= 65 yrs)	Middle Adulthood (45 yrs < x <= 65 yrs)	0
f.MSV000083462/ccms_peak/Oral_verified/mzXML_data_9/Samples/11712.SUBJECT18.ORAL.283.mzML	Test	Infancy (<2 yrs)	Infancy (<2 yrs)	0
f.MSV000083077/ccms_peak/Plate2/PHT_20_093_Cort_1200.mzML	Test	Middle Adulthood (45 yrs < x <= 65 yrs)	Middle Adulthood (45 yrs < x <= 65 yrs)	0
f.MSV000082630/ccms_peak/raw_files/samples/Subject_13/16NAVY13_6_plasma.mzML	Test	Early Adulthood (18 yrs < x <= 45 yrs)	Early Adulthood (18 yrs < x <= 45 yrs)	0
f.MSV000081571/ccms_peak/data_mzxml/samples/14HM68.M_GF9_01_2172.mzML	Test	Early Adulthood (18 yrs < x <= 45 yrs)	Early Adulthood (18 yrs < x <= 45 yrs)	0
f.MSV000083462/ccms_peak/Stool_verified/mzXML_data_3/Samples/11712.SUBJECT43.STOOL.1070.mzML	Test	Infancy (<2 yrs)	Infancy (<2 yrs)	0
f.MSV000081571/ccms_peak/data_mzxml/samples/14HM07.M_rerun_GA8_01_2273.mzML	Test	Early Adulthood (18 yrs < x <= 45 yrs)	Early Adulthood (18 yrs < x <= 45 yrs)	0
f.MSV000080673/ccms_peak/2017.AmericanGut3K.mzXMLfiles/Samples/000026658_RE11_01_4372.mzML	Test	Middle Adulthood (45 yrs < x <= 65 yrs)	Early Adulthood (18 yrs < x <= 45 yrs)	0
f.MSV000082650/ccms_peak/raw_files/samples/M082_neg1.mzML	Test	Infancy (<2 yrs)	Infancy (<2 yrs)	0
f.MSV000081508/ccms_peak/Shiseido/Skin_samples/p02-f05-02B-16_GF5_01_1505.mzML	Test	Early Adulthood (18 yrs < x <= 45 yrs)	Early Adulthood (18 yrs < x <= 45 yrs)	0
f.MSV000083462/ccms_peak/Oral_verified/mzXML_data_2/Samples/11712.SUBJECT40.ORAL.887.mzML	Test	Infancy (<2 yrs)	Infancy (<2 yrs)	0
f.MSV000080673/ccms_peak/2017.AmericanGut3K.mzXMLfiles/Samples/000030259_RH3_01_6647.mzML	Test	Middle Adulthood (45 yrs < x <= 65 yrs)	Middle Adulthood (45 yrs < x <= 65 yrs)	0
f.MSV000081080/ccms_peak/mzXML/Plate 5/Sample/C18p_5uL_Bode_Sample_GF5_01_26550.mzXML	Test	Later Adulthood (>65 yrs)	Later Adulthood (>65 yrs)	0
f.MSV000080673/ccms_peak/2017.AmericanGut3K.mzXMLfiles/Samples/000022999_RG3_01_4856.mzML	Test	Middle Adulthood (45 yrs < x <= 65 yrs)	Middle Adulthood (45 yrs < x <= 65 yrs)	0
f.MSV000080673/ccms_peak/2017.AmericanGut3K.mzXMLfiles/Samples/000026507_RC2_01_6581.mzML	Test	Middle Adulthood (45 yrs < x <= 65 yrs)	Early Adulthood (18 yrs < x <= 45 yrs)	0
f.MSV000081571/ccms_peak/data_mzxml/samples/14HM455.M_5x_GA10_01_2389.mzML	Test	Early Adulthood (18 yrs < x <= 45 yrs)	Early Adulthood (18 yrs < x <= 45 yrs)	0
f.MSV000080673/ccms_peak/2017.AmericanGut3K.mzXMLfiles/Samples/000029145_RB11_01_5020.mzML	Test	Middle Adulthood (45 yrs < x <= 65 yrs)	Later Adulthood (>65 yrs)	0
f.MSV000081508/ccms_peak/Shiseido/Skin_samples/p06-a02-02A-48_GA2_01_1694.mzML	Test	Early Adulthood (18 yrs < x <= 45 yrs)	Early Adulthood (18 yrs < x <= 45 yrs)	0
f.MSV000080673/ccms_peak/2017.AmericanGut3K.mzXMLfiles/Samples/000030252_RB11_01_5239.mzML	Test	Middle Adulthood (45 yrs < x <= 65 yrs)	Middle Adulthood (45 yrs < x <= 65 yrs)	0
f.MSV000082962/ccms_peak/Branch_Bridal/Samples/Infected/11-19-4_41_RE3_01_30544.mzML	Test	Infancy (<2 yrs)	Infancy (<2 yrs)	0
f.MSV000082630/ccms_peak/raw_files/samples/Subject_10/16NAVY10_11_plasma.mzML	Test	Early Adulthood (18 yrs < x <= 45 yrs)	Early Adulthood (18 yrs < x <= 45 yrs)	0
f.MSV000082582/ccms_peak/raw_files/samples/day_60/prebiotic_food/75_Prebiotic_CDR_HC_3.mzML	Test	Infancy (<2 yrs)	Infancy (<2 yrs)	0
f.MSV000083462/ccms_peak/Skin_verified/skin_data_mzxml_11/Samples/11712.SUBJECT2.SKIN.386.mzML	Test	Infancy (<2 yrs)	Infancy (<2 yrs)	0
f.MSV000083559/ccms_peak/Raw_Files/Plate2/11713.6.O.6E.mzML	Test	Infancy (<2 yrs)	Infancy (<2 yrs)	0
f.MSV000083462/ccms_peak/Skin_verified/skin_data_mzxml_13/Samples/11712.SUBJECT19.SKIN.1234.B.mzML	Test	Infancy (<2 yrs)	Infancy (<2 yrs)	0
f.MSV000080918/ccms_peak/Steatohepatitis progresses to cancer via immunosuppression of HCC directed CD8+ T cells/SS211_RC1_01_7555.mzML	Test	Infancy (<2 yrs)	Infancy (<2 yrs)	0
f.MSV000083077/ccms_peak/Plate3/PHT_20_132_Cort_1000.mzML	Test	Early Adulthood (18 yrs < x <= 45 yrs)	Early Adulthood (18 yrs < x <= 45 yrs)	0
f.MSV000081508/ccms_peak/Shiseido/Skin_samples/p05-b09-03B-44_GB9_01_1656.mzML	Test	Early Adulthood (18 yrs < x <= 45 yrs)	Early Adulthood (18 yrs < x <= 45 yrs)	0
f.MSV000082650/ccms_peak/raw_files/samples/M096_62.mzML	Test	Infancy (<2 yrs)	Infancy (<2 yrs)	0
f.MSV000082608/ccms_peak/raw_files/samples/post_stress/BBS/81745.mzML	Test	Infancy (<2 yrs)	Infancy (<2 yrs)	0
f.MSV000082650/ccms_peak/raw_files/samples/M053_48.mzML	Test	Infancy (<2 yrs)	Infancy (<2 yrs)	0
f.MSV000080673/ccms_peak/2017.AmericanGut3K.mzXMLfiles/Samples/000034261_RG11_01_5968.mzML	Test	Middle Adulthood (45 yrs < x <= 65 yrs)	Middle Adulthood (45 yrs < x <= 65 yrs)	0
f.MSV000081508/ccms_peak/Shiseido/Skin_samples/p04-h08-02B-41_GH8_01_1628.mzML	Test	Early Adulthood (18 yrs < x <= 45 yrs)	Early Adulthood (18 yrs < x <= 45 yrs)	0
f.MSV000083077/ccms_peak/Plate3/PHT_20_142_Cort_1000.mzML	Test	Early Adulthood (18 yrs < x <= 45 yrs)	Middle Adulthood (45 yrs < x <= 65 yrs)	0
f.MSV000080673/ccms_peak/2017.AmericanGut3K.mzXMLfiles/Samples/000036181_RA9_01_3985.mzML	Test	Middle Adulthood (45 yrs < x <= 65 yrs)	Middle Adulthood (45 yrs < x <= 65 yrs)	0
f.MSV000080673/ccms_peak/2017.AmericanGut3K.mzXMLfiles/Samples/000029607_RE1_01_4583.mzML	Test	Middle Adulthood (45 yrs < x <= 65 yrs)	Middle Adulthood (45 yrs < x <= 65 yrs)	0
f.MSV000082490/ccms_peak/mzXML/Samples/Skin/SH75_RG9_01_27792.mzML	Test	Early Childhood (2 yrs < x <=8 yrs)	Adolescence (8 yrs < x <= 18 yrs)	0
f.MSV000083077/ccms_peak/Plate2/PHT_20_100_Cort_1000.mzML	Test	Middle Adulthood (45 yrs < x <= 65 yrs)	Middle Adulthood (45 yrs < x <= 65 yrs)	0
f.MSV000081080/ccms_peak/mzXML/Plate 2/Sample/C18p_5uL_Bode_Sample_RH8_01_26214.mzXML	Test	Later Adulthood (>65 yrs)	Later Adulthood (>65 yrs)	0
f.MSV000082490/ccms_peak/mzXML/Samples/Skin/SH879_RG6_01_27682.mzML	Test	Early Childhood (2 yrs < x <=8 yrs)	Adolescence (8 yrs < x <= 18 yrs)	0
f.MSV000080918/ccms_peak/Steatohepatitis progresses to cancer via immunosuppression of HCC directed CD8+ T cells/SS276_RH6_01_7625.mzML	Test	Infancy (<2 yrs)	Infancy (<2 yrs)	0
f.MSV000082582/ccms_peak/raw_files/samples/day_neg1/control_food/88_Control_NLD_HC_1.mzML	Test	Infancy (<2 yrs)	Infancy (<2 yrs)	0
f.MSV000083462/ccms_peak/Stool_verified/mzXML_data_7/Samples/11712.SUBJECT12.STOOL.100.mzML	Test	Infancy (<2 yrs)	Infancy (<2 yrs)	0
f.MSV000080673/ccms_peak/2017.AmericanGut3K.mzXMLfiles/Samples/000029493_RA8_01_4783.mzML	Test	Early Adulthood (18 yrs < x <= 45 yrs)	Later Adulthood (>65 yrs)	0
f.MSV000080673/ccms_peak/2017.AmericanGut3K.mzXMLfiles/Samples/000029329_RD3_01_4817.mzML	Test	Middle Adulthood (45 yrs < x <= 65 yrs)	Middle Adulthood (45 yrs < x <= 65 yrs)	0
f.MSV000081486/ccms_peak/mzXML/2017_study_malawi/samples/FB00941245_RC12_01_15794.mzML	Test	Infancy (<2 yrs)	Infancy (<2 yrs)	0
f.MSV000082962/ccms_peak/Branch_Bridal/Samples/Infected/11-19-6_6_BA10_01_30605.mzML	Test	Infancy (<2 yrs)	Infancy (<2 yrs)	0
f.MSV000080673/ccms_peak/2017.AmericanGut3K.mzXMLfiles/Samples/000027378_RG9_01_5083.mzML	Test	Middle Adulthood (45 yrs < x <= 65 yrs)	Later Adulthood (>65 yrs)	0
f.MSV000080673/ccms_peak/2017.AmericanGut3K.mzXMLfiles/Samples/000006226_RG6_01_6526.mzML	Test	Middle Adulthood (45 yrs < x <= 65 yrs)	Middle Adulthood (45 yrs < x <= 65 yrs)	0
f.MSV000080673/ccms_peak/2017.AmericanGut3K.mzXMLfiles/Samples/000020585_RG4_01_5519.mzML	Test	Middle Adulthood (45 yrs < x <= 65 yrs)	Middle Adulthood (45 yrs < x <= 65 yrs)	0
f.MSV000080673/ccms_peak/2017.AmericanGut3K.mzXMLfiles/Samples/000035787_RG9_01_4285.mzML	Test	Early Childhood (2 yrs < x <=8 yrs)	Early Adulthood (18 yrs < x <= 45 yrs)	0
f.MSV000082962/ccms_peak/Branch_Bridal/Samples/Infected/11-19-1_2_RF4_01_30346.mzML	Test	Infancy (<2 yrs)	Infancy (<2 yrs)	0
f.MSV000082630/ccms_peak/raw_files/samples/Subject_18/17NAVY18_1_plasma.mzML	Test	Early Adulthood (18 yrs < x <= 45 yrs)	Early Adulthood (18 yrs < x <= 45 yrs)	0
f.MSV000081571/ccms_peak/data_mzxml/samples/14HM320.M_5x_BE7_01_2613.mzML	Test	Early Adulthood (18 yrs < x <= 45 yrs)	Early Adulthood (18 yrs < x <= 45 yrs)	0
f.MSV000081508/ccms_peak/Shiseido/Skin_samples/p05-d03-03B-46_GD3_01_1670.mzML	Test	Early Adulthood (18 yrs < x <= 45 yrs)	Early Adulthood (18 yrs < x <= 45 yrs)	0
f.MSV000081351/ccms_peak/mzXML_Files/Rhee_1/38865.mzXML	Test	Infancy (<2 yrs)	Infancy (<2 yrs)	0
f.MSV000082608/ccms_peak/raw_files/samples/post_stress/BBS/81544.mzML	Test	Infancy (<2 yrs)	Infancy (<2 yrs)	0
f.MSV000082490/ccms_peak/mzXML/Samples/Skin/SH15-507_RE4_01_27654.mzML	Test	Adolescence (8 yrs < x <= 18 yrs)	Early Adulthood (18 yrs < x <= 45 yrs)	0
f.MSV000083559/ccms_peak/Raw_Files/Plate4/11713.9.S.9A.mzML	Test	Infancy (<2 yrs)	Infancy (<2 yrs)	0
f.MSV000081080/ccms_peak/mzXML/Plate 4/Sample/C18p_5uL_Bode_Sample_RG6_01_26444.mzXML	Test	Later Adulthood (>65 yrs)	Later Adulthood (>65 yrs)	0
f.MSV000083388/ccms_peak/Negative Mode/1_n_3912_09142016.mzML	Test	Infancy (<2 yrs)	Infancy (<2 yrs)	0
f.MSV000082045/ccms_peak/HMP/Samples/Aerobic_TSB_105_RE2_01_22230.mzML	Test	Infancy (<2 yrs)	Infancy (<2 yrs)	0
f.MSV000081351/ccms_peak/mzXML_Files/Rhee_1/39024.mzXML	Test	Infancy (<2 yrs)	Infancy (<2 yrs)	0
f.MSV000081080/ccms_peak/mzXML/Plate 6/Resuspension/C18p_5uL_Bode_Blank_RA1_01_26595.mzXML	Test	Later Adulthood (>65 yrs)	Infancy (<2 yrs)	0
f.MSV000080673/ccms_peak/2017.AmericanGut3K.mzXMLfiles/Samples/000028265_RB12_01_5572.mzML	Test	Middle Adulthood (45 yrs < x <= 65 yrs)	Middle Adulthood (45 yrs < x <= 65 yrs)	0
f.MSV000082962/ccms_peak/Branch_Bridal/Samples/Infected/11-19-5_4_RF12_01_30566.mzML	Test	Infancy (<2 yrs)	Infancy (<2 yrs)	0
f.MSV000083462/ccms_peak/Stool_verified/mzXML_data_3/Samples/11712.SUBJECT17.STOOL.257.mzML	Test	Infancy (<2 yrs)	Infancy (<2 yrs)	0
f.MSV000082582/ccms_peak/raw_files/samples/day_41/prebiotic_food/78_Prebiotic_CDR_SD_2.mzML	Test	Infancy (<2 yrs)	Infancy (<2 yrs)	0
f.MSV000082608/ccms_peak/raw_files/samples/necropsy/MV/81657.mzML	Test	Infancy (<2 yrs)	Infancy (<2 yrs)	0
f.MSV000081508/ccms_peak/Shiseido/Skin_samples/p04-e11-02A-38_GE11_01_1595.mzML	Test	Early Adulthood (18 yrs < x <= 45 yrs)	Early Adulthood (18 yrs < x <= 45 yrs)	0
f.MSV000081477/ccms_peak/mzXML/Plate5/C146_GA9_01_747.mzML	Test	Later Adulthood (>65 yrs)	Later Adulthood (>65 yrs)	0
f.MSV000080673/ccms_peak/2017.AmericanGut3K.mzXMLfiles/Samples/000036063_RB4_01_3952.mzML	Test	Early Adulthood (18 yrs < x <= 45 yrs)	Middle Adulthood (45 yrs < x <= 65 yrs)	0
f.MSV000080918/ccms_peak/Steatohepatitis progresses to cancer via immunosuppression of HCC directed CD8+ T cells/SS393_RB9_01_7760.mzML	Test	Infancy (<2 yrs)	Infancy (<2 yrs)	0
f.MSV000082045/ccms_peak/HMP/Samples/Anaerobic_RCM_503_RD1_01_22310.mzML	Test	Infancy (<2 yrs)	Infancy (<2 yrs)	0
f.MSV000080673/ccms_peak/2017.AmericanGut3K.mzXMLfiles/Samples/000010075_RC1_01_6357.mzML	Test	Middle Adulthood (45 yrs < x <= 65 yrs)	Middle Adulthood (45 yrs < x <= 65 yrs)	0
f.MSV000082630/ccms_peak/raw_files/samples/Subject_4/16NAVY04_18_plasma.mzML	Test	Early Adulthood (18 yrs < x <= 45 yrs)	Early Adulthood (18 yrs < x <= 45 yrs)	0
f.MSV000080673/ccms_peak/2017.AmericanGut3K.mzXMLfiles/Samples/000035374_RE10_01_6061.mzML	Test	Middle Adulthood (45 yrs < x <= 65 yrs)	Later Adulthood (>65 yrs)	0
f.MSV000081571/ccms_peak/data_mzxml/samples/14HM150.M_5x_BF2_01_2859.mzML	Test	Early Adulthood (18 yrs < x <= 45 yrs)	Early Adulthood (18 yrs < x <= 45 yrs)	0
f.MSV000080673/ccms_peak/2017.AmericanGut3K.mzXMLfiles/Samples/000027194_RB7_01_6573.mzML	Test	Early Adulthood (18 yrs < x <= 45 yrs)	Early Adulthood (18 yrs < x <= 45 yrs)	0
f.MSV000080918/ccms_peak/Steatohepatitis progresses to cancer via immunosuppression of HCC directed CD8+ T cells/SS53_RE4_01_7364.mzML	Test	Infancy (<2 yrs)	Infancy (<2 yrs)	0
f.MSV000082602/ccms_peak/raw_files/samples/Day_41/Control/60_Control_NLD_SD_3_plasma.mzML	Test	Infancy (<2 yrs)	Infancy (<2 yrs)	0
f.MSV000080450/ccms_peak/Organic extraction mzxml/P4-D7_RD7_01_984.mzXML	Test	Later Adulthood (>65 yrs)	Later Adulthood (>65 yrs)	0
f.MSV000080673/ccms_peak/2017.AmericanGut3K.mzXMLfiles/Samples/000033074_RD4_01_5258.mzML	Test	Middle Adulthood (45 yrs < x <= 65 yrs)	Early Adulthood (18 yrs < x <= 45 yrs)	0
f.MSV000081508/ccms_peak/Shiseido/Skin_samples/p05-c01-01A-46_GC1_01_1661.mzML	Test	Early Adulthood (18 yrs < x <= 45 yrs)	Early Adulthood (18 yrs < x <= 45 yrs)	0
f.MSV000080673/ccms_peak/2017.AmericanGut3K.mzXMLfiles/Samples/000028894_RH8_01_5204.mzML	Test	Middle Adulthood (45 yrs < x <= 65 yrs)	Middle Adulthood (45 yrs < x <= 65 yrs)	0
f.MSV000081477/ccms_peak/mzXML/Plate6/C230_GC8_01_892.mzML	Test	Later Adulthood (>65 yrs)	Later Adulthood (>65 yrs)	0
f.MSV000080918/ccms_peak/Steatohepatitis progresses to cancer via immunosuppression of HCC directed CD8+ T cells/SS357_RG6_01_7717.mzML	Test	Infancy (<2 yrs)	Infancy (<2 yrs)	0
f.MSV000083388/ccms_peak/Negative Mode/1_n_4972_06082017.mzML	Test	Infancy (<2 yrs)	Infancy (<2 yrs)	0
f.MSV000081571/ccms_peak/data_mzxml/samples/14HM257.M_5x_GG10_01_2767.mzML	Test	Early Adulthood (18 yrs < x <= 45 yrs)	Early Adulthood (18 yrs < x <= 45 yrs)	0
f.MSV000082262/ccms_peak/mzxml_files/samples/162116-ot1d013-st1-jjk_BG10_01_11614.mzML	Test	Adolescence (8 yrs < x <= 18 yrs)	Adolescence (8 yrs < x <= 18 yrs)	0
f.MSV000083462/ccms_peak/Oral_verified/mzXML_data_8/Samples/11712.SUBJECT29.ORAL.611.mzML	Test	Infancy (<2 yrs)	Infancy (<2 yrs)	0
f.MSV000081508/ccms_peak/Shiseido/Skin_samples/p02-d05-02B-12_GD5_01_1479.mzML	Test	Early Adulthood (18 yrs < x <= 45 yrs)	Early Adulthood (18 yrs < x <= 45 yrs)	0
f.MSV000083462/ccms_peak/Oral_verified/mzXML_data_9/Samples/11712.SUBJECT19.ORAL.340.mzML	Test	Infancy (<2 yrs)	Infancy (<2 yrs)	0
f.MSV000082630/ccms_peak/raw_files/samples/Subject_14/16NAVY14_4_plasma.mzML	Test	Early Adulthood (18 yrs < x <= 45 yrs)	Early Adulthood (18 yrs < x <= 45 yrs)	0
f.MSV000081486/ccms_peak/mzXML/2017_study_malawi/samples/FB00267471_RB10_01_14553.mzML	Test	Infancy (<2 yrs)	Infancy (<2 yrs)	0
f.MSV000080673/ccms_peak/2017.AmericanGut3K.mzXMLfiles/Samples/000028718_RB2_01_5562.mzML	Test	Middle Adulthood (45 yrs < x <= 65 yrs)	Middle Adulthood (45 yrs < x <= 65 yrs)	0
f.MSV000081477/ccms_peak/mzXML/Plate5/C171_GB12_01_764.mzML	Test	Later Adulthood (>65 yrs)	Later Adulthood (>65 yrs)	0
f.MSV000081508/ccms_peak/Shiseido/Skin_samples/m02-b11-11B_BB11_01_1253.mzML	Test	Early Adulthood (18 yrs < x <= 45 yrs)	Early Adulthood (18 yrs < x <= 45 yrs)	0
f.MSV000080976/ccms_peak/fecal_samples_blank/blank_mid39_RA1_01_9895.mzML	Test	Later Adulthood (>65 yrs)	Later Adulthood (>65 yrs)	0
f.MSV000081351/ccms_peak/mzXML_Files/Rhee_3/38871.mzXML	Test	Infancy (<2 yrs)	Infancy (<2 yrs)	0
f.MSV000082608/ccms_peak/raw_files/samples/necropsy/BBS/81899.mzML	Test	Infancy (<2 yrs)	Infancy (<2 yrs)	0
f.MSV000083462/ccms_peak/Stool_verified/mzXML_data_7/Samples/11712.SUBJECT36.STOOL.785.mzML	Test	Infancy (<2 yrs)	Infancy (<2 yrs)	0
f.MSV000080918/ccms_peak/Steatohepatitis progresses to cancer via immunosuppression of HCC directed CD8+ T cells/SS95_RA2_01_7419.mzML	Test	Infancy (<2 yrs)	Infancy (<2 yrs)	0
f.MSV000082602/ccms_peak/raw_files/samples/Day_41/Prebiotic/20_Prebiotic_NLD_HC_3_plasma.mzML	Test	Infancy (<2 yrs)	Infancy (<2 yrs)	0
f.MSV000082647/ccms_peak/raw_files/samples/81978.mzML	Test	Infancy (<2 yrs)	Infancy (<2 yrs)	0
f.MSV000082582/ccms_peak/raw_files/samples/day_60/control_food/14_Control_NLD_HC_3.mzML	Test	Infancy (<2 yrs)	Infancy (<2 yrs)	0
f.MSV000080673/ccms_peak/2017.AmericanGut3K.mzXMLfiles/Samples/000001868_RB4_01_4214.mzML	Test	Early Childhood (2 yrs < x <=8 yrs)	Later Adulthood (>65 yrs)	0
f.MSV000080673/ccms_peak/2017.AmericanGut3K.mzXMLfiles/Samples/000006403_RC2_01_6358.mzML	Test	Middle Adulthood (45 yrs < x <= 65 yrs)	Later Adulthood (>65 yrs)	0
f.MSV000083462/ccms_peak/Oral_verified/mzXML_data_2/Samples/11712.SUBJECT34.ORAL.736.mzML	Test	Infancy (<2 yrs)	Infancy (<2 yrs)	0
f.MSV000080673/ccms_peak/2017.AmericanGut3K.mzXMLfiles/Samples/000031297_RD5_01_4574.mzML	Test	Middle Adulthood (45 yrs < x <= 65 yrs)	Early Adulthood (18 yrs < x <= 45 yrs)	0
f.MSV000083388/ccms_peak/Negative Mode/1_n_3817_08272014.mzML	Test	Infancy (<2 yrs)	Infancy (<2 yrs)	0
f.MSV000083559/ccms_peak/Raw_Files/Plate1/samples/11713.16.F.16C.mzML	Test	Infancy (<2 yrs)	Infancy (<2 yrs)	0
f.MSV000083462/ccms_peak/Stool_verified/mzXML_data_7/Samples/11712.SUBJECT31.STOOL.1230.mzML	Test	Infancy (<2 yrs)	Infancy (<2 yrs)	0
f.MSV000082045/ccms_peak/HMP/Samples/Anaerobic_RCM_499_RC9_01_22305.mzML	Test	Infancy (<2 yrs)	Infancy (<2 yrs)	0
f.MSV000082630/ccms_peak/raw_files/samples/Subject_27/18NAVY27_5_plasma.mzML	Test	Early Adulthood (18 yrs < x <= 45 yrs)	Early Adulthood (18 yrs < x <= 45 yrs)	0
f.MSV000082649/ccms_peak/raw_files/samples/M039_plasma.mzML	Test	Infancy (<2 yrs)	Infancy (<2 yrs)	0
f.MSV000081477/ccms_peak/mzXML/Plate6/C198_GD4_01_902.mzML	Test	Later Adulthood (>65 yrs)	Later Adulthood (>65 yrs)	0
f.MSV000080673/ccms_peak/2017.AmericanGut3K.mzXMLfiles/Samples/000023052_RD3_01_5699.mzML	Test	Early Childhood (2 yrs < x <=8 yrs)	Early Adulthood (18 yrs < x <= 45 yrs)	0
f.MSV000081508/ccms_peak/Shiseido/Skin_samples/p05-b03-03B-42_GB3_01_1650.mzML	Test	Early Adulthood (18 yrs < x <= 45 yrs)	Early Adulthood (18 yrs < x <= 45 yrs)	0
f.MSV000081080/ccms_peak/mzXML/Plate 2/Sample/C18p_5uL_Bode_Sample_RE12_01_26176.mzXML	Test	Later Adulthood (>65 yrs)	Later Adulthood (>65 yrs)	0
f.MSV000081080/ccms_peak/mzXML/Plate 4/Sample/C18p_5uL_Bode_Sample_RB7_01_26365.mzXML	Test	Later Adulthood (>65 yrs)	Later Adulthood (>65 yrs)	0
f.MSV000080673/ccms_peak/2017.AmericanGut3K.mzXMLfiles/Samples/000039880_RF12_01_6297.mzML	Test	Middle Adulthood (45 yrs < x <= 65 yrs)	Later Adulthood (>65 yrs)	0
f.MSV000081571/ccms_peak/data_mzxml/samples/14HM176.M_5x_BH6_01_2891.mzML	Test	Early Adulthood (18 yrs < x <= 45 yrs)	Early Adulthood (18 yrs < x <= 45 yrs)	0
f.MSV000082650/ccms_peak/raw_files/samples/M028_48.mzML	Test	Infancy (<2 yrs)	Infancy (<2 yrs)	0
f.MSV000082045/ccms_peak/HMP/Samples/Anaerobic_BHI_847_BE5_01_23071.mzML	Test	Infancy (<2 yrs)	Infancy (<2 yrs)	0
f.MSV000081351/ccms_peak/mzXML_Files/Rhee_3/39110.mzXML	Test	Infancy (<2 yrs)	Infancy (<2 yrs)	0
f.MSV000082608/ccms_peak/raw_files/samples/post_stress/BBS/81757.mzML	Test	Infancy (<2 yrs)	Infancy (<2 yrs)	0
f.MSV000081571/ccms_peak/data_mzxml/samples/14HM128.M_5x_BD2_01_2830.mzML	Test	Early Adulthood (18 yrs < x <= 45 yrs)	Early Adulthood (18 yrs < x <= 45 yrs)	0
f.MSV000080673/ccms_peak/2017.AmericanGut3K.mzXMLfiles/Samples/000030187_RB6_01_3954.mzML	Test	Middle Adulthood (45 yrs < x <= 65 yrs)	Later Adulthood (>65 yrs)	0
f.MSV000081508/ccms_peak/Shiseido/Skin_samples/p04-d03-03B-31_GD3_01_1574.mzML	Test	Early Adulthood (18 yrs < x <= 45 yrs)	Early Adulthood (18 yrs < x <= 45 yrs)	0
f.MSV000083077/ccms_peak/Plate3/PHT_20_129_Cort_1200.mzML	Test	Middle Adulthood (45 yrs < x <= 65 yrs)	Middle Adulthood (45 yrs < x <= 65 yrs)	0
f.MSV000083462/ccms_peak/Stool_verified/mzXML_data_7/Samples/11712.SUBJECT2.STOOL.387.mzML	Test	Infancy (<2 yrs)	Infancy (<2 yrs)	0
f.MSV000080673/ccms_peak/2017.AmericanGut3K.mzXMLfiles/Samples/000036133_RE10_01_3895.mzML	Test	Middle Adulthood (45 yrs < x <= 65 yrs)	Early Adulthood (18 yrs < x <= 45 yrs)	0
f.MSV000080673/ccms_peak/2017.AmericanGut3K.mzXMLfiles/Samples/000023523_RB2_01_5011.mzML	Test	Middle Adulthood (45 yrs < x <= 65 yrs)	Middle Adulthood (45 yrs < x <= 65 yrs)	0
f.MSV000083559/ccms_peak/Raw_Files/Plate3/11713.7.O.7B.mzML	Test	Infancy (<2 yrs)	Infancy (<2 yrs)	0
f.MSV000081571/ccms_peak/data_mzxml/samples/14HM27.M_GC3_01_2220.mzML	Test	Early Adulthood (18 yrs < x <= 45 yrs)	Early Adulthood (18 yrs < x <= 45 yrs)	0
f.MSV000082630/ccms_peak/raw_files/samples/Subject_5/16NAVY05_2_plasma.mzML	Test	Early Adulthood (18 yrs < x <= 45 yrs)	Early Adulthood (18 yrs < x <= 45 yrs)	0
f.MSV000083559/ccms_peak/Raw_Files/Plate4/11713.15.S.15B.mzML	Test	Infancy (<2 yrs)	Infancy (<2 yrs)	0
f.MSV000080673/ccms_peak/2017.AmericanGut3K.mzXMLfiles/Samples/000028393_RC3_01_4668.mzML	Test	Early Childhood (2 yrs < x <=8 yrs)	Early Adulthood (18 yrs < x <= 45 yrs)	0
f.MSV000080673/ccms_peak/2017.AmericanGut3K.mzXMLfiles/Samples/000006430_RB7_01_6350.mzML	Test	Later Adulthood (>65 yrs)	Middle Adulthood (45 yrs < x <= 65 yrs)	0
f.MSV000080673/ccms_peak/2017.AmericanGut3K.mzXMLfiles/Samples/000036046_RE5_01_5160.mzML	Test	Early Adulthood (18 yrs < x <= 45 yrs)	Early Adulthood (18 yrs < x <= 45 yrs)	0
f.MSV000081571/ccms_peak/data_mzxml/samples/14HM48_GD12_01_2121.mzML	Test	Early Adulthood (18 yrs < x <= 45 yrs)	Early Adulthood (18 yrs < x <= 45 yrs)	0
f.MSV000082262/ccms_peak/mzxml_files/samples/161998-oh009-sT1-jjk_GE1_01_12333.mzML	Test	Infancy (<2 yrs)	Adolescence (8 yrs < x <= 18 yrs)	0
f.MSV000081486/ccms_peak/mzXML/2017_study_malawi/samples/FB00925866_RD6_01_15692.mzML	Test	Later Adulthood (>65 yrs)	Infancy (<2 yrs)	0
f.MSV000081508/ccms_peak/Shiseido/Skin_samples/p02-f02-02B-15_GF2_01_1502.mzML	Test	Early Adulthood (18 yrs < x <= 45 yrs)	Early Adulthood (18 yrs < x <= 45 yrs)	0
f.MSV000082629/ccms_peak/raw_files/samples/16NAVY14_V1_20161028.mzML	Test	Early Adulthood (18 yrs < x <= 45 yrs)	Early Adulthood (18 yrs < x <= 45 yrs)	0
f.MSV000082962/ccms_peak/Branch_Bridal/Samples/Infected/11-19-6_21_BC1_01_30622.mzML	Test	Infancy (<2 yrs)	Infancy (<2 yrs)	0
f.MSV000083462/ccms_peak/Oral_verified/mzxml_1/Samples/11712.SUBJECT17.ORAL.218.A.mzML	Test	Infancy (<2 yrs)	Infancy (<2 yrs)	0
f.MSV000081351/ccms_peak/mzXML_Files/Rhee_2/38899.mzXML	Test	Infancy (<2 yrs)	Infancy (<2 yrs)	0
f.MSV000081080/ccms_peak/mzXML/Plate 5/Sample/C18p_5uL_Bode_Sample_GC10_01_26509.mzXML	Test	Later Adulthood (>65 yrs)	Later Adulthood (>65 yrs)	0
f.MSV000083559/ccms_peak/Raw_Files/Plate3/11713.4.O.4F.mzML	Test	Infancy (<2 yrs)	Infancy (<2 yrs)	0
f.MSV000083462/ccms_peak/Skin_verified/skin_data_mzxml_10/Samples/11712.SUBJECT14.SKIN.131.mzML	Test	Infancy (<2 yrs)	Infancy (<2 yrs)	0
f.MSV000083539/ccms_peak/Urine_StrokeDrugs_08_T10_NEG.mzML	Test	Later Adulthood (>65 yrs)	Later Adulthood (>65 yrs)	0
f.MSV000082962/ccms_peak/Branch_Bridal/Samples/Infected/11-19-2_12_BA12_01_30393.mzML	Test	Infancy (<2 yrs)	Infancy (<2 yrs)	0
f.MSV000080673/ccms_peak/2017.AmericanGut3K.mzXMLfiles/Samples/000028113_RB5_01_4657.mzML	Test	Middle Adulthood (45 yrs < x <= 65 yrs)	Early Adulthood (18 yrs < x <= 45 yrs)	0
f.MSV000080673/ccms_peak/2017.AmericanGut3K.mzXMLfiles/Samples/000023522_RG2_01_5296.mzML	Test	Middle Adulthood (45 yrs < x <= 65 yrs)	Later Adulthood (>65 yrs)	0
f.MSV000080918/ccms_peak/Steatohepatitis progresses to cancer via immunosuppression of HCC directed CD8+ T cells/SS353_RG2_01_7713.mzML	Test	Infancy (<2 yrs)	Infancy (<2 yrs)	0
f.MSV000080673/ccms_peak/2017.AmericanGut3K.mzXMLfiles/Samples/000028259_RC3_01_5244.mzML	Test	Middle Adulthood (45 yrs < x <= 65 yrs)	Middle Adulthood (45 yrs < x <= 65 yrs)	0
f.MSV000082433/ccms_peak/raw/20161101_Amerindian_Plate2/M-0023.mzML	Test	Early Adulthood (18 yrs < x <= 45 yrs)	Early Adulthood (18 yrs < x <= 45 yrs)	0
f.MSV000080673/ccms_peak/2017.AmericanGut3K.mzXMLfiles/Samples/000009948_RD6_01_6487.mzML	Test	Later Adulthood (>65 yrs)	Middle Adulthood (45 yrs < x <= 65 yrs)	0
f.MSV000083462/ccms_peak/Skin_verified/skin_data_mzxml_11/Samples/11712.SUBJECT4.SKIN.855.mzML	Test	Infancy (<2 yrs)	Infancy (<2 yrs)	0
f.MSV000082045/ccms_peak/HMP/Samples/Aerobic_TSB_369_RE3_01_22231.mzML	Test	Infancy (<2 yrs)	Infancy (<2 yrs)	0
f.MSV000083462/ccms_peak/Stool_verified/mzXML_data_6/Samples/11712.SUBJECT20.STOOL.432.mzML	Test	Infancy (<2 yrs)	Infancy (<2 yrs)	0
f.MSV000080673/ccms_peak/2017.AmericanGut3K.mzXMLfiles/Samples/000032940_RF9_01_5290.mzML	Test	Middle Adulthood (45 yrs < x <= 65 yrs)	Middle Adulthood (45 yrs < x <= 65 yrs)	0
f.MSV000083559/ccms_peak/Raw_Files/Plate4/11713.22.S.22E.mzML	Test	Infancy (<2 yrs)	Infancy (<2 yrs)	0
f.MSV000083077/ccms_peak/Plate2/PHT_20_087_Cort_1200.mzML	Test	Middle Adulthood (45 yrs < x <= 65 yrs)	Early Adulthood (18 yrs < x <= 45 yrs)	0
f.MSV000083077/ccms_peak/Plate1/PHT_20_067_Cort_1000.mzML	Test	Early Adulthood (18 yrs < x <= 45 yrs)	Early Adulthood (18 yrs < x <= 45 yrs)	0
f.MSV000082608/ccms_peak/raw_files/samples/post_stress/MV/81756.mzML	Test	Infancy (<2 yrs)	Infancy (<2 yrs)	0
f.MSV000080673/ccms_peak/2017.AmericanGut3K.mzXMLfiles/Samples/000006292_RG3_01_6523.mzML	Test	Middle Adulthood (45 yrs < x <= 65 yrs)	Middle Adulthood (45 yrs < x <= 65 yrs)	0
f.MSV000083462/ccms_peak/Skin_verified/skin_data_mzxml_12/Samples/11712.SUBJECT34.SKIN.739.mzML	Test	Infancy (<2 yrs)	Infancy (<2 yrs)	0
f.MSV000080918/ccms_peak/Steatohepatitis progresses to cancer via immunosuppression of HCC directed CD8+ T cells/SS302_RB11_01_7657.mzML	Test	Infancy (<2 yrs)	Infancy (<2 yrs)	0
f.MSV000082045/ccms_peak/HMP/Samples/Anaerobic_RCM_500_RC10_01_22306.mzML	Test	Infancy (<2 yrs)	Infancy (<2 yrs)	0
f.MSV000081571/ccms_peak/data_mzxml/samples/14HM08.M_15ul_GA9_01_2167.mzML	Test	Early Adulthood (18 yrs < x <= 45 yrs)	Early Adulthood (18 yrs < x <= 45 yrs)	0
f.MSV000080673/ccms_peak/2017.AmericanGut3K.mzXMLfiles/Samples/000006313_RF9_01_6516.mzML	Test	Middle Adulthood (45 yrs < x <= 65 yrs)	Middle Adulthood (45 yrs < x <= 65 yrs)	0
f.MSV000080673/ccms_peak/2017.AmericanGut3K.mzXMLfiles/Samples/000006478_RH2_01_6425.mzML	Test	Early Adulthood (18 yrs < x <= 45 yrs)	Early Adulthood (18 yrs < x <= 45 yrs)	0
f.MSV000080673/ccms_peak/2017.AmericanGut3K.mzXMLfiles/Samples/000005912_RA10_01_4319.mzML	Test	Middle Adulthood (45 yrs < x <= 65 yrs)	Middle Adulthood (45 yrs < x <= 65 yrs)	0
f.MSV000083462/ccms_peak/Oral_verified/mzXML_data_9/Samples/11712.SUBJECT18.ORAL.287.mzML	Test	Infancy (<2 yrs)	Infancy (<2 yrs)	0
f.MSV000082650/ccms_peak/raw_files/samples/M033_neg1.mzML	Test	Infancy (<2 yrs)	Infancy (<2 yrs)	0
f.MSV000082647/ccms_peak/raw_files/samples/81965.mzML	Test	Infancy (<2 yrs)	Infancy (<2 yrs)	0
f.MSV000082490/ccms_peak/mzXML/Samples/Skin/SH235_RB9_01_27513.mzML	Test	Early Childhood (2 yrs < x <=8 yrs)	Early Adulthood (18 yrs < x <= 45 yrs)	0
f.MSV000082962/ccms_peak/Branch_Bridal/Samples/Healthy/11-20-6_5_RA10_01_30933.mzML	Test	Infancy (<2 yrs)	Infancy (<2 yrs)	0
f.MSV000082630/ccms_peak/raw_files/samples/Subject_18/17NAVY18_6_plasma.mzML	Test	Early Adulthood (18 yrs < x <= 45 yrs)	Early Adulthood (18 yrs < x <= 45 yrs)	0
f.MSV000083559/ccms_peak/Raw_Files/Plate5/11713.5.S.5B.mzML	Test	Infancy (<2 yrs)	Infancy (<2 yrs)	0
f.MSV000080673/ccms_peak/2017.AmericanGut3K.mzXMLfiles/Samples/000029410_RD10_01_4358.mzML	Test	Middle Adulthood (45 yrs < x <= 65 yrs)	Middle Adulthood (45 yrs < x <= 65 yrs)	0
f.MSV000082045/ccms_peak/HMP/Samples/Aerobic_RCM_335_RF4_01_22585.mzML	Test	Infancy (<2 yrs)	Infancy (<2 yrs)	0
f.MSV000081080/ccms_peak/mzXML/Plate 4/Sample/C18p_5uL_Bode_Sample_RF6_01_26430.mzXML	Test	Later Adulthood (>65 yrs)	Later Adulthood (>65 yrs)	0
f.MSV000081508/ccms_peak/Shiseido/Skin_samples/p01-a08-02A-03_GA8_01_1353.mzML	Test	Early Adulthood (18 yrs < x <= 45 yrs)	Early Adulthood (18 yrs < x <= 45 yrs)	0
f.MSV000082962/ccms_peak/Branch_Bridal/Samples/Healthy/11-20-2_10_RA1_01_30708.mzML	Test	Infancy (<2 yrs)	Infancy (<2 yrs)	0
f.MSV000083462/ccms_peak/Oral_verified/mzxml_1/Samples/11712.SUBJECT17.ORAL.207.B.mzML	Test	Infancy (<2 yrs)	Infancy (<2 yrs)	0
f.MSV000083559/ccms_peak/Raw_Files/Plate1/samples/11713.2.F.6.2E.mzML	Test	Infancy (<2 yrs)	Infancy (<2 yrs)	0
f.MSV000083462/ccms_peak/Skin_verified/skin_data_mzxml_10/Samples/11712.SUBJECT18.SKIN.294.mzML	Test	Infancy (<2 yrs)	Infancy (<2 yrs)	0
f.MSV000083388/ccms_peak/Negative Mode/1_n_4757_03282014.mzML	Test	Infancy (<2 yrs)	Infancy (<2 yrs)	0
f.MSV000082045/ccms_peak/HMP/Samples/Anaerobic_RCM__263_RA1_01_22271.mzML	Test	Infancy (<2 yrs)	Infancy (<2 yrs)	0
f.MSV000080918/ccms_peak/Steatohepatitis progresses to cancer via immunosuppression of HCC directed CD8+ T cells/SS376_RA4_01_7742.mzML	Test	Infancy (<2 yrs)	Infancy (<2 yrs)	0
f.MSV000082582/ccms_peak/raw_files/samples/day_41/control_food/98_Control_CDR_HC_2.mzML	Test	Infancy (<2 yrs)	Infancy (<2 yrs)	0
f.MSV000082630/ccms_peak/raw_files/samples/Subject_10/16NAVY10_15_plasma.mzML	Test	Early Adulthood (18 yrs < x <= 45 yrs)	Early Adulthood (18 yrs < x <= 45 yrs)	0
f.MSV000080673/ccms_peak/2017.AmericanGut3K.mzXMLfiles/Samples/000036685_RE12_01_6175.mzML	Test	Middle Adulthood (45 yrs < x <= 65 yrs)	Later Adulthood (>65 yrs)	0
f.MSV000082630/ccms_peak/raw_files/samples/Subject_1/15NAVY01_6_plasma.mzML	Test	Early Adulthood (18 yrs < x <= 45 yrs)	Early Adulthood (18 yrs < x <= 45 yrs)	0
f.MSV000083559/ccms_peak/Raw_Files/Plate5/11713.12.O.12A.mzML	Test	Infancy (<2 yrs)	Infancy (<2 yrs)	0
f.MSV000082629/ccms_peak/raw_files/samples/16NAVY05_V2_20160228_40772.mzML	Test	Early Adulthood (18 yrs < x <= 45 yrs)	Early Adulthood (18 yrs < x <= 45 yrs)	0
f.MSV000083462/ccms_peak/Skin_verified/skin_data_mzxml_13/Samples/11712.SUBJECT43.SKIN.1050.mzML	Test	Infancy (<2 yrs)	Infancy (<2 yrs)	0
f.MSV000083462/ccms_peak/Skin_verified/skin_data_mzxml_10/Samples/11712.SUBJECT15.SKIN.150.mzML	Test	Infancy (<2 yrs)	Infancy (<2 yrs)	0
f.MSV000080673/ccms_peak/2017.AmericanGut3K.mzXMLfiles/Samples/000028098_RF9_01_4272.mzML	Test	Middle Adulthood (45 yrs < x <= 65 yrs)	Middle Adulthood (45 yrs < x <= 65 yrs)	0
f.MSV000082649/ccms_peak/raw_files/samples/M108_plasma.mzML	Test	Infancy (<2 yrs)	Infancy (<2 yrs)	0
f.MSV000081486/ccms_peak/mzXML/2017_study_malawi/samples/FB00942283_RE3_01_15481.mzML	Test	Infancy (<2 yrs)	Infancy (<2 yrs)	0
f.MSV000081548/ccms_peak/samples/MB7148_2_7_RB7_01_37601.mzML	Test	Adolescence (8 yrs < x <= 18 yrs)	Early Adulthood (18 yrs < x <= 45 yrs)	0
f.MSV000081832/ccms_peak/Children Saliva/Plate2_D10_BD10_01_6335.mzML	Test	Early Childhood (2 yrs < x <=8 yrs)	Early Childhood (2 yrs < x <=8 yrs)	0
f.MSV000080673/ccms_peak/2017.AmericanGut3K.mzXMLfiles/Samples/000009914_RA1_01_6443.mzML	Test	Early Childhood (2 yrs < x <=8 yrs)	Later Adulthood (>65 yrs)	0
f.MSV000080673/ccms_peak/2017.AmericanGut3K.mzXMLfiles/Samples/000015601_RG5_01_6303.mzML	Test	Early Adulthood (18 yrs < x <= 45 yrs)	Middle Adulthood (45 yrs < x <= 65 yrs)	0
f.MSV000081351/ccms_peak/mzXML_Files/Rhee_2/38882.mzXML	Test	Early Adulthood (18 yrs < x <= 45 yrs)	Early Adulthood (18 yrs < x <= 45 yrs)	0
f.MSV000083462/ccms_peak/Oral_verified/mzXML_data_8/Samples/11712.SUBJECT25.ORAL.531.mzML	Test	Infancy (<2 yrs)	Infancy (<2 yrs)	0
f.MSV000083462/ccms_peak/Oral_verified/mzXML_data_2/Samples/11712.SUBJECT28.ORAL.590.mzML	Test	Infancy (<2 yrs)	Infancy (<2 yrs)	0
f.MSV000081508/ccms_peak/Shiseido/Skin_samples/m04-d03-15B_BD3_01_1338.mzML	Test	Middle Adulthood (45 yrs < x <= 65 yrs)	Middle Adulthood (45 yrs < x <= 65 yrs)	0
f.MSV000081571/ccms_peak/data_mzxml/samples/14HM156.M_5x_BF8_01_2865.mzML	Test	Early Adulthood (18 yrs < x <= 45 yrs)	Early Adulthood (18 yrs < x <= 45 yrs)	0
f.MSV000080673/ccms_peak/2017.AmericanGut3K.mzXMLfiles/Samples/000022266_RA11_01_5114.mzML	Test	Early Childhood (2 yrs < x <=8 yrs)	Early Childhood (2 yrs < x <=8 yrs)	0
f.MSV000081477/ccms_peak/mzXML/Plate6/C178_GB2_01_872.mzML	Test	Later Adulthood (>65 yrs)	Later Adulthood (>65 yrs)	0
f.MSV000081080/ccms_peak/mzXML/Plate 3/Sample/C18p_5uL_Bode_Sample_GC7_01_26261.mzXML	Test	Later Adulthood (>65 yrs)	Later Adulthood (>65 yrs)	0
f.MSV000081571/ccms_peak/data_mzxml/samples/14HM564.M_GC9_01_2943.mzML	Test	Early Adulthood (18 yrs < x <= 45 yrs)	Early Adulthood (18 yrs < x <= 45 yrs)	0
f.MSV000081351/ccms_peak/mzXML_Files/Rhee_3/38844.mzXML	Test	Infancy (<2 yrs)	Infancy (<2 yrs)	0
f.MSV000082962/ccms_peak/Branch_Bridal/Samples/Infected/11-19-4_55_RF5_01_30559.mzML	Test	Infancy (<2 yrs)	Infancy (<2 yrs)	0
f.MSV000080673/ccms_peak/2017.AmericanGut3K.mzXMLfiles/Samples/000023083_RB8_01_4551.mzML	Test	Middle Adulthood (45 yrs < x <= 65 yrs)	Middle Adulthood (45 yrs < x <= 65 yrs)	0
f.MSV000083388/ccms_peak/Negative Mode/1_n_153056_07272016.mzML	Test	Infancy (<2 yrs)	Infancy (<2 yrs)	0
f.MSV000083462/ccms_peak/Oral_verified/mzxml_1/Samples/11712.SUBJECT40.ORAL.881.mzML	Test	Infancy (<2 yrs)	Infancy (<2 yrs)	0
f.MSV000082608/ccms_peak/raw_files/samples/pre_sleep_deprivation/MV/81509.mzML	Test	Infancy (<2 yrs)	Infancy (<2 yrs)	0
f.MSV000082608/ccms_peak/raw_files/samples/surgery/MV/81796.mzML	Test	Infancy (<2 yrs)	Infancy (<2 yrs)	0
f.MSV000083559/ccms_peak/Raw_Files/Plate1/samples/11713.13.F.13E.mzML	Test	Infancy (<2 yrs)	Infancy (<2 yrs)	0
f.MSV000082650/ccms_peak/raw_files/samples/M059_48.mzML	Test	Infancy (<2 yrs)	Infancy (<2 yrs)	0
f.MSV000080673/ccms_peak/2017.AmericanGut3K.mzXMLfiles/Samples/000030052_RH2_01_5420.mzML	Test	Middle Adulthood (45 yrs < x <= 65 yrs)	Middle Adulthood (45 yrs < x <= 65 yrs)	0
f.MSV000080976/ccms_peak/fecal_samples_controls/QC_mid34_RA2_01_9805.mzML	Test	Later Adulthood (>65 yrs)	Later Adulthood (>65 yrs)	0
f.MSV000080673/ccms_peak/2017.AmericanGut3K.mzXMLfiles/Samples/000026529_RH1_01_4977.mzML	Test	Middle Adulthood (45 yrs < x <= 65 yrs)	Middle Adulthood (45 yrs < x <= 65 yrs)	0
f.MSV000082608/ccms_peak/raw_files/samples/post_stress/BBS/81861.mzML	Test	Infancy (<2 yrs)	Infancy (<2 yrs)	0
f.MSV000081477/ccms_peak/mzXML/Plate5/C100_GD3_01_783.mzML	Test	Later Adulthood (>65 yrs)	Later Adulthood (>65 yrs)	0
f.MSV000081571/ccms_peak/data_mzxml/samples/14HM606.M_GG7_01_2997.mzML	Test	Early Adulthood (18 yrs < x <= 45 yrs)	Early Adulthood (18 yrs < x <= 45 yrs)	0
f.MSV000080918/ccms_peak/Steatohepatitis progresses to cancer via immunosuppression of HCC directed CD8+ T cells/SS251_RF5_01_7598.mzML	Test	Infancy (<2 yrs)	Infancy (<2 yrs)	0
f.MSV000082262/ccms_peak/mzxml_files/samples/162493-NH010-St1-JJK_BB4_01_11536.mzML	Test	Adolescence (8 yrs < x <= 18 yrs)	Adolescence (8 yrs < x <= 18 yrs)	0
f.MSV000081080/ccms_peak/mzXML/Plate 1/Sample/C18p_5uL_Bode_Sample_GD7_01_26041.mzXML	Test	Later Adulthood (>65 yrs)	Infancy (<2 yrs)	0
f.MSV000083462/ccms_peak/Stool_verified/mzXML_data_7/Samples/11712.SUBJECT31.STOOL.706.mzML	Test	Infancy (<2 yrs)	Infancy (<2 yrs)	0
f.MSV000083462/ccms_peak/Oral_verified/mzXML_data_14/Samples/11712.SUBJECT11.ORAL.56.mzML	Test	Infancy (<2 yrs)	Infancy (<2 yrs)	0
f.MSV000081571/ccms_peak/data_mzxml/samples/14HM121.M_5x_BC6_01_2820.mzML	Test	Early Adulthood (18 yrs < x <= 45 yrs)	Early Adulthood (18 yrs < x <= 45 yrs)	0
f.MSV000083666/ccms_peak/mzxml/samples/GF26.D10_BF9_01_41864.mzML	Test	Infancy (<2 yrs)	Infancy (<2 yrs)	0
f.MSV000081571/ccms_peak/data_mzxml/samples/14HM449.M_5x_GA4_01_2383.mzML	Test	Early Adulthood (18 yrs < x <= 45 yrs)	Early Adulthood (18 yrs < x <= 45 yrs)	0
f.MSV000081477/ccms_peak/mzXML/Plate5/C131_GC7_01_773.mzML	Test	Later Adulthood (>65 yrs)	Later Adulthood (>65 yrs)	0
f.MSV000083077/ccms_peak/Plate2/PHT_20_084_Cort_1200.mzML	Test	Early Adulthood (18 yrs < x <= 45 yrs)	Middle Adulthood (45 yrs < x <= 65 yrs)	0
f.MSV000080918/ccms_peak/Steatohepatitis progresses to cancer via immunosuppression of HCC directed CD8+ T cells/SS291_RA12_01_7645.mzML	Test	Infancy (<2 yrs)	Infancy (<2 yrs)	0
f.MSV000080673/ccms_peak/2017.AmericanGut3K.mzXMLfiles/Samples/000030357_RE10_01_6615.mzML	Test	Later Adulthood (>65 yrs)	Early Adulthood (18 yrs < x <= 45 yrs)	0
f.MSV000082608/ccms_peak/raw_files/samples/post_stress/BBS/81640.mzML	Test	Infancy (<2 yrs)	Infancy (<2 yrs)	0
f.MSV000082962/ccms_peak/Branch_Bridal/Samples/Infected/11-19-6_37_BD5_01_30639.mzML	Test	Infancy (<2 yrs)	Infancy (<2 yrs)	0
f.MSV000082261/ccms_peak/raw_files/samples/11129_OH006_JJK_Ur.mzML	Test	Adolescence (8 yrs < x <= 18 yrs)	Adolescence (8 yrs < x <= 18 yrs)	0
f.MSV000081080/ccms_peak/mzXML/Plate 5/Sample/C18p_5uL_Bode_Sample_GA12_01_26480.mzXML	Test	Later Adulthood (>65 yrs)	Later Adulthood (>65 yrs)	0
f.MSV000080673/ccms_peak/2017.AmericanGut3K.mzXMLfiles/Samples/000031812_RD4_01_4241.mzML	Test	Middle Adulthood (45 yrs < x <= 65 yrs)	Early Adulthood (18 yrs < x <= 45 yrs)	0
f.MSV000082630/ccms_peak/raw_files/samples/Subject_32/18NAVY32_14_plasma.mzML	Test	Early Adulthood (18 yrs < x <= 45 yrs)	Early Adulthood (18 yrs < x <= 45 yrs)	0
f.MSV000080918/ccms_peak/Steatohepatitis progresses to cancer via immunosuppression of HCC directed CD8+ T cells/SS331_RE4_01_7689.mzML	Test	Infancy (<2 yrs)	Infancy (<2 yrs)	0
f.MSV000080673/ccms_peak/2017.AmericanGut3K.mzXMLfiles/Samples/000030983_RB9_01_3957.mzML	Test	Middle Adulthood (45 yrs < x <= 65 yrs)	Later Adulthood (>65 yrs)	0
f.MSV000083559/ccms_peak/Raw_Files/Plate3/11713.14.O.14E.mzML	Test	Infancy (<2 yrs)	Infancy (<2 yrs)	0
f.MSV000082962/ccms_peak/Branch_Bridal/Samples/Infected/11-19-3_39_BH7_01_30479.mzML	Test	Infancy (<2 yrs)	Infancy (<2 yrs)	0
f.MSV000080673/ccms_peak/2017.AmericanGut3K.mzXMLfiles/Samples/000029984_RC11_01_5474.mzML	Test	Middle Adulthood (45 yrs < x <= 65 yrs)	Early Adulthood (18 yrs < x <= 45 yrs)	0
f.MSV000082650/ccms_peak/raw_files/samples/M035_neg1.mzML	Test	Infancy (<2 yrs)	Infancy (<2 yrs)	0
f.MSV000083462/ccms_peak/Skin_verified/skin_data_mzxml_13/Samples/11712.SUBJECT25.SKIN.544.mzML	Test	Infancy (<2 yrs)	Infancy (<2 yrs)	0
f.MSV000081486/ccms_peak/mzXML/2017_study_malawi/samples/FB00862370_RD1_01_14911.mzML	Test	Infancy (<2 yrs)	Infancy (<2 yrs)	0
f.MSV000080976/ccms_peak/fecal_samples_no_dup_mzxml/P5_RE7_01_9675.mzML	Test	Later Adulthood (>65 yrs)	Infancy (<2 yrs)	0
f.MSV000080918/ccms_peak/Steatohepatitis progresses to cancer via immunosuppression of HCC directed CD8+ T cells/SS450_RG6_01_7824.mzML	Test	Infancy (<2 yrs)	Infancy (<2 yrs)	0
f.MSV000080673/ccms_peak/2017.AmericanGut3K.mzXMLfiles/Samples/000030136_RC4_01_6693.mzML	Test	Middle Adulthood (45 yrs < x <= 65 yrs)	Early Adulthood (18 yrs < x <= 45 yrs)	0
f.MSV000083462/ccms_peak/Skin_verified/skin_data_mzxml_12/Samples/11712.SUBJECT35.SKIN.760.mzML	Test	Infancy (<2 yrs)	Infancy (<2 yrs)	0
f.MSV000081351/ccms_peak/mzXML_Files/Rhee_3/38786.mzXML	Test	Infancy (<2 yrs)	Infancy (<2 yrs)	0
f.MSV000081486/ccms_peak/mzXML/2017_study_malawi/samples/FB00858323_RE1_01_15259.mzML	Test	Infancy (<2 yrs)	Infancy (<2 yrs)	0
f.MSV000081571/ccms_peak/data_mzxml/samples/14HM88.M_GH5_01_2194.mzML	Test	Early Adulthood (18 yrs < x <= 45 yrs)	Early Adulthood (18 yrs < x <= 45 yrs)	0
f.MSV000080673/ccms_peak/2017.AmericanGut3K.mzXMLfiles/Samples/000022262_RE9_01_5164.mzML	Test	Middle Adulthood (45 yrs < x <= 65 yrs)	Adolescence (8 yrs < x <= 18 yrs)	0
f.MSV000080918/ccms_peak/Steatohepatitis progresses to cancer via immunosuppression of HCC directed CD8+ T cells/SS435_RF3_01_7808.mzML	Test	Infancy (<2 yrs)	Infancy (<2 yrs)	0
f.MSV000080673/ccms_peak/2017.AmericanGut3K.mzXMLfiles/Samples/000038425_RB4_01_6236.mzML	Test	Middle Adulthood (45 yrs < x <= 65 yrs)	Middle Adulthood (45 yrs < x <= 65 yrs)	0
f.MSV000080673/ccms_peak/2017.AmericanGut3K.mzXMLfiles/Samples/000036978_RC5_01_4007.mzML	Test	Middle Adulthood (45 yrs < x <= 65 yrs)	Early Adulthood (18 yrs < x <= 45 yrs)	0
f.MSV000081571/ccms_peak/data_mzxml/samples/14HM162.M_5x_BG3_01_2874.mzML	Test	Early Adulthood (18 yrs < x <= 45 yrs)	Early Adulthood (18 yrs < x <= 45 yrs)	0
f.MSV000082490/ccms_peak/mzXML/Samples/Skin/SH15-83_RD2_01_27425.mzML	Test	Adolescence (8 yrs < x <= 18 yrs)	Early Childhood (2 yrs < x <=8 yrs)	0
f.MSV000083462/ccms_peak/Skin_verified/skin_data_mzxml_13/Samples/11712.SUBJECT41.SKIN.948.mzML	Test	Infancy (<2 yrs)	Infancy (<2 yrs)	0
f.MSV000080918/ccms_peak/Steatohepatitis progresses to cancer via immunosuppression of HCC directed CD8+ T cells/SS65_RF5_01_7378.mzML	Test	Infancy (<2 yrs)	Infancy (<2 yrs)	0
f.MSV000082582/ccms_peak/raw_files/samples/day_neg1/prebiotic_food/25_Prebiotic_NLD_SD_1.mzML	Test	Infancy (<2 yrs)	Infancy (<2 yrs)	0
f.MSV000080918/ccms_peak/Steatohepatitis progresses to cancer via immunosuppression of HCC directed CD8+ T cells/SS339_RE12_01_7697.mzML	Test	Infancy (<2 yrs)	Infancy (<2 yrs)	0
f.MSV000082650/ccms_peak/raw_files/samples/M092_neg1.mzML	Test	Infancy (<2 yrs)	Infancy (<2 yrs)	0
f.MSV000083462/ccms_peak/Skin_verified/skin_data_mzxml_10/Samples/11712.SUBJECT42.SKIN.1001.mzML	Test	Infancy (<2 yrs)	Infancy (<2 yrs)	0
f.MSV000082608/ccms_peak/raw_files/samples/surgery/MV/81475.mzML	Test	Infancy (<2 yrs)	Infancy (<2 yrs)	0
f.MSV000082045/ccms_peak/HMP/Samples/Anaerobic_RCM_189_RD6_01_22144.mzML	Test	Infancy (<2 yrs)	Infancy (<2 yrs)	0
f.MSV000083462/ccms_peak/Skin_verified/skin_data_mzxml_13/Samples/11712.SUBJECT17.SKIN.237.mzML	Test	Infancy (<2 yrs)	Infancy (<2 yrs)	0
f.MSV000080673/ccms_peak/2017.AmericanGut3K.mzXMLfiles/Samples/000028167_RH3_01_5421.mzML	Test	Middle Adulthood (45 yrs < x <= 65 yrs)	Middle Adulthood (45 yrs < x <= 65 yrs)	0
f.MSV000083077/ccms_peak/Plate2/PHT_20_101_Cort_1000.mzML	Test	Early Adulthood (18 yrs < x <= 45 yrs)	Early Adulthood (18 yrs < x <= 45 yrs)	0
f.MSV000080673/ccms_peak/2017.AmericanGut3K.mzXMLfiles/Samples/000002502_RA8_01_3984.mzML	Test	Middle Adulthood (45 yrs < x <= 65 yrs)	Later Adulthood (>65 yrs)	0
f.MSV000080918/ccms_peak/Steatohepatitis progresses to cancer via immunosuppression of HCC directed CD8+ T cells/SS14_RB2_01_7322.mzML	Test	Infancy (<2 yrs)	Infancy (<2 yrs)	0
f.MSV000080673/ccms_peak/2017.AmericanGut3K.mzXMLfiles/Samples/000026077_RC8_01_4231.mzML	Test	Middle Adulthood (45 yrs < x <= 65 yrs)	Middle Adulthood (45 yrs < x <= 65 yrs)	0
f.MSV000082647/ccms_peak/raw_files/samples/81939.mzML	Test	Infancy (<2 yrs)	Infancy (<2 yrs)	0
f.MSV000080673/ccms_peak/2017.AmericanGut3K.mzXMLfiles/Samples/000037563_RG3_01_4058.mzML	Test	Early Childhood (2 yrs < x <=8 yrs)	Middle Adulthood (45 yrs < x <= 65 yrs)	0
f.MSV000081571/ccms_peak/data_mzxml/samples/14HM435.M_5x_BG12_01_2364.mzML	Test	Early Adulthood (18 yrs < x <= 45 yrs)	Early Adulthood (18 yrs < x <= 45 yrs)	0
f.MSV000082582/ccms_peak/raw_files/samples/day_60/prebiotic_food/37_Prebiotic_NLD_HC_3.mzML	Test	Infancy (<2 yrs)	Infancy (<2 yrs)	0
f.MSV000082045/ccms_peak/HMP/Samples/Aerobic_RCM_341_RG2_01_22596.mzML	Test	Infancy (<2 yrs)	Infancy (<2 yrs)	0
f.MSV000083666/ccms_peak/mzxml/samples/GF23.D0_BA6_01_41898.mzML	Test	Infancy (<2 yrs)	Infancy (<2 yrs)	0
f.MSV000082962/ccms_peak/Branch_Bridal/Samples/Infected/11-19-5_12_RG9_01_30576.mzML	Test	Infancy (<2 yrs)	Infancy (<2 yrs)	0
f.MSV000083559/ccms_peak/Raw_Files/Plate3/11713.9.O.9C.mzML	Test	Infancy (<2 yrs)	Infancy (<2 yrs)	0
f.MSV000080918/ccms_peak/Steatohepatitis progresses to cancer via immunosuppression of HCC directed CD8+ T cells/SS167_RG2_01_7500.mzML	Test	Infancy (<2 yrs)	Infancy (<2 yrs)	0
f.MSV000082045/ccms_peak/HMP/Samples/Aerobic_BHI_750_BB9_01_22693.mzML	Test	Infancy (<2 yrs)	Infancy (<2 yrs)	0
f.MSV000083462/ccms_peak/Oral_verified/mzXML_data_2/Samples/11712.SUBJECT17.ORAL.219.mzML	Test	Infancy (<2 yrs)	Infancy (<2 yrs)	0
f.MSV000080673/ccms_peak/2017.AmericanGut3K.mzXMLfiles/Samples/000006633_RD2_01_5698.mzML	Test	Adolescence (8 yrs < x <= 18 yrs)	Later Adulthood (>65 yrs)	0
f.MSV000081351/ccms_peak/mzXML_Files/Rhee_3/38763.mzXML	Test	Early Adulthood (18 yrs < x <= 45 yrs)	Early Adulthood (18 yrs < x <= 45 yrs)	0
f.MSV000082582/ccms_peak/raw_files/samples/day_41/prebiotic_food/45_Prebiotic_CDR_SD_2.mzML	Test	Infancy (<2 yrs)	Infancy (<2 yrs)	0
f.MSV000082962/ccms_peak/Branch_Bridal/Samples/Infected/11-19-4_37_RD11_01_30539.mzML	Test	Infancy (<2 yrs)	Infancy (<2 yrs)	0
f.MSV000080673/ccms_peak/2017.AmericanGut3K.mzXMLfiles/Samples/000034181_RB4_01_6128.mzML	Test	Middle Adulthood (45 yrs < x <= 65 yrs)	Adolescence (8 yrs < x <= 18 yrs)	0
f.MSV000082962/ccms_peak/Branch_Bridal/Samples/Healthy/11-20-2_11_RA2_01_30709.mzML	Test	Infancy (<2 yrs)	Infancy (<2 yrs)	0
f.MSV000083077/ccms_peak/Plate3/PHT_20_129_Cort_1000.mzML	Test	Early Adulthood (18 yrs < x <= 45 yrs)	Middle Adulthood (45 yrs < x <= 65 yrs)	0
f.MSV000083462/ccms_peak/Skin_verified/skin_data_mzxml_10/Samples/11712.SUBJECT41.SKIN.955.mzML	Test	Infancy (<2 yrs)	Infancy (<2 yrs)	0
f.MSV000081508/ccms_peak/Shiseido/Skin_samples/m03-c01-13A_GC1_01_1294.mzML	Test	Early Adulthood (18 yrs < x <= 45 yrs)	Early Adulthood (18 yrs < x <= 45 yrs)	0
f.MSV000082630/ccms_peak/raw_files/samples/Subject_24/17NAVY24_7_plasma.mzML	Test	Early Adulthood (18 yrs < x <= 45 yrs)	Early Adulthood (18 yrs < x <= 45 yrs)	0
f.MSV000082490/ccms_peak/mzXML/Samples/Skin/SH403_RB6_01_27724.mzML	Test	Early Childhood (2 yrs < x <=8 yrs)	Early Adulthood (18 yrs < x <= 45 yrs)	0
f.MSV000081571/ccms_peak/data_mzxml/samples/14HM477.M_5x_GC10_01_2414.mzML	Test	Early Adulthood (18 yrs < x <= 45 yrs)	Early Adulthood (18 yrs < x <= 45 yrs)	0
f.MSV000081571/ccms_peak/data_mzxml/samples/14HM144.M_5x_BE7_01_2850.mzML	Test	Early Adulthood (18 yrs < x <= 45 yrs)	Early Adulthood (18 yrs < x <= 45 yrs)	0
f.MSV000081477/ccms_peak/mzXML/Plate5/C119_GG5_01_829.mzML	Test	Later Adulthood (>65 yrs)	Later Adulthood (>65 yrs)	0
f.MSV000080918/ccms_peak/Steatohepatitis progresses to cancer via immunosuppression of HCC directed CD8+ T cells/SS240_RE6_01_7586.mzML	Test	Infancy (<2 yrs)	Infancy (<2 yrs)	0
f.MSV000082045/ccms_peak/HMP/Samples/Anaerobic_TSB_153_RC9_01_25845.mzML	Test	Infancy (<2 yrs)	Infancy (<2 yrs)	0
f.MSV000081080/ccms_peak/mzXML/Plate 1/Sample/C18p_5uL_Bode_Sample_GA10_01_25999.mzXML	Test	Later Adulthood (>65 yrs)	Infancy (<2 yrs)	0
f.MSV000081508/ccms_peak/Shiseido/Skin_samples/p04-f01-01B-35_GF1_01_1598.mzML	Test	Early Adulthood (18 yrs < x <= 45 yrs)	Early Adulthood (18 yrs < x <= 45 yrs)	0
f.MSV000083559/ccms_peak/Raw_Files/Plate4/11713.22.S.22B.mzML	Test	Infancy (<2 yrs)	Infancy (<2 yrs)	0
f.MSV000082602/ccms_peak/raw_files/samples/Day_41/Control/38_Control_NLD_SD_3_plasma.mzML	Test	Infancy (<2 yrs)	Infancy (<2 yrs)	0
f.MSV000083559/ccms_peak/Raw_Files/Plate3/11713.17.S.17C.mzML	Test	Infancy (<2 yrs)	Infancy (<2 yrs)	0
f.MSV000083559/ccms_peak/Raw_Files/Plate1/samples/11713.1.F.1E.mzML	Test	Infancy (<2 yrs)	Infancy (<2 yrs)	0
f.MSV000080673/ccms_peak/2017.AmericanGut3K.mzXMLfiles/Samples/000033001_RD11_01_4689.mzML	Test	Middle Adulthood (45 yrs < x <= 65 yrs)	Middle Adulthood (45 yrs < x <= 65 yrs)	0
f.MSV000083462/ccms_peak/Oral_verified/mzXML_data_2/Samples/11712.SUBJECT37.ORAL.788.mzML	Test	Infancy (<2 yrs)	Infancy (<2 yrs)	0
f.MSV000083388/ccms_peak/Negative Mode/1_n_3894_07202016.mzML	Test	Infancy (<2 yrs)	Infancy (<2 yrs)	0
f.MSV000082490/ccms_peak/mzXML/Samples/Skin/SH1023_RA2_01_27386.mzML	Test	Adolescence (8 yrs < x <= 18 yrs)	Adolescence (8 yrs < x <= 18 yrs)	0
f.MSV000081351/ccms_peak/mzXML_Files/Rhee_2/38952.mzXML	Test	Infancy (<2 yrs)	Infancy (<2 yrs)	0
f.MSV000080673/ccms_peak/2017.AmericanGut3K.mzXMLfiles/Samples/000028809_RG6_01_5080.mzML	Test	Middle Adulthood (45 yrs < x <= 65 yrs)	Middle Adulthood (45 yrs < x <= 65 yrs)	0
f.MSV000081477/ccms_peak/mzXML/Plate5/C169_GH11_01_849.mzML	Test	Later Adulthood (>65 yrs)	Later Adulthood (>65 yrs)	0
f.MSV000080673/ccms_peak/2017.AmericanGut3K.mzXMLfiles/Samples/000030745_RH10_01_5648.mzML	Test	Middle Adulthood (45 yrs < x <= 65 yrs)	Early Adulthood (18 yrs < x <= 45 yrs)	0
f.MSV000080673/ccms_peak/2017.AmericanGut3K.mzXMLfiles/Samples/000030106_RE11_01_5500.mzML	Test	Early Childhood (2 yrs < x <=8 yrs)	Middle Adulthood (45 yrs < x <= 65 yrs)	0
f.MSV000081477/ccms_peak/mzXML/Plate4/C36_BD6_01_672.mzML	Test	Later Adulthood (>65 yrs)	Later Adulthood (>65 yrs)	0
f.MSV000081351/ccms_peak/mzXML_Files/Rhee_4/38997.mzXML	Test	Infancy (<2 yrs)	Infancy (<2 yrs)	0
f.MSV000082650/ccms_peak/raw_files/samples/M034_62.mzML	Test	Infancy (<2 yrs)	Infancy (<2 yrs)	0
f.MSV000083077/ccms_peak/Plate3/PHT_20_110_Cort_1000.mzML	Test	Middle Adulthood (45 yrs < x <= 65 yrs)	Early Adulthood (18 yrs < x <= 45 yrs)	0
f.MSV000081080/ccms_peak/mzXML/Plate 4/Sample/C18p_5uL_Bode_Sample_RH12_01_26464.mzXML	Test	Later Adulthood (>65 yrs)	Later Adulthood (>65 yrs)	0
f.MSV000080673/ccms_peak/2017.AmericanGut3K.mzXMLfiles/Samples/000037501_RD12_01_4581.mzML	Test	Middle Adulthood (45 yrs < x <= 65 yrs)	Later Adulthood (>65 yrs)	0
f.MSV000082962/ccms_peak/Branch_Bridal/Samples/Healthy/11-20-5_31_RF1_01_30881.mzML	Test	Infancy (<2 yrs)	Infancy (<2 yrs)	0
f.MSV000082608/ccms_peak/raw_files/samples/surgery/MV/81587.mzML	Test	Infancy (<2 yrs)	Infancy (<2 yrs)	0
f.MSV000080976/ccms_peak/fecal_samples_controls/QC_start_2_RA2_01_9250.mzML	Test	Later Adulthood (>65 yrs)	Later Adulthood (>65 yrs)	0
f.MSV000081571/ccms_peak/data_mzxml/samples/14HM142.M_5x_BE5_01_2847.mzML	Test	Early Adulthood (18 yrs < x <= 45 yrs)	Early Adulthood (18 yrs < x <= 45 yrs)	0
f.MSV000082608/ccms_peak/raw_files/samples/pre_sleep_deprivation/BBS/81713.mzML	Test	Infancy (<2 yrs)	Infancy (<2 yrs)	0
f.MSV000081508/ccms_peak/Shiseido/Skin_samples/p02-c06-03A-12_GC6_01_1467.mzML	Test	Early Adulthood (18 yrs < x <= 45 yrs)	Early Adulthood (18 yrs < x <= 45 yrs)	0
f.MSV000082262/ccms_peak/mzxml_files/samples/162010-OT1D006-St1-JJK_GB4_01_11653.mzML	Test	Early Childhood (2 yrs < x <=8 yrs)	Early Childhood (2 yrs < x <=8 yrs)	0
f.MSV000083462/ccms_peak/Oral_verified/mzXML_data_9/Samples/11712.SUBJECT21.ORAL.442.B.mzML	Test	Infancy (<2 yrs)	Infancy (<2 yrs)	0
f.MSV000083077/ccms_peak/Plate1/PHT_20_023_Cort_Waking.mzML	Test	Early Adulthood (18 yrs < x <= 45 yrs)	Middle Adulthood (45 yrs < x <= 65 yrs)	0
f.MSV000081080/ccms_peak/mzXML/Plate 2/Sample/C18p_5uL_Bode_Sample_RH2_01_26208.mzXML	Test	Later Adulthood (>65 yrs)	Later Adulthood (>65 yrs)	0
f.MSV000083462/ccms_peak/Skin_verified/skin_data_mzxml_13/Samples/11712.SUBJECT26.SKIN.564.mzML	Test	Infancy (<2 yrs)	Infancy (<2 yrs)	0
f.MSV000081351/ccms_peak/mzXML_Files/Rhee_1/38959.mzXML	Test	Infancy (<2 yrs)	Infancy (<2 yrs)	0
f.MSV000080673/ccms_peak/2017.AmericanGut3K.mzXMLfiles/Samples/000028085_RF6_01_4269.mzML	Test	Middle Adulthood (45 yrs < x <= 65 yrs)	Early Adulthood (18 yrs < x <= 45 yrs)	0
f.MSV000082962/ccms_peak/Branch_Bridal/Samples/Infected/11-19-2_21_BB9_01_30403.mzML	Test	Infancy (<2 yrs)	Infancy (<2 yrs)	0
f.MSV000081080/ccms_peak/mzXML/Plate 3/Sample/C18p_5uL_Bode_Sample_GH2_01_26330.mzXML	Test	Later Adulthood (>65 yrs)	Later Adulthood (>65 yrs)	0
f.MSV000080976/ccms_peak/fecal_samples_no_dup_mzxml/P5_RB2_01_9628.mzML	Test	Later Adulthood (>65 yrs)	Infancy (<2 yrs)	0
f.MSV000080673/ccms_peak/2017.AmericanGut3K.mzXMLfiles/Samples/000026119_RE9_01_5608.mzML	Test	Middle Adulthood (45 yrs < x <= 65 yrs)	Early Adulthood (18 yrs < x <= 45 yrs)	0
f.MSV000082045/ccms_peak/HMP/Samples/Anaerobic_RCM_490_RB12_01_22295.mzML	Test	Infancy (<2 yrs)	Infancy (<2 yrs)	0
f.MSV000081571/ccms_peak/data_mzxml/samples/14HM309.M_5x_BD7_01_2601.mzML	Test	Early Adulthood (18 yrs < x <= 45 yrs)	Early Adulthood (18 yrs < x <= 45 yrs)	0
f.MSV000082649/ccms_peak/raw_files/samples/M080_plasma.mzML	Test	Infancy (<2 yrs)	Infancy (<2 yrs)	0
f.MSV000082490/ccms_peak/mzXML/Samples/Skin/SH47_RE10_01_27446.mzML	Test	Early Childhood (2 yrs < x <=8 yrs)	Early Adulthood (18 yrs < x <= 45 yrs)	0
f.MSV000080673/ccms_peak/2017.AmericanGut3K.mzXMLfiles/Samples/000006514_RF1_01_6398.mzML	Test	Early Childhood (2 yrs < x <=8 yrs)	Later Adulthood (>65 yrs)	0
f.MSV000082962/ccms_peak/Branch_Bridal/Samples/Infected/11-19-6_24_BC4_01_30625.mzML	Test	Infancy (<2 yrs)	Infancy (<2 yrs)	0
f.MSV000080673/ccms_peak/2017.AmericanGut3K.mzXMLfiles/Samples/000010069_RE3_01_6386.mzML	Test	Early Adulthood (18 yrs < x <= 45 yrs)	Later Adulthood (>65 yrs)	0
f.MSV000081571/ccms_peak/data_mzxml/samples/14HM247.M_5x_GF11_01_2754.mzML	Test	Early Adulthood (18 yrs < x <= 45 yrs)	Early Adulthood (18 yrs < x <= 45 yrs)	0
f.MSV000081080/ccms_peak/mzXML/Plate 3/Sample/C18p_5uL_Bode_Sample_GC3_01_26257.mzXML	Test	Later Adulthood (>65 yrs)	Later Adulthood (>65 yrs)	0
f.MSV000083462/ccms_peak/Oral_verified/mzXML_data_14/Samples/11712.SUBJECT4.ORAL.847.mzML	Test	Infancy (<2 yrs)	Infancy (<2 yrs)	0
f.MSV000082630/ccms_peak/raw_files/samples/Subject_9/16NAVY09_20_plasma.mzML	Test	Early Adulthood (18 yrs < x <= 45 yrs)	Early Adulthood (18 yrs < x <= 45 yrs)	0
f.MSV000082630/ccms_peak/raw_files/samples/Subject_14/16NAVY14_3_plasma.mzML	Test	Early Adulthood (18 yrs < x <= 45 yrs)	Early Adulthood (18 yrs < x <= 45 yrs)	0
f.MSV000083462/ccms_peak/Skin_verified/skin_data_mzxml_12/Samples/11712.SUBJECT8.SKIN.1133.mzML	Test	Infancy (<2 yrs)	Infancy (<2 yrs)	0
f.MSV000082962/ccms_peak/Branch_Bridal/Samples/Healthy/11-20-6_15_RB8_01_30944.mzML	Test	Infancy (<2 yrs)	Infancy (<2 yrs)	0
f.MSV000081080/ccms_peak/mzXML/Plate 5/Sample/C18p_5uL_Bode_Sample_GD12_01_26525.mzXML	Test	Later Adulthood (>65 yrs)	Later Adulthood (>65 yrs)	0
f.MSV000082962/ccms_peak/Branch_Bridal/Samples/Infected/11-19-3_32_BG12_01_30471.mzML	Test	Infancy (<2 yrs)	Infancy (<2 yrs)	0
f.MSV000081351/ccms_peak/mzXML_Files/Rhee_2/38781.mzXML	Test	Early Adulthood (18 yrs < x <= 45 yrs)	Early Adulthood (18 yrs < x <= 45 yrs)	0
f.MSV000080673/ccms_peak/2017.AmericanGut3K.mzXMLfiles/Samples/000036136_RF8_01_6293.mzML	Test	Middle Adulthood (45 yrs < x <= 65 yrs)	Early Adulthood (18 yrs < x <= 45 yrs)	0
f.MSV000080673/ccms_peak/2017.AmericanGut3K.mzXMLfiles/Samples/000036455_RE11_01_4838.mzML	Test	Middle Adulthood (45 yrs < x <= 65 yrs)	Middle Adulthood (45 yrs < x <= 65 yrs)	0
f.MSV000083559/ccms_peak/Raw_Files/Plate3/11713.10.S.10A.mzML	Test	Infancy (<2 yrs)	Infancy (<2 yrs)	0
f.MSV000081571/ccms_peak/data_mzxml/samples/14HM74.M_GG4_01_2180.mzML	Test	Early Adulthood (18 yrs < x <= 45 yrs)	Early Adulthood (18 yrs < x <= 45 yrs)	0
f.MSV000080673/ccms_peak/2017.AmericanGut3K.mzXMLfiles/Samples/000034247_RD10_01_6048.mzML	Test	Middle Adulthood (45 yrs < x <= 65 yrs)	Middle Adulthood (45 yrs < x <= 65 yrs)	0
f.MSV000080673/ccms_peak/2017.AmericanGut3K.mzXMLfiles/Samples/000035774_RC11_01_4346.mzML	Test	Middle Adulthood (45 yrs < x <= 65 yrs)	Middle Adulthood (45 yrs < x <= 65 yrs)	0
f.MSV000083559/ccms_peak/Raw_Files/Plate1/samples/11713.8.F.8F.mzML	Test	Infancy (<2 yrs)	Infancy (<2 yrs)	0
f.MSV000082582/ccms_peak/raw_files/samples/day_60/control_food/55_Control_CDR_SD_3.mzML	Test	Infancy (<2 yrs)	Infancy (<2 yrs)	0
f.MSV000083462/ccms_peak/Stool_verified/mzXML_data_4/Samples/11712.SUBJECT30.STOOL.688.mzML	Test	Infancy (<2 yrs)	Infancy (<2 yrs)	0
f.MSV000082045/ccms_peak/HMP/Samples/Aerobic_RCM_638_RD5_01_22560.mzML	Test	Infancy (<2 yrs)	Infancy (<2 yrs)	0
f.MSV000081486/ccms_peak/mzXML/2017_study_malawi/samples/FB00922241_RE6_01_14697.mzML	Test	Infancy (<2 yrs)	Infancy (<2 yrs)	0
f.MSV000083666/ccms_peak/mzxml/samples/GF3.D0_BG2_01_41870.mzML	Test	Infancy (<2 yrs)	Infancy (<2 yrs)	0
f.MSV000080673/ccms_peak/2017.AmericanGut3K.mzXMLfiles/Samples/000035420_RF4_01_4844.mzML	Test	Middle Adulthood (45 yrs < x <= 65 yrs)	Middle Adulthood (45 yrs < x <= 65 yrs)	0
f.MSV000082630/ccms_peak/raw_files/samples/Subject_25/17NAVY25_7_plasma.mzML	Test	Early Adulthood (18 yrs < x <= 45 yrs)	Early Adulthood (18 yrs < x <= 45 yrs)	0
f.MSV000081486/ccms_peak/mzXML/2017_study_malawi/samples/FB00942368_RE9_01_15377.mzML	Test	Infancy (<2 yrs)	Infancy (<2 yrs)	0
f.MSV000080673/ccms_peak/2017.AmericanGut3K.mzXMLfiles/Samples/000023180_RH7_01_6209.mzML	Test	Middle Adulthood (45 yrs < x <= 65 yrs)	Middle Adulthood (45 yrs < x <= 65 yrs)	0
f.MSV000083077/ccms_peak/Plate1/PHT_20_072_Cort_Waking.mzML	Test	Middle Adulthood (45 yrs < x <= 65 yrs)	Early Adulthood (18 yrs < x <= 45 yrs)	0
f.MSV000082582/ccms_peak/raw_files/samples/day_60/control_food/88_Control_NLD_HC_3.mzML	Test	Infancy (<2 yrs)	Infancy (<2 yrs)	0
f.MSV000083462/ccms_peak/Stool_verified/mzXML_data_5/Samples/11712.SUBJECT17.STOOL.267.mzML	Test	Infancy (<2 yrs)	Infancy (<2 yrs)	0
f.MSV000081477/ccms_peak/mzXML/Plate6/C195_GH3_01_958.mzML	Test	Later Adulthood (>65 yrs)	Later Adulthood (>65 yrs)	0
f.MSV000083077/ccms_peak/Plate2/PHT_20_091_Cort_1000.mzML	Test	Middle Adulthood (45 yrs < x <= 65 yrs)	Middle Adulthood (45 yrs < x <= 65 yrs)	0
f.MSV000083077/ccms_peak/Plate1/PHT_20_049_Cort_Waking.mzML	Test	Early Adulthood (18 yrs < x <= 45 yrs)	Middle Adulthood (45 yrs < x <= 65 yrs)	0
f.MSV000081486/ccms_peak/mzXML/2017_study_malawi/samples/FB00056086_RB7_01_14891.mzML	Test	Infancy (<2 yrs)	Infancy (<2 yrs)	0
f.MSV000081571/ccms_peak/data_mzxml/samples/14HM553.M_GB9_01_2929.mzML	Test	Early Adulthood (18 yrs < x <= 45 yrs)	Early Adulthood (18 yrs < x <= 45 yrs)	0
f.MSV000080673/ccms_peak/2017.AmericanGut3K.mzXMLfiles/Samples/000023881_RA3_01_5329.mzML	Test	Middle Adulthood (45 yrs < x <= 65 yrs)	Later Adulthood (>65 yrs)	0
f.MSV000083462/ccms_peak/Oral_verified/mzXML_data_14/Samples/11712.SUBJECT30.ORAL.653.mzML	Test	Infancy (<2 yrs)	Infancy (<2 yrs)	0
f.MSV000081508/ccms_peak/Shiseido/Skin_samples/p06-a11-02A-51_GA11_01_1703.mzML	Test	Early Adulthood (18 yrs < x <= 45 yrs)	Early Adulthood (18 yrs < x <= 45 yrs)	0
f.MSV000082045/ccms_peak/HMP/Samples/Anaerobic_RCM_515_RD12_01_22321.mzML	Test	Infancy (<2 yrs)	Infancy (<2 yrs)	0
f.MSV000081080/ccms_peak/mzXML/Plate 5/Sample/C18p_5uL_Bode_Sample_GD5_01_26518.mzXML	Test	Later Adulthood (>65 yrs)	Later Adulthood (>65 yrs)	0
f.MSV000082962/ccms_peak/Branch_Bridal/Samples/Infected/11-19-3_48_RA4_01_30493.mzML	Test	Infancy (<2 yrs)	Infancy (<2 yrs)	0
f.MSV000083559/ccms_peak/Raw_Files/Plate2/11713.19.F.19B.WYD9.mzML	Test	Infancy (<2 yrs)	Infancy (<2 yrs)	0
f.MSV000082962/ccms_peak/Branch_Bridal/Samples/Infected/11-19-1_24_RH2_01_30370.mzML	Test	Infancy (<2 yrs)	Infancy (<2 yrs)	0
f.MSV000082045/ccms_peak/HMP/Samples/Aerobic_RCM_900_RC11_01_22553.mzML	Test	Infancy (<2 yrs)	Infancy (<2 yrs)	0
f.MSV000080673/ccms_peak/2017.AmericanGut3K.mzXMLfiles/Samples/000036058_RC12_01_6257.mzML	Test	Middle Adulthood (45 yrs < x <= 65 yrs)	Early Adulthood (18 yrs < x <= 45 yrs)	0
f.MSV000082962/ccms_peak/Branch_Bridal/Samples/Healthy/11-20-5_6_RC12_01_30853.mzML	Test	Infancy (<2 yrs)	Infancy (<2 yrs)	0
f.MSV000081080/ccms_peak/mzXML/Plate 5/Sample/C18p_5uL_Bode_Sample_GC7_01_26506.mzXML	Test	Later Adulthood (>65 yrs)	Later Adulthood (>65 yrs)	0
f.MSV000082582/ccms_peak/raw_files/samples/day_neg1/prebiotic_food/101_Prebiotic_CDR_SD_1.mzML	Test	Infancy (<2 yrs)	Infancy (<2 yrs)	0
f.MSV000082630/ccms_peak/raw_files/samples/Subject_5/16NAVY05_16_plasma.mzML	Test	Early Adulthood (18 yrs < x <= 45 yrs)	Early Adulthood (18 yrs < x <= 45 yrs)	0
f.MSV000082582/ccms_peak/raw_files/samples/day_41/control_food/51_Control_CDR_HC_2.mzML	Test	Infancy (<2 yrs)	Infancy (<2 yrs)	0
f.MSV000083077/ccms_peak/Plate4/PHT_20_162_Cort_1200.mzML	Test	Early Adulthood (18 yrs < x <= 45 yrs)	Early Adulthood (18 yrs < x <= 45 yrs)	0
f.MSV000081571/ccms_peak/data_mzxml/samples/14HM471.M_5x_GC4_01_2408.mzML	Test	Early Adulthood (18 yrs < x <= 45 yrs)	Early Adulthood (18 yrs < x <= 45 yrs)	0
f.MSV000080673/ccms_peak/2017.AmericanGut3K.mzXMLfiles/Samples/000036904_RH10_01_6321.mzML	Test	Early Adulthood (18 yrs < x <= 45 yrs)	Early Adulthood (18 yrs < x <= 45 yrs)	0
f.MSV000081508/ccms_peak/Shiseido/Skin_samples/m04-b10-10B_BB10_01_1329.mzML	Test	Middle Adulthood (45 yrs < x <= 65 yrs)	Middle Adulthood (45 yrs < x <= 65 yrs)	0
f.MSV000080673/ccms_peak/2017.AmericanGut3K.mzXMLfiles/Samples/000028485_RE1_01_6606.mzML	Test	Middle Adulthood (45 yrs < x <= 65 yrs)	Adolescence (8 yrs < x <= 18 yrs)	0
f.MSV000081508/ccms_peak/Shiseido/Skin_samples/p04-a10-01A-30_GA10_01_1542.mzML	Test	Early Adulthood (18 yrs < x <= 45 yrs)	Early Adulthood (18 yrs < x <= 45 yrs)	0
f.MSV000082630/ccms_peak/raw_files/samples/Subject_22/17NAVY22_14_plasma.mzML	Test	Early Adulthood (18 yrs < x <= 45 yrs)	Early Adulthood (18 yrs < x <= 45 yrs)	0
f.MSV000082962/ccms_peak/Branch_Bridal/Samples/Healthy/11-20-5_38_RF8_01_30888.mzML	Test	Infancy (<2 yrs)	Infancy (<2 yrs)	0
f.MSV000080673/ccms_peak/2017.AmericanGut3K.mzXMLfiles/Samples/000030291_RA8_01_5004.mzML	Test	Middle Adulthood (45 yrs < x <= 65 yrs)	Middle Adulthood (45 yrs < x <= 65 yrs)	0
f.MSV000083077/ccms_peak/Plate2/PHT_20_087_Cort_1600.mzML	Test	Middle Adulthood (45 yrs < x <= 65 yrs)	Early Adulthood (18 yrs < x <= 45 yrs)	0
f.MSV000081080/ccms_peak/mzXML/Plate 1/Sample/C18p_5uL_Bode_Sample_GA3_01_25992.mzXML	Test	Later Adulthood (>65 yrs)	Infancy (<2 yrs)	0
f.MSV000083462/ccms_peak/Skin_verified/skin_data_mzxml_10/Samples/11712.SUBJECT40.SKIN.900.mzML	Test	Infancy (<2 yrs)	Infancy (<2 yrs)	0
f.MSV000081508/ccms_peak/Shiseido/Skin_samples/p02-d11-02B-14_GD11_01_1485.mzML	Test	Early Adulthood (18 yrs < x <= 45 yrs)	Early Adulthood (18 yrs < x <= 45 yrs)	0
f.MSV000083462/ccms_peak/Oral_verified/mzXML_data_2/Samples/11712.SUBJECT14.ORAL.122.mzML	Test	Infancy (<2 yrs)	Infancy (<2 yrs)	0
f.MSV000081080/ccms_peak/mzXML/Plate 1/Sample/C18p_5uL_Bode_Sample_GD8_01_26042.mzXML	Test	Later Adulthood (>65 yrs)	Infancy (<2 yrs)	0
f.MSV000081571/ccms_peak/data_mzxml/samples/14HM574.M_GD8_01_2956.mzML	Test	Early Adulthood (18 yrs < x <= 45 yrs)	Early Adulthood (18 yrs < x <= 45 yrs)	0
f.MSV000083462/ccms_peak/Oral_verified/mzXML_data_9/Samples/11712.SUBJECT18.ORAL.288.mzML	Test	Infancy (<2 yrs)	Infancy (<2 yrs)	0
f.MSV000083462/ccms_peak/Skin_verified/skin_data_mzxml_11/Samples/11712.SUBJECT13.SKIN.111.mzML	Test	Infancy (<2 yrs)	Infancy (<2 yrs)	0
f.MSV000080673/ccms_peak/2017.AmericanGut3K.mzXMLfiles/Samples/000036720_RD9_01_6267.mzML	Test	Middle Adulthood (45 yrs < x <= 65 yrs)	Middle Adulthood (45 yrs < x <= 65 yrs)	0
f.MSV000082962/ccms_peak/Branch_Bridal/Samples/Infected/11-19-2_14_BB2_01_30396.mzML	Test	Infancy (<2 yrs)	Infancy (<2 yrs)	0
f.MSV000083559/ccms_peak/Raw_Files/Plate4/11713.6.S.6D.mzML	Test	Infancy (<2 yrs)	Infancy (<2 yrs)	0
f.MSV000082962/ccms_peak/Branch_Bridal/Samples/Infected/11-19-3_34_BH2_01_30474.mzML	Test	Infancy (<2 yrs)	Infancy (<2 yrs)	0
f.MSV000082630/ccms_peak/raw_files/samples/Subject_2/15NAVY02_16_plasma.mzML	Test	Early Adulthood (18 yrs < x <= 45 yrs)	Early Adulthood (18 yrs < x <= 45 yrs)	0
f.MSV000081486/ccms_peak/mzXML/2017_study_malawi/samples/FB00942909_RA3_01_15650.mzML	Test	Infancy (<2 yrs)	Infancy (<2 yrs)	0
f.MSV000082630/ccms_peak/raw_files/samples/Subject_14/16NAVY14_15_plasma.mzML	Test	Early Adulthood (18 yrs < x <= 45 yrs)	Early Adulthood (18 yrs < x <= 45 yrs)	0
f.MSV000083462/ccms_peak/Oral_verified/mzxml_1/Samples/11712.SUBJECT12.ORAL.1229.B.mzML	Test	Infancy (<2 yrs)	Infancy (<2 yrs)	0
f.MSV000083559/ccms_peak/Raw_Files/Plate2/11713.16.O.16D.mzML	Test	Infancy (<2 yrs)	Infancy (<2 yrs)	0
f.MSV000081571/ccms_peak/data_mzxml/samples/14HM495.M_5x_GE6_01_2435.mzML	Test	Early Adulthood (18 yrs < x <= 45 yrs)	Early Adulthood (18 yrs < x <= 45 yrs)	0
f.MSV000082629/ccms_peak/raw_files/samples/16NAVY12_V2_20160814.mzML	Test	Early Adulthood (18 yrs < x <= 45 yrs)	Early Adulthood (18 yrs < x <= 45 yrs)	0
f.MSV000080673/ccms_peak/2017.AmericanGut3K.mzXMLfiles/Samples/000023680_redo_RG3_01_5297.mzML	Test	Early Childhood (2 yrs < x <=8 yrs)	Middle Adulthood (45 yrs < x <= 65 yrs)	0
f.MSV000083559/ccms_peak/Raw_Files/Plate6/11713.20.O.20E.WGD4.mzML	Test	Infancy (<2 yrs)	Infancy (<2 yrs)	0
f.MSV000082962/ccms_peak/Branch_Bridal/Samples/Healthy/11-20-5_64_RH10_01_30916.mzML	Test	Infancy (<2 yrs)	Infancy (<2 yrs)	0
f.MSV000083462/ccms_peak/Stool_verified/mzXML_data_5/Samples/11712.SUBJECT12.STOOL.98.mzML	Test	Infancy (<2 yrs)	Infancy (<2 yrs)	0
f.MSV000083077/ccms_peak/Plate1/PHT_20_047_Cort_1600.mzML	Test	Middle Adulthood (45 yrs < x <= 65 yrs)	Early Adulthood (18 yrs < x <= 45 yrs)	0
f.MSV000080673/ccms_peak/2017.AmericanGut3K.mzXMLfiles/Samples/000023911_RB2_01_4435.mzML	Test	Middle Adulthood (45 yrs < x <= 65 yrs)	Middle Adulthood (45 yrs < x <= 65 yrs)	0
f.MSV000080673/ccms_peak/2017.AmericanGut3K.mzXMLfiles/Samples/000036093_RD1_01_5587.mzML	Test	Early Adulthood (18 yrs < x <= 45 yrs)	Early Adulthood (18 yrs < x <= 45 yrs)	0
f.MSV000083077/ccms_peak/Plate2/PHT_20_092_Cort_1900.mzML	Test	Middle Adulthood (45 yrs < x <= 65 yrs)	Middle Adulthood (45 yrs < x <= 65 yrs)	0
f.MSV000082608/ccms_peak/raw_files/samples/necropsy/BBS/81887.mzML	Test	Infancy (<2 yrs)	Infancy (<2 yrs)	0
f.MSV000081351/ccms_peak/mzXML_Files/Rhee_3/39051.mzXML	Test	Infancy (<2 yrs)	Infancy (<2 yrs)	0
f.MSV000082962/ccms_peak/Branch_Bridal/Samples/Healthy/11-20-4_12_RF10_01_30782.mzML	Test	Infancy (<2 yrs)	Infancy (<2 yrs)	0
f.MSV000080918/ccms_peak/Steatohepatitis progresses to cancer via immunosuppression of HCC directed CD8+ T cells/SS172_RG7_01_7505.mzML	Test	Infancy (<2 yrs)	Infancy (<2 yrs)	0
f.MSV000083462/ccms_peak/Skin_verified/skin_data_mzxml_11/Samples/11712.SUBJECT4.SKIN.859.mzML	Test	Infancy (<2 yrs)	Infancy (<2 yrs)	0
f.MSV000081571/ccms_peak/data_mzxml/samples/14HM502.M_5x_GF2_01_2443.mzML	Test	Early Adulthood (18 yrs < x <= 45 yrs)	Early Adulthood (18 yrs < x <= 45 yrs)	0
f.MSV000080918/ccms_peak/Steatohepatitis progresses to cancer via immunosuppression of HCC directed CD8+ T cells/SS342_RF3_01_7701.mzML	Test	Infancy (<2 yrs)	Infancy (<2 yrs)	0
f.MSV000082650/ccms_peak/raw_files/samples/M062_48.mzML	Test	Infancy (<2 yrs)	Infancy (<2 yrs)	0
f.MSV000081508/ccms_peak/Shiseido/Skin_samples/p04-c07-01A-33_GC7_01_1565.mzML	Test	Early Adulthood (18 yrs < x <= 45 yrs)	Early Adulthood (18 yrs < x <= 45 yrs)	0
f.MSV000082582/ccms_peak/raw_files/samples/day_60/control_food/84_Control_NLD_HC_3.mzML	Test	Infancy (<2 yrs)	Infancy (<2 yrs)	0
f.MSV000083462/ccms_peak/Stool_verified/mzXML_data_7/Samples/11712.SUBJECT30.STOOL.677.mzML	Test	Infancy (<2 yrs)	Infancy (<2 yrs)	0
f.MSV000082045/ccms_peak/HMP/Samples/Aerobic_TSB_140_RC6_01_22208.mzML	Test	Infancy (<2 yrs)	Infancy (<2 yrs)	0
f.MSV000083077/ccms_peak/Plate4/PHT_20_157_Cort_1000.mzML	Test	Early Adulthood (18 yrs < x <= 45 yrs)	Early Adulthood (18 yrs < x <= 45 yrs)	0
f.MSV000080673/ccms_peak/2017.AmericanGut3K.mzXMLfiles/Samples/000006535_RF10_01_6407.mzML	Test	Early Childhood (2 yrs < x <=8 yrs)	Middle Adulthood (45 yrs < x <= 65 yrs)	0
f.MSV000083462/ccms_peak/Stool_verified/mzXML_data_16/Samples/11712.SUBJECT50.STOOL.1257.mzML	Test	Infancy (<2 yrs)	Infancy (<2 yrs)	0
f.MSV000081351/ccms_peak/mzXML_Files/Rhee_1/38766.mzXML	Test	Infancy (<2 yrs)	Infancy (<2 yrs)	0
f.MSV000083666/ccms_peak/mzxml/samples/GF10.D11_BD12_01_41840.mzML	Test	Infancy (<2 yrs)	Infancy (<2 yrs)	0
f.MSV000080673/ccms_peak/2017.AmericanGut3K.mzXMLfiles/Samples/000032947_RF8_01_5400.mzML	Test	Middle Adulthood (45 yrs < x <= 65 yrs)	Early Adulthood (18 yrs < x <= 45 yrs)	0
f.MSV000083462/ccms_peak/Stool_verified/mzXML_data_4/Samples/11712.SUBJECT40.STOOL.928.mzML	Test	Infancy (<2 yrs)	Infancy (<2 yrs)	0
f.MSV000080673/ccms_peak/2017.AmericanGut3K.mzXMLfiles/Samples/000026662_RF9_01_5177.mzML	Test	Early Childhood (2 yrs < x <=8 yrs)	Middle Adulthood (45 yrs < x <= 65 yrs)	0
f.MSV000080673/ccms_peak/2017.AmericanGut3K.mzXMLfiles/Samples/000029219_RC10_01_5251.mzML	Test	Middle Adulthood (45 yrs < x <= 65 yrs)	Middle Adulthood (45 yrs < x <= 65 yrs)	0
f.MSV000080673/ccms_peak/2017.AmericanGut3K.mzXMLfiles/Samples/000017154_RG8_01_5523.mzML	Test	Middle Adulthood (45 yrs < x <= 65 yrs)	Early Adulthood (18 yrs < x <= 45 yrs)	0
f.MSV000081486/ccms_peak/mzXML/2017_study_malawi/samples/FB00856237_RA4_01_14643.mzML	Test	Infancy (<2 yrs)	Infancy (<2 yrs)	0
f.MSV000082602/ccms_peak/raw_files/samples/Day_41/Prebiotic/80_Prebiotic_NLD_HC_3_plasma.mzML	Test	Infancy (<2 yrs)	Infancy (<2 yrs)	0
f.MSV000081080/ccms_peak/mzXML/Plate 4/Sample/C18p_5uL_Bode_Sample_RG2_01_26440.mzXML	Test	Later Adulthood (>65 yrs)	Later Adulthood (>65 yrs)	0
f.MSV000083462/ccms_peak/Oral_verified/mzxml_1/Samples/11712.SUBJECT40.ORAL.878.mzML	Test	Infancy (<2 yrs)	Infancy (<2 yrs)	0
f.MSV000083077/ccms_peak/Plate3/PHT_20_123_Cort_Waking.mzML	Test	Early Adulthood (18 yrs < x <= 45 yrs)	Middle Adulthood (45 yrs < x <= 65 yrs)	0
f.MSV000080673/ccms_peak/2017.AmericanGut3K.mzXMLfiles/Samples/000034142_RB3_01_6015.mzML	Test	Middle Adulthood (45 yrs < x <= 65 yrs)	Later Adulthood (>65 yrs)	0
f.MSV000080673/ccms_peak/2017.AmericanGut3K.mzXMLfiles/Samples/000039898_RE6_01_4588.mzML	Test	Middle Adulthood (45 yrs < x <= 65 yrs)	Early Adulthood (18 yrs < x <= 45 yrs)	0
f.MSV000080673/ccms_peak/2017.AmericanGut3K.mzXMLfiles/Samples/000030141_RD6_01_6708.mzML	Test	Middle Adulthood (45 yrs < x <= 65 yrs)	Middle Adulthood (45 yrs < x <= 65 yrs)	0
f.MSV000083462/ccms_peak/Skin_verified/skin_data_mzxml_12/Samples/11712.SUBJECT36.SKIN.777.mzML	Test	Infancy (<2 yrs)	Infancy (<2 yrs)	0
f.MSV000081508/ccms_peak/Shiseido/Skin_samples/p02-h05-02B-20_GH5_01_1525.mzML	Test	Early Adulthood (18 yrs < x <= 45 yrs)	Early Adulthood (18 yrs < x <= 45 yrs)	0
f.MSV000083462/ccms_peak/Stool_verified/mzXML_data_5/Samples/11712.SUBJECT8.STOOL.1156.mzML	Test	Infancy (<2 yrs)	Infancy (<2 yrs)	0
f.MSV000081571/ccms_peak/data_mzxml/samples/14HM551.M_GB7_01_2927.mzML	Test	Early Adulthood (18 yrs < x <= 45 yrs)	Early Adulthood (18 yrs < x <= 45 yrs)	0
f.MSV000081080/ccms_peak/mzXML/Plate 4/Sample/C18p_5uL_Bode_Sample_RB2_01_26360.mzXML	Test	Later Adulthood (>65 yrs)	Later Adulthood (>65 yrs)	0
f.MSV000080673/ccms_peak/2017.AmericanGut3K.mzXMLfiles/Samples/000023211_RA8_01_4205.mzML	Test	Middle Adulthood (45 yrs < x <= 65 yrs)	Early Adulthood (18 yrs < x <= 45 yrs)	0
f.MSV000082630/ccms_peak/raw_files/samples/Subject_2/15NAVY02_7_plasma.mzML	Test	Early Adulthood (18 yrs < x <= 45 yrs)	Early Adulthood (18 yrs < x <= 45 yrs)	0
f.MSV000083462/ccms_peak/Stool_verified/mzXML_data_6/Samples/11712.SUBJECT9.STOOL.1215.mzML	Test	Infancy (<2 yrs)	Infancy (<2 yrs)	0
f.MSV000080673/ccms_peak/2017.AmericanGut3K.mzXMLfiles/Samples/000030418_RG7_01_5190.mzML	Test	Middle Adulthood (45 yrs < x <= 65 yrs)	Middle Adulthood (45 yrs < x <= 65 yrs)	0
f.MSV000082582/ccms_peak/raw_files/samples/day_60/control_food/68_Control_NLD_SD_3.mzML	Test	Infancy (<2 yrs)	Infancy (<2 yrs)	0
f.MSV000083538/ccms_peak/Urine_StrokeDrugs_85_T10_POS.mzML	Test	Later Adulthood (>65 yrs)	Later Adulthood (>65 yrs)	0
f.MSV000081571/ccms_peak/data_mzxml/samples/14HM396.M_5x_BD6_01_2322.mzML	Test	Early Adulthood (18 yrs < x <= 45 yrs)	Early Adulthood (18 yrs < x <= 45 yrs)	0
f.MSV000080918/ccms_peak/Steatohepatitis progresses to cancer via immunosuppression of HCC directed CD8+ T cells/SS129_RC12_01_7455.mzML	Test	Infancy (<2 yrs)	Infancy (<2 yrs)	0
f.MSV000083462/ccms_peak/Skin_verified/skin_data_mzxml_13/Samples/11712.SUBJECT19.SKIN.357.mzML	Test	Infancy (<2 yrs)	Infancy (<2 yrs)	0
f.MSV000082608/ccms_peak/raw_files/samples/pre_sleep_deprivation/BBS/81507.mzML	Test	Infancy (<2 yrs)	Infancy (<2 yrs)	0
f.MSV000083462/ccms_peak/Oral_verified/mzXML_data_8/Samples/11712.SUBJECT9.ORAL.1181.mzML	Test	Infancy (<2 yrs)	Infancy (<2 yrs)	0
f.MSV000081571/ccms_peak/data_mzxml/samples/14HM431.M_5x_BG8_01_2360.mzML	Test	Early Adulthood (18 yrs < x <= 45 yrs)	Early Adulthood (18 yrs < x <= 45 yrs)	0
f.MSV000081486/ccms_peak/mzXML/2017_study_malawi/samples/FB00942718_RD2_01_14680.mzML	Test	Infancy (<2 yrs)	Infancy (<2 yrs)	0
f.MSV000080918/ccms_peak/Steatohepatitis progresses to cancer via immunosuppression of HCC directed CD8+ T cells/SS108_RB3_01_7433.mzML	Test	Infancy (<2 yrs)	Infancy (<2 yrs)	0
f.MSV000082650/ccms_peak/raw_files/samples/M001_62.mzML	Test	Infancy (<2 yrs)	Infancy (<2 yrs)	0
f.MSV000081080/ccms_peak/mzXML/Plate 2/Sample/C18p_5uL_Bode_Sample_RG7_01_26199.mzXML	Test	Later Adulthood (>65 yrs)	Later Adulthood (>65 yrs)	0
f.MSV000080673/ccms_peak/2017.AmericanGut3K.mzXMLfiles/Samples/000031418_RG6_01_4504.mzML	Test	Early Childhood (2 yrs < x <=8 yrs)	Early Adulthood (18 yrs < x <= 45 yrs)	0
f.MSV000080976/ccms_peak/fecal_samples_controls/QC_mid28_RA2_01_9696.mzML	Test	Later Adulthood (>65 yrs)	Later Adulthood (>65 yrs)	0
f.MSV000080673/ccms_peak/2017.AmericanGut3K.mzXMLfiles/Samples/000030480_RB10_01_5901.mzML	Test	Middle Adulthood (45 yrs < x <= 65 yrs)	Middle Adulthood (45 yrs < x <= 65 yrs)	0
f.MSV000080673/ccms_peak/2017.AmericanGut3K.mzXMLfiles/Samples/000030568_RC9_01_4920.mzML	Test	Middle Adulthood (45 yrs < x <= 65 yrs)	Middle Adulthood (45 yrs < x <= 65 yrs)	0
f.MSV000083462/ccms_peak/Skin_verified/skin_data_mzxml_12/Samples/11712.SUBJECT8.SKIN.1141.mzML	Test	Infancy (<2 yrs)	Infancy (<2 yrs)	0
f.MSV000082962/ccms_peak/Branch_Bridal/Samples/Healthy/11-20-1_5_BE12_01_30659.mzML	Test	Infancy (<2 yrs)	Infancy (<2 yrs)	0
f.MSV000081477/ccms_peak/mzXML/Plate4/C29_BE5_01_686.mzML	Test	Later Adulthood (>65 yrs)	Later Adulthood (>65 yrs)	0
f.MSV000082433/ccms_peak/raw/20161031_Amerindian_Plate1/178.mzML	Test	Early Adulthood (18 yrs < x <= 45 yrs)	Early Adulthood (18 yrs < x <= 45 yrs)	0
f.MSV000083462/ccms_peak/Skin_verified/skin_data_mzxml_12/Samples/11712.SUBJECT12.SKIN.91.mzML	Test	Infancy (<2 yrs)	Infancy (<2 yrs)	0
f.MSV000080673/ccms_peak/2017.AmericanGut3K.mzXMLfiles/Samples/000028861_RB3_01_4546.mzML	Test	Middle Adulthood (45 yrs < x <= 65 yrs)	Later Adulthood (>65 yrs)	0
f.MSV000083077/ccms_peak/Plate2/PHT_20_090_Cort_1000.mzML	Test	Middle Adulthood (45 yrs < x <= 65 yrs)	Later Adulthood (>65 yrs)	0
f.MSV000080673/ccms_peak/2017.AmericanGut3K.mzXMLfiles/Samples/000033785_RE9_01_6060.mzML	Test	Middle Adulthood (45 yrs < x <= 65 yrs)	Early Adulthood (18 yrs < x <= 45 yrs)	0
f.MSV000083559/ccms_peak/Raw_Files/Plate6/11713.18.O.18B.mzML	Test	Infancy (<2 yrs)	Infancy (<2 yrs)	0
f.MSV000083462/ccms_peak/Skin_verified/skin_data_mzxml_12/Samples/11712.SUBJECT40.SKIN.911.mzML	Test	Infancy (<2 yrs)	Infancy (<2 yrs)	0
f.MSV000083388/ccms_peak/Negative Mode/1_n_ST_11232014.mzML	Test	Infancy (<2 yrs)	Infancy (<2 yrs)	0
f.MSV000081477/ccms_peak/mzXML/Plate4/C10_BB3_01_641.mzML	Test	Later Adulthood (>65 yrs)	Later Adulthood (>65 yrs)	0
f.MSV000080918/ccms_peak/Steatohepatitis progresses to cancer via immunosuppression of HCC directed CD8+ T cells/SS313_RC10_01_7669.mzML	Test	Infancy (<2 yrs)	Infancy (<2 yrs)	0
f.MSV000081477/ccms_peak/mzXML/Plate6/C238_GD9_01_907.mzML	Test	Later Adulthood (>65 yrs)	Later Adulthood (>65 yrs)	0
f.MSV000080673/ccms_peak/2017.AmericanGut3K.mzXMLfiles/Samples/000036159_RF1_01_4264.mzML	Test	Middle Adulthood (45 yrs < x <= 65 yrs)	Middle Adulthood (45 yrs < x <= 65 yrs)	0
f.MSV000081571/ccms_peak/data_mzxml/samples/14HM426.M_5x_BG3_01_2355.mzML	Test	Early Adulthood (18 yrs < x <= 45 yrs)	Early Adulthood (18 yrs < x <= 45 yrs)	0
f.MSV000082261/ccms_peak/raw_files/samples/11129_OH010_JJK_Ur.mzML	Test	Adolescence (8 yrs < x <= 18 yrs)	Adolescence (8 yrs < x <= 18 yrs)	0
f.MSV000081080/ccms_peak/mzXML/Plate 5/Sample/C18p_5uL_Bode_Sample_GF4_01_26549.mzXML	Test	Later Adulthood (>65 yrs)	Later Adulthood (>65 yrs)	0
f.MSV000082630/ccms_peak/raw_files/samples/Subject_27/18NAVY27_8_plasma.mzML	Test	Early Adulthood (18 yrs < x <= 45 yrs)	Early Adulthood (18 yrs < x <= 45 yrs)	0
f.MSV000081486/ccms_peak/mzXML/2017_study_malawi/samples/FB00851903_RD6_01_14916.mzML	Test	Infancy (<2 yrs)	Infancy (<2 yrs)	0
f.MSV000080673/ccms_peak/2017.AmericanGut3K.mzXMLfiles/Samples/000036112_RF5_01_5617.mzML	Test	Middle Adulthood (45 yrs < x <= 65 yrs)	Early Adulthood (18 yrs < x <= 45 yrs)	0
f.MSV000083559/ccms_peak/Raw_Files/Plate1/samples/11713.11.F.11G.mzML	Test	Infancy (<2 yrs)	Infancy (<2 yrs)	0
f.MSV000081477/ccms_peak/mzXML/Plate6/C179_GC2_01_886.mzML	Test	Later Adulthood (>65 yrs)	Later Adulthood (>65 yrs)	0
f.MSV000083462/ccms_peak/Skin_verified/skin_data_mzxml_15/Samples/11712.SUBJECT22.SKIN.474.mzML	Test	Infancy (<2 yrs)	Infancy (<2 yrs)	0
f.MSV000083462/ccms_peak/Oral_verified/mzxml_1/Samples/11712.SUBJECT16.ORAL.156.mzML	Test	Infancy (<2 yrs)	Infancy (<2 yrs)	0
f.MSV000082962/ccms_peak/Branch_Bridal/Samples/Healthy/11-20-5_36_RF6_01_30886.mzML	Test	Infancy (<2 yrs)	Infancy (<2 yrs)	0
f.MSV000081080/ccms_peak/mzXML/Plate 2/Sample/C18p_5uL_Bode_Sample_RC12_01_26146.mzXML	Test	Later Adulthood (>65 yrs)	Later Adulthood (>65 yrs)	0
f.MSV000081477/ccms_peak/mzXML/Plate6/C220_GA7_01_863.mzML	Test	Later Adulthood (>65 yrs)	Later Adulthood (>65 yrs)	0
f.MSV000080673/ccms_peak/2017.AmericanGut3K.mzXMLfiles/Samples/000037538_RA7_01_4316.mzML	Test	Middle Adulthood (45 yrs < x <= 65 yrs)	Early Adulthood (18 yrs < x <= 45 yrs)	0
f.MSV000081508/ccms_peak/Shiseido/Skin_samples/p04-b02-02B-27_GB2_01_1547.mzML	Test	Early Adulthood (18 yrs < x <= 45 yrs)	Early Adulthood (18 yrs < x <= 45 yrs)	0
f.MSV000082630/ccms_peak/raw_files/samples/Subject_19/17NAVY19_3_plasma.mzML	Test	Early Adulthood (18 yrs < x <= 45 yrs)	Early Adulthood (18 yrs < x <= 45 yrs)	0
f.MSV000083462/ccms_peak/Skin_verified/skin_data_mzxml_11/Samples/11712.SUBJECT30.SKIN.666.mzML	Test	Infancy (<2 yrs)	Infancy (<2 yrs)	0
f.MSV000081080/ccms_peak/mzXML/Plate 1/Sample/C18p_5uL_Bode_Sample_GF6_01_26069.mzXML	Test	Later Adulthood (>65 yrs)	Infancy (<2 yrs)	0
f.MSV000081477/ccms_peak/mzXML/Plate4/P4_Std_Mix_01_RA2_01_620.mzML	Test	Later Adulthood (>65 yrs)	Later Adulthood (>65 yrs)	0
f.MSV000083559/ccms_peak/Raw_Files/Plate3/11713.11.S.11G.mzML	Test	Infancy (<2 yrs)	Infancy (<2 yrs)	0
f.MSV000081508/ccms_peak/Shiseido/Skin_samples/m02-a06-06A_BA6_01_1235.mzML	Test	Early Adulthood (18 yrs < x <= 45 yrs)	Early Adulthood (18 yrs < x <= 45 yrs)	0
f.MSV000081571/ccms_peak/data_mzxml/samples/14HM470.M_5x_GC3_01_2407.mzML	Test	Early Adulthood (18 yrs < x <= 45 yrs)	Early Adulthood (18 yrs < x <= 45 yrs)	0
f.MSV000083077/ccms_peak/Plate1/PHT_20_077_Cort_1900.mzML	Test	Middle Adulthood (45 yrs < x <= 65 yrs)	Middle Adulthood (45 yrs < x <= 65 yrs)	0
f.MSV000081351/ccms_peak/mzXML_Files/Rhee_3/38991.mzXML	Test	Infancy (<2 yrs)	Infancy (<2 yrs)	0
f.MSV000083462/ccms_peak/Skin_verified/skin_data_mzxml_11/Samples/11712.SUBJECT4.SKIN.853.mzML	Test	Infancy (<2 yrs)	Infancy (<2 yrs)	0
f.MSV000083559/ccms_peak/Raw_Files/Plate2/11713.10.O.10A.mzML	Test	Infancy (<2 yrs)	Infancy (<2 yrs)	0
f.MSV000082630/ccms_peak/raw_files/samples/Subject_15/16NAVY15_16_plasma.mzML	Test	Early Adulthood (18 yrs < x <= 45 yrs)	Early Adulthood (18 yrs < x <= 45 yrs)	0
f.MSV000080673/ccms_peak/2017.AmericanGut3K.mzXMLfiles/Samples/000028970_RF11_01_5844.mzML	Test	Middle Adulthood (45 yrs < x <= 65 yrs)	Middle Adulthood (45 yrs < x <= 65 yrs)	0
f.MSV000082045/ccms_peak/HMP/Samples/Aerobic_RCM_897_RC10_01_22552.mzML	Test	Infancy (<2 yrs)	Infancy (<2 yrs)	0
f.MSV000080673/ccms_peak/2017.AmericanGut3K.mzXMLfiles/Samples/000032819_RB11_01_5461.mzML	Test	Middle Adulthood (45 yrs < x <= 65 yrs)	Middle Adulthood (45 yrs < x <= 65 yrs)	0
f.MSV000082045/ccms_peak/HMP/Samples/Anaerobic_RCM__562_RG4_01_24996.mzML	Test	Infancy (<2 yrs)	Infancy (<2 yrs)	0
f.MSV000081492/ccms_peak/Raw_Files/Samples_Sham/dhmc_9_10.mzML	Test	Adolescence (8 yrs < x <= 18 yrs)	Early Adulthood (18 yrs < x <= 45 yrs)	0
f.MSV000080673/ccms_peak/2017.AmericanGut3K.mzXMLfiles/Samples/000037594_RD7_01_3879.mzML	Test	Middle Adulthood (45 yrs < x <= 65 yrs)	Early Adulthood (18 yrs < x <= 45 yrs)	0
f.MSV000082582/ccms_peak/raw_files/samples/day_60/prebiotic_food/34_Prebiotic_NLD_HC_3.mzML	Test	Infancy (<2 yrs)	Infancy (<2 yrs)	0
f.MSV000082962/ccms_peak/Branch_Bridal/Samples/Healthy/11-20-6_16_RB9_01_30945.mzML	Test	Infancy (<2 yrs)	Infancy (<2 yrs)	0
f.MSV000080673/ccms_peak/2017.AmericanGut3K.mzXMLfiles/Samples/000028847_RD11_01_5377.mzML	Test	Early Childhood (2 yrs < x <=8 yrs)	Early Adulthood (18 yrs < x <= 45 yrs)	0
f.MSV000080673/ccms_peak/2017.AmericanGut3K.mzXMLfiles/Samples/000029400_RB6_01_5122.mzML	Test	Middle Adulthood (45 yrs < x <= 65 yrs)	Middle Adulthood (45 yrs < x <= 65 yrs)	0
f.MSV000080673/ccms_peak/2017.AmericanGut3K.mzXMLfiles/Samples/000001724_RG6_01_5521.mzML	Test	Early Childhood (2 yrs < x <=8 yrs)	Early Adulthood (18 yrs < x <= 45 yrs)	0
f.MSV000082650/ccms_peak/raw_files/samples/M064_neg1.mzML	Test	Infancy (<2 yrs)	Infancy (<2 yrs)	0
f.MSV000082045/ccms_peak/HMP/Samples/Anaerobic_RCM_520_RE4_01_22326.mzML	Test	Infancy (<2 yrs)	Infancy (<2 yrs)	0
f.MSV000080918/ccms_peak/Steatohepatitis progresses to cancer via immunosuppression of HCC directed CD8+ T cells/SS362_RG11_01_7722.mzML	Test	Infancy (<2 yrs)	Infancy (<2 yrs)	0
f.MSV000082582/ccms_peak/raw_files/samples/day_41/control_food/2_Control_CDR_HC_2.mzML	Test	Infancy (<2 yrs)	Infancy (<2 yrs)	0
f.MSV000083559/ccms_peak/Raw_Files/Plate1/samples/11713.4.F.4A.mzML	Test	Infancy (<2 yrs)	Infancy (<2 yrs)	0
f.MSV000082647/ccms_peak/raw_files/samples/81913.mzML	Test	Infancy (<2 yrs)	Infancy (<2 yrs)	0
f.MSV000083559/ccms_peak/Raw_Files/Plate1/samples/11713.15.F.15H.mzML	Test	Infancy (<2 yrs)	Infancy (<2 yrs)	0
f.MSV000080673/ccms_peak/2017.AmericanGut3K.mzXMLfiles/Samples/000036072_RC5_01_4451.mzML	Test	Middle Adulthood (45 yrs < x <= 65 yrs)	Early Adulthood (18 yrs < x <= 45 yrs)	0
f.MSV000082962/ccms_peak/Branch_Bridal/Samples/Infected/11-19-2_6_BA6_01_30387.mzML	Test	Infancy (<2 yrs)	Infancy (<2 yrs)	0
f.MSV000082045/ccms_peak/HMP/Samples/Aerobic_TSB_642_RD12_01_22227.mzML	Test	Infancy (<2 yrs)	Infancy (<2 yrs)	0
f.MSV000083462/ccms_peak/Skin_verified/skin_data_mzxml_13/Samples/11712.SUBJECT30.SKIN.674.mzML	Test	Infancy (<2 yrs)	Infancy (<2 yrs)	0
f.MSV000082262/ccms_peak/mzxml_files/samples/161870-nt1d007-sT1-jjk_BE7_01_11583.mzML	Test	Adolescence (8 yrs < x <= 18 yrs)	Adolescence (8 yrs < x <= 18 yrs)	0
f.MSV000080673/ccms_peak/2017.AmericanGut3K.mzXMLfiles/Samples/000031595_RD7_01_5814.mzML	Test	Middle Adulthood (45 yrs < x <= 65 yrs)	Adolescence (8 yrs < x <= 18 yrs)	0
f.MSV000082045/ccms_peak/HMP/Samples/Anaerobic_RCM_182_RE9_01_22160.mzML	Test	Infancy (<2 yrs)	Infancy (<2 yrs)	0
f.MSV000080673/ccms_peak/2017.AmericanGut3K.mzXMLfiles/Samples/000033679_RG11_01_6088.mzML	Test	Middle Adulthood (45 yrs < x <= 65 yrs)	Early Adulthood (18 yrs < x <= 45 yrs)	0
f.MSV000081508/ccms_peak/Shiseido/Skin_samples/p04-g01-01A-39_GG1_01_1611.mzML	Test	Early Adulthood (18 yrs < x <= 45 yrs)	Early Adulthood (18 yrs < x <= 45 yrs)	0
f.MSV000083462/ccms_peak/Oral_verified/mzXML_data_8/Samples/11712.SUBJECT22.ORAL.466.mzML	Test	Infancy (<2 yrs)	Infancy (<2 yrs)	0
f.MSV000080673/ccms_peak/2017.AmericanGut3K.mzXMLfiles/Samples/000028461_RB9_01_5125.mzML	Test	Middle Adulthood (45 yrs < x <= 65 yrs)	Adolescence (8 yrs < x <= 18 yrs)	0
f.MSV000080673/ccms_peak/2017.AmericanGut3K.mzXMLfiles/Samples/000023648_RA9_01_5005.mzML	Test	Middle Adulthood (45 yrs < x <= 65 yrs)	Middle Adulthood (45 yrs < x <= 65 yrs)	0
f.MSV000080673/ccms_peak/2017.AmericanGut3K.mzXMLfiles/Samples/000026196_RG8_01_6197.mzML	Test	Middle Adulthood (45 yrs < x <= 65 yrs)	Adolescence (8 yrs < x <= 18 yrs)	0
f.MSV000080673/ccms_peak/2017.AmericanGut3K.mzXMLfiles/Samples/000031150_RB2_01_4545.mzML	Test	Middle Adulthood (45 yrs < x <= 65 yrs)	Early Childhood (2 yrs < x <=8 yrs)	0
f.MSV000081571/ccms_peak/data_mzxml/samples/14HM438.M_5x_BH4_01_2368.mzML	Test	Early Adulthood (18 yrs < x <= 45 yrs)	Early Adulthood (18 yrs < x <= 45 yrs)	0
f.MSV000083462/ccms_peak/Stool_verified/mzXML_data_6/Samples/11712.SUBJECT16.STOOL.194.mzML	Test	Infancy (<2 yrs)	Infancy (<2 yrs)	0
f.MSV000083559/ccms_peak/Raw_Files/Plate5/11713.3.O.3C.mzML	Test	Infancy (<2 yrs)	Infancy (<2 yrs)	0
f.MSV000082608/ccms_peak/raw_files/samples/pre_sleep_deprivation/BBS/81825.mzML	Test	Infancy (<2 yrs)	Infancy (<2 yrs)	0
f.MSV000082650/ccms_peak/raw_files/samples/M056_neg1.mzML	Test	Infancy (<2 yrs)	Infancy (<2 yrs)	0
f.MSV000082650/ccms_peak/raw_files/samples/M050_neg1.mzML	Test	Infancy (<2 yrs)	Infancy (<2 yrs)	0
f.MSV000080673/ccms_peak/2017.AmericanGut3K.mzXMLfiles/Samples/000030020_RB6_01_4658.mzML	Test	Middle Adulthood (45 yrs < x <= 65 yrs)	Middle Adulthood (45 yrs < x <= 65 yrs)	0
f.MSV000081477/ccms_peak/mzXML/Plate5/C157_GD10_01_790.mzML	Test	Later Adulthood (>65 yrs)	Later Adulthood (>65 yrs)	0
f.MSV000081486/ccms_peak/mzXML/2017_study_malawi/samples/FB00854316_RF8_01_14490.mzML	Test	Infancy (<2 yrs)	Infancy (<2 yrs)	0
f.MSV000080918/ccms_peak/Steatohepatitis progresses to cancer via immunosuppression of HCC directed CD8+ T cells/SS289_RA10_01_7643.mzML	Test	Infancy (<2 yrs)	Infancy (<2 yrs)	0
f.MSV000080918/ccms_peak/Steatohepatitis progresses to cancer via immunosuppression of HCC directed CD8+ T cells/SS196_RA10_01_7538.mzML	Test	Infancy (<2 yrs)	Infancy (<2 yrs)	0
f.MSV000081571/ccms_peak/data_mzxml/samples/14HM483.M_5x_GD5_01_2421.mzML	Test	Early Adulthood (18 yrs < x <= 45 yrs)	Early Adulthood (18 yrs < x <= 45 yrs)	0
f.MSV000080673/ccms_peak/2017.AmericanGut3K.mzXMLfiles/Samples/000022291_RF2_01_5282.mzML	Test	Adolescence (8 yrs < x <= 18 yrs)	Early Adulthood (18 yrs < x <= 45 yrs)	0
f.MSV000081486/ccms_peak/mzXML/2017_study_malawi/samples/FB00856195_RG9_01_14958.mzML	Test	Infancy (<2 yrs)	Infancy (<2 yrs)	0
f.MSV000082490/ccms_peak/mzXML/Samples/Skin/SH15-228_RA10_01_27821.mzML	Test	Adolescence (8 yrs < x <= 18 yrs)	Early Childhood (2 yrs < x <=8 yrs)	0
f.MSV000083462/ccms_peak/Stool_verified/mzXML_data_4/Samples/11712.SUBJECT17.STOOL.254.mzML	Test	Infancy (<2 yrs)	Infancy (<2 yrs)	0
f.MSV000080673/ccms_peak/2017.AmericanGut3K.mzXMLfiles/Samples/000039838_RB10_01_6242.mzML	Test	Middle Adulthood (45 yrs < x <= 65 yrs)	Early Adulthood (18 yrs < x <= 45 yrs)	0
f.MSV000082962/ccms_peak/Branch_Bridal/Samples/Healthy/11-20-4_55_RB5_01_30833.mzML	Test	Infancy (<2 yrs)	Infancy (<2 yrs)	0
f.MSV000082045/ccms_peak/HMP/Samples/Aerobic_RCM_229_RE10_01_22578.mzML	Test	Infancy (<2 yrs)	Infancy (<2 yrs)	0
f.MSV000080673/ccms_peak/2017.AmericanGut3K.mzXMLfiles/Samples/000006490_RH4_01_6427.mzML	Test	Later Adulthood (>65 yrs)	Later Adulthood (>65 yrs)	0
f.MSV000081508/ccms_peak/Shiseido/Skin_samples/p01-a11-02A-04_GA11_01_1356.mzML	Test	Early Adulthood (18 yrs < x <= 45 yrs)	Early Adulthood (18 yrs < x <= 45 yrs)	0
f.MSV000083077/ccms_peak/Plate3/PHT_20_123_Cort_1200.mzML	Test	Early Adulthood (18 yrs < x <= 45 yrs)	Middle Adulthood (45 yrs < x <= 65 yrs)	0
f.MSV000080673/ccms_peak/2017.AmericanGut3K.mzXMLfiles/Samples/000015959_RC6_01_4807.mzML	Test	Middle Adulthood (45 yrs < x <= 65 yrs)	Middle Adulthood (45 yrs < x <= 65 yrs)	0
f.MSV000081508/ccms_peak/Shiseido/Skin_samples/p04-d10-01B-34_GD10_01_1581.mzML	Test	Early Adulthood (18 yrs < x <= 45 yrs)	Early Adulthood (18 yrs < x <= 45 yrs)	0
f.MSV000082647/ccms_peak/raw_files/samples/81970.mzML	Test	Infancy (<2 yrs)	Infancy (<2 yrs)	0
f.MSV000081477/ccms_peak/mzXML/Plate4/C43_BC7_01_659.mzML	Test	Later Adulthood (>65 yrs)	Later Adulthood (>65 yrs)	0
f.MSV000083666/ccms_peak/mzxml/samples/GF25.D0_BB2_01_41802.mzML	Test	Infancy (<2 yrs)	Infancy (<2 yrs)	0
f.MSV000081351/ccms_peak/mzXML_Files/Rhee_3/38853.mzXML	Test	Infancy (<2 yrs)	Infancy (<2 yrs)	0
f.MSV000083462/ccms_peak/Stool_verified/mzXML_data_16/Samples/11712.SUBJECT45.STOOL.1241.mzML	Test	Infancy (<2 yrs)	Infancy (<2 yrs)	0
f.MSV000083462/ccms_peak/Skin_verified/skin_data_mzxml_13/Samples/11712.SUBJECT19.SKIN.356.mzML	Test	Infancy (<2 yrs)	Infancy (<2 yrs)	0
f.MSV000080673/ccms_peak/2017.AmericanGut3K.mzXMLfiles/Samples/000032738_RC9_01_5250.mzML	Test	Middle Adulthood (45 yrs < x <= 65 yrs)	Middle Adulthood (45 yrs < x <= 65 yrs)	0
f.MSV000081508/ccms_peak/Shiseido/Skin_samples/p02-a07-01A-09_GA7_01_1442.mzML	Test	Early Adulthood (18 yrs < x <= 45 yrs)	Early Adulthood (18 yrs < x <= 45 yrs)	0
f.MSV000080918/ccms_peak/Steatohepatitis progresses to cancer via immunosuppression of HCC directed CD8+ T cells/SS300_RB9_01_7655.mzML	Test	Infancy (<2 yrs)	Infancy (<2 yrs)	0
f.MSV000082962/ccms_peak/Branch_Bridal/Samples/Infected/11-19-2_46_BD10_01_30430.mzML	Test	Infancy (<2 yrs)	Infancy (<2 yrs)	0
f.MSV000082261/ccms_peak/raw_files/samples/11129_NH010_JJK_Ur.mzML	Test	Adolescence (8 yrs < x <= 18 yrs)	Adolescence (8 yrs < x <= 18 yrs)	0
f.MSV000081571/ccms_peak/data_mzxml/samples/14HM345.M_5x_BG10_01_2640.mzML	Test	Early Adulthood (18 yrs < x <= 45 yrs)	Early Adulthood (18 yrs < x <= 45 yrs)	0
f.MSV000080673/ccms_peak/2017.AmericanGut3K.mzXMLfiles/Samples/000017634_RF3_01_5725.mzML	Test	Middle Adulthood (45 yrs < x <= 65 yrs)	Middle Adulthood (45 yrs < x <= 65 yrs)	0
f.MSV000080673/ccms_peak/2017.AmericanGut3K.mzXMLfiles/Samples/000030093_RE2_01_5269.mzML	Test	Middle Adulthood (45 yrs < x <= 65 yrs)	Early Adulthood (18 yrs < x <= 45 yrs)	0
f.MSV000081080/ccms_peak/mzXML/Plate 2/Sample/C18p_5uL_Bode_Sample_RF7_01_26185.mzXML	Test	Later Adulthood (>65 yrs)	Later Adulthood (>65 yrs)	0
f.MSV000081080/ccms_peak/mzXML/Plate 3/Sample/C18p_5uL_Bode_Sample_GA5_01_26228.mzXML	Test	Later Adulthood (>65 yrs)	Later Adulthood (>65 yrs)	0
f.MSV000081486/ccms_peak/mzXML/2017_study_malawi/samples/FB00259707_RH3_01_14624.mzML	Test	Infancy (<2 yrs)	Infancy (<2 yrs)	0
f.MSV000080976/ccms_peak/fecal_samples_blank/blank_mid21_RA1_01_9571.mzML	Test	Later Adulthood (>65 yrs)	Later Adulthood (>65 yrs)	0
f.MSV000080673/ccms_peak/2017.AmericanGut3K.mzXMLfiles/Samples/000020099_RG2_01_4610.mzML	Test	Middle Adulthood (45 yrs < x <= 65 yrs)	Early Adulthood (18 yrs < x <= 45 yrs)	0
f.MSV000081508/ccms_peak/Shiseido/Skin_samples/p03-a07-01A-23_BA7_01_1397.mzML	Test	Early Adulthood (18 yrs < x <= 45 yrs)	Early Adulthood (18 yrs < x <= 45 yrs)	0
f.MSV000081351/ccms_peak/mzXML_Files/Rhee_2/39122.mzXML	Test	Early Adulthood (18 yrs < x <= 45 yrs)	Early Adulthood (18 yrs < x <= 45 yrs)	0
f.MSV000083462/ccms_peak/Skin_verified/skin_data_mzxml_15/Samples/11712.SUBJECT21.SKIN.452.mzML	Test	Infancy (<2 yrs)	Infancy (<2 yrs)	0
f.MSV000081571/ccms_peak/data_mzxml/samples/14HM240.M_5x_GF4_01_2747.mzML	Test	Early Adulthood (18 yrs < x <= 45 yrs)	Early Adulthood (18 yrs < x <= 45 yrs)	0
f.MSV000080673/ccms_peak/2017.AmericanGut3K.mzXMLfiles/Samples/000034127_RH1_01_4068.mzML	Test	Early Adulthood (18 yrs < x <= 45 yrs)	Early Adulthood (18 yrs < x <= 45 yrs)	0
f.MSV000083462/ccms_peak/Stool_verified/mzXML_data_4/Samples/11712.SUBJECT16.STOOL.2121.mzML	Test	Infancy (<2 yrs)	Infancy (<2 yrs)	0
f.MSV000081080/ccms_peak/mzXML/Plate 2/Sample/C18p_5uL_Bode_Sample_RG2_01_26194.mzXML	Test	Later Adulthood (>65 yrs)	Later Adulthood (>65 yrs)	0
f.MSV000083666/ccms_peak/mzxml/samples/GF26.D11_BD7_01_41835.mzML	Test	Infancy (<2 yrs)	Infancy (<2 yrs)	0
f.MSV000083462/ccms_peak/Skin_verified/skin_data_mzxml_10/Samples/11712.SUBJECT17.SKIN.228.mzML	Test	Infancy (<2 yrs)	Infancy (<2 yrs)	0
f.MSV000082962/ccms_peak/Branch_Bridal/Samples/Healthy/11-20-4_22_RG8_01_30793.mzML	Test	Infancy (<2 yrs)	Infancy (<2 yrs)	0
f.MSV000081351/ccms_peak/mzXML_Files/Rhee_1/38773.mzXML	Test	Early Adulthood (18 yrs < x <= 45 yrs)	Early Adulthood (18 yrs < x <= 45 yrs)	0
f.MSV000080673/ccms_peak/2017.AmericanGut3K.mzXMLfiles/Samples/000026519_RF3_01_4377.mzML	Test	Early Adulthood (18 yrs < x <= 45 yrs)	Middle Adulthood (45 yrs < x <= 65 yrs)	0
f.MSV000082962/ccms_peak/Branch_Bridal/Samples/Healthy/11-20-4_35_RH9_01_30807.mzML	Test	Infancy (<2 yrs)	Infancy (<2 yrs)	0
f.MSV000082582/ccms_peak/raw_files/samples/day_neg1/prebiotic_food/93_Prebiotic_CDR_SD_1.mzML	Test	Infancy (<2 yrs)	Infancy (<2 yrs)	0
f.MSV000081571/ccms_peak/data_mzxml/samples/14HM389.M_5x_BC10_01_2314.mzML	Test	Early Adulthood (18 yrs < x <= 45 yrs)	Early Adulthood (18 yrs < x <= 45 yrs)	0
f.MSV000083462/ccms_peak/Skin_verified/skin_data_mzxml_11/Samples/11712.SUBJECT12.SKIN.88.mzML	Test	Infancy (<2 yrs)	Infancy (<2 yrs)	0
f.MSV000083559/ccms_peak/Raw_Files/Plate5/11713.18.S.18G.mzML	Test	Infancy (<2 yrs)	Infancy (<2 yrs)	0
f.MSV000083559/ccms_peak/Raw_Files/Plate3/11713.15.S.15C.mzML	Test	Infancy (<2 yrs)	Infancy (<2 yrs)	0
f.MSV000083462/ccms_peak/Oral_verified/mzXML_data_8/Samples/11712.SUBJECT9.ORAL.1167.mzML	Test	Infancy (<2 yrs)	Infancy (<2 yrs)	0
f.MSV000082045/ccms_peak/HMP/Samples/Aerobic_TSB_158_RB12_01_22201.mzML	Test	Infancy (<2 yrs)	Infancy (<2 yrs)	0
f.MSV000081832/ccms_peak/Children Saliva/Plate2_D12_BD12_01_6337.mzML	Test	Early Childhood (2 yrs < x <=8 yrs)	Early Childhood (2 yrs < x <=8 yrs)	0
f.MSV000082630/ccms_peak/raw_files/samples/Subject_4/16NAVY04_9_plasma.mzML	Test	Early Adulthood (18 yrs < x <= 45 yrs)	Early Adulthood (18 yrs < x <= 45 yrs)	0
f.MSV000080673/ccms_peak/2017.AmericanGut3K.mzXMLfiles/Samples/000006397_RA12_01_6342.mzML	Test	Middle Adulthood (45 yrs < x <= 65 yrs)	Middle Adulthood (45 yrs < x <= 65 yrs)	0
f.MSV000081571/ccms_peak/data_mzxml/samples/14HM493.M_5x_GE4_01_2433.mzML	Test	Early Adulthood (18 yrs < x <= 45 yrs)	Early Adulthood (18 yrs < x <= 45 yrs)	0
f.MSV000083462/ccms_peak/Stool_verified/mzXML_data_3/Samples/11712.SUBJECT8.STOOL.1151.mzML	Test	Infancy (<2 yrs)	Infancy (<2 yrs)	0
f.MSV000080673/ccms_peak/2017.AmericanGut3K.mzXMLfiles/Samples/000023412_RB9_01_4442.mzML	Test	Early Childhood (2 yrs < x <=8 yrs)	Adolescence (8 yrs < x <= 18 yrs)	0
f.MSV000082630/ccms_peak/raw_files/samples/Subject_2/15NAVY02_3_plasma.mzML	Test	Early Adulthood (18 yrs < x <= 45 yrs)	Early Adulthood (18 yrs < x <= 45 yrs)	0
f.MSV000080918/ccms_peak/Steatohepatitis progresses to cancer via immunosuppression of HCC directed CD8+ T cells/SS379_RA7_01_7745.mzML	Test	Infancy (<2 yrs)	Infancy (<2 yrs)	0
f.MSV000083462/ccms_peak/Oral_verified/mzXML_data_9/Samples/11712.SUBJECT9.ORAL.1227.mzML	Test	Infancy (<2 yrs)	Infancy (<2 yrs)	0
f.MSV000080673/ccms_peak/2017.AmericanGut3K.mzXMLfiles/Samples/000039830_RA8_01_6338.mzML	Test	Middle Adulthood (45 yrs < x <= 65 yrs)	Middle Adulthood (45 yrs < x <= 65 yrs)	0
f.MSV000080673/ccms_peak/2017.AmericanGut3K.mzXMLfiles/Samples/000030454_RD12_01_6604.mzML	Test	Middle Adulthood (45 yrs < x <= 65 yrs)	Middle Adulthood (45 yrs < x <= 65 yrs)	0
f.MSV000083462/ccms_peak/Oral_verified/mzxml_1/Samples/11712.SUBJECT32.ORAL.714.mzML	Test	Infancy (<2 yrs)	Infancy (<2 yrs)	0
f.MSV000083077/ccms_peak/Plate3/PHT_20_118_Cort_Waking.mzML	Test	Early Adulthood (18 yrs < x <= 45 yrs)	Early Adulthood (18 yrs < x <= 45 yrs)	0
f.MSV000081571/ccms_peak/data_mzxml/samples/14HM355.M_5x_BH9_01_2664.mzML	Test	Early Adulthood (18 yrs < x <= 45 yrs)	Early Adulthood (18 yrs < x <= 45 yrs)	0
f.MSV000080673/ccms_peak/2017.AmericanGut3K.mzXMLfiles/Samples/000026652_RF6_01_5067.mzML	Test	Middle Adulthood (45 yrs < x <= 65 yrs)	Early Childhood (2 yrs < x <=8 yrs)	0
f.MSV000080673/ccms_peak/2017.AmericanGut3K.mzXMLfiles/Samples/000031281_RE12_01_5832.mzML	Test	Middle Adulthood (45 yrs < x <= 65 yrs)	Middle Adulthood (45 yrs < x <= 65 yrs)	0
f.MSV000081571/ccms_peak/data_mzxml/samples/14HM34.M_GC10_01_2227.mzML	Test	Early Adulthood (18 yrs < x <= 45 yrs)	Early Adulthood (18 yrs < x <= 45 yrs)	0
f.MSV000080976/ccms_peak/fecal_samples_no_dup_mzxml/P4_RC2_01_9547.mzML	Test	Later Adulthood (>65 yrs)	Infancy (<2 yrs)	0
f.MSV000080918/ccms_peak/Steatohepatitis progresses to cancer via immunosuppression of HCC directed CD8+ T cells/SS21_RB9_01_7329.mzML	Test	Infancy (<2 yrs)	Infancy (<2 yrs)	0
f.MSV000082962/ccms_peak/Branch_Bridal/Samples/Infected/11-19-6_49_BE5_01_30652.mzML	Test	Infancy (<2 yrs)	Infancy (<2 yrs)	0
f.MSV000081080/ccms_peak/mzXML/Plate 2/Sample/C18p_5uL_Bode_Sample_RH4_01_26210.mzXML	Test	Later Adulthood (>65 yrs)	Later Adulthood (>65 yrs)	0
f.MSV000080673/ccms_peak/2017.AmericanGut3K.mzXMLfiles/Samples/000035342_RG5_01_4281.mzML	Test	Middle Adulthood (45 yrs < x <= 65 yrs)	Early Adulthood (18 yrs < x <= 45 yrs)	0
f.MSV000081080/ccms_peak/mzXML/Plate 5/Sample/C18p_5uL_Bode_Sample_GD4_01_26517.mzXML	Test	Later Adulthood (>65 yrs)	Later Adulthood (>65 yrs)	0
f.MSV000082608/ccms_peak/raw_files/samples/post_stress/BBS/81857.mzML	Test	Infancy (<2 yrs)	Infancy (<2 yrs)	0
f.MSV000081508/ccms_peak/Shiseido/Skin_samples/p01-b02-02B-01_GB2_01_1364.mzML	Test	Early Adulthood (18 yrs < x <= 45 yrs)	Early Adulthood (18 yrs < x <= 45 yrs)	0
f.MSV000083462/ccms_peak/Oral_verified/mzxml_1/Samples/11712.SUBJECT8.ORAL.1122.mzML	Test	Infancy (<2 yrs)	Infancy (<2 yrs)	0
f.MSV000081486/ccms_peak/mzXML/2017_study_malawi/samples/FB00935588_RD3_01_15358.mzML	Test	Middle Adulthood (45 yrs < x <= 65 yrs)	Infancy (<2 yrs)	0
f.MSV000082261/ccms_peak/raw_files/samples/11129_NT1D011_JJK_Ur.mzML	Test	Adolescence (8 yrs < x <= 18 yrs)	Adolescence (8 yrs < x <= 18 yrs)	0
f.MSV000082490/ccms_peak/mzXML/Samples/Skin/SH614_RA12_01_27717.mzML	Test	Early Childhood (2 yrs < x <=8 yrs)	Early Childhood (2 yrs < x <=8 yrs)	0
f.MSV000080673/ccms_peak/2017.AmericanGut3K.mzXMLfiles/Samples/000023677_RB5_01_5014.mzML	Test	Middle Adulthood (45 yrs < x <= 65 yrs)	Early Adulthood (18 yrs < x <= 45 yrs)	0
f.MSV000081080/ccms_peak/mzXML/Plate 5/Sample/C18p_5uL_Bode_Sample_GF9_01_26554.mzXML	Test	Later Adulthood (>65 yrs)	Later Adulthood (>65 yrs)	0
f.MSV000083462/ccms_peak/Stool_verified/mzXML_data_6/Samples/11712.SUBJECT40.STOOL.918.mzML	Test	Infancy (<2 yrs)	Infancy (<2 yrs)	0
f.MSV000082629/ccms_peak/raw_files/samples/16NAVY06_V2_20160227.mzML	Test	Early Adulthood (18 yrs < x <= 45 yrs)	Early Adulthood (18 yrs < x <= 45 yrs)	0
f.MSV000082630/ccms_peak/raw_files/samples/Subject_24/17NAVY24_12_plasma.mzML	Test	Early Adulthood (18 yrs < x <= 45 yrs)	Early Adulthood (18 yrs < x <= 45 yrs)	0
f.MSV000083462/ccms_peak/Stool_verified/mzXML_data_7/Samples/11712.SUBJECT30.STOOL.687.mzML	Test	Infancy (<2 yrs)	Infancy (<2 yrs)	0
f.MSV000081571/ccms_peak/data_mzxml/samples/14HM168.M_5x_BG9_01_2880.mzML	Test	Early Adulthood (18 yrs < x <= 45 yrs)	Early Adulthood (18 yrs < x <= 45 yrs)	0
f.MSV000083559/ccms_peak/Raw_Files/Plate6/11713.3.O.3F.mzML	Test	Infancy (<2 yrs)	Infancy (<2 yrs)	0
f.MSV000082962/ccms_peak/Branch_Bridal/Samples/Healthy/11-20-3_27_RE1_01_30760.mzML	Test	Infancy (<2 yrs)	Infancy (<2 yrs)	0
f.MSV000082650/ccms_peak/raw_files/samples/M097_48.mzML	Test	Infancy (<2 yrs)	Infancy (<2 yrs)	0
f.MSV000081080/ccms_peak/mzXML/Plate 4/Sample/C18p_5uL_Bode_Sample_RD10_01_26404.mzXML	Test	Later Adulthood (>65 yrs)	Later Adulthood (>65 yrs)	0
f.MSV000081508/ccms_peak/Shiseido/Skin_samples/p01-d03-03B-05_GD3_01_1385.mzML	Test	Early Adulthood (18 yrs < x <= 45 yrs)	Early Adulthood (18 yrs < x <= 45 yrs)	0
f.MSV000081080/ccms_peak/mzXML/Plate 1/Sample/C18p_5uL_Bode_Sample_GA8_01_25997.mzXML	Test	Later Adulthood (>65 yrs)	Infancy (<2 yrs)	0
f.MSV000082630/ccms_peak/raw_files/samples/Subject_13/16NAVY13_13_plasma.mzML	Test	Early Adulthood (18 yrs < x <= 45 yrs)	Early Adulthood (18 yrs < x <= 45 yrs)	0
f.MSV000080673/ccms_peak/2017.AmericanGut3K.mzXMLfiles/Samples/000039904_RA1_01_6331.mzML	Test	Middle Adulthood (45 yrs < x <= 65 yrs)	Later Adulthood (>65 yrs)	0
f.MSV000080673/ccms_peak/2017.AmericanGut3K.mzXMLfiles/Samples/000027832_RD1_01_4925.mzML	Test	Middle Adulthood (45 yrs < x <= 65 yrs)	Middle Adulthood (45 yrs < x <= 65 yrs)	0
f.MSV000083462/ccms_peak/Oral_verified/mzXML_data_2/Samples/11712.SUBJECT17.ORAL.206.mzML	Test	Infancy (<2 yrs)	Infancy (<2 yrs)	0
f.MSV000083462/ccms_peak/Oral_verified/mzXML_data_14/Samples/11712.SUBJECT1.ORAL.10.mzML	Test	Infancy (<2 yrs)	Infancy (<2 yrs)	0
f.MSV000082262/ccms_peak/mzxml_files/samples/170200-NH024-St1-JJK_BH5_01_11623.mzML	Test	Adolescence (8 yrs < x <= 18 yrs)	Adolescence (8 yrs < x <= 18 yrs)	0
f.MSV000082962/ccms_peak/Branch_Bridal/Samples/Healthy/11-20-5_48_RG6_01_30899.mzML	Test	Infancy (<2 yrs)	Infancy (<2 yrs)	0
f.MSV000080673/ccms_peak/2017.AmericanGut3K.mzXMLfiles/Samples/000029175_RB1_01_5782.mzML	Test	Early Childhood (2 yrs < x <=8 yrs)	Middle Adulthood (45 yrs < x <= 65 yrs)	0
f.MSV000082602/ccms_peak/raw_files/samples/Day_41/Prebiotic/41_Prebiotic_CDR_HC_3_plasma.mzML	Test	Infancy (<2 yrs)	Infancy (<2 yrs)	0
f.MSV000080673/ccms_peak/2017.AmericanGut3K.mzXMLfiles/Samples/000038379_RA5_01_6224.mzML	Test	Middle Adulthood (45 yrs < x <= 65 yrs)	Early Adulthood (18 yrs < x <= 45 yrs)	0
f.MSV000082045/ccms_peak/HMP/Samples/Anaerobic_RCM_510_RD8_01_22317.mzML	Test	Infancy (<2 yrs)	Infancy (<2 yrs)	0
f.MSV000080673/ccms_peak/2017.AmericanGut3K.mzXMLfiles/Samples/000028895_RG8_01_5082.mzML	Test	Middle Adulthood (45 yrs < x <= 65 yrs)	Middle Adulthood (45 yrs < x <= 65 yrs)	0
f.MSV000082650/ccms_peak/raw_files/samples/M005_48.mzML	Test	Infancy (<2 yrs)	Infancy (<2 yrs)	0
f.MSV000083462/ccms_peak/Stool_verified/mzXML_data_4/Samples/11712.SUBJECT27.STOOL.583.mzML	Test	Infancy (<2 yrs)	Infancy (<2 yrs)	0
f.MSV000081486/ccms_peak/mzXML/2017_study_malawi/samples/FB00858437_RH6_01_15414.mzML	Test	Infancy (<2 yrs)	Infancy (<2 yrs)	0
f.MSV000080673/ccms_peak/2017.AmericanGut3K.mzXMLfiles/Samples/000001527_RG8_01_6306.mzML	Test	Middle Adulthood (45 yrs < x <= 65 yrs)	Middle Adulthood (45 yrs < x <= 65 yrs)	0
f.MSV000080673/ccms_peak/2017.AmericanGut3K.mzXMLfiles/Samples/000023973_RE9_01_5940.mzML	Test	Middle Adulthood (45 yrs < x <= 65 yrs)	Early Adulthood (18 yrs < x <= 45 yrs)	0
f.MSV000080673/ccms_peak/2017.AmericanGut3K.mzXMLfiles/Samples/000041550_RE4_01_4586.mzML	Test	Early Childhood (2 yrs < x <=8 yrs)	Early Adulthood (18 yrs < x <= 45 yrs)	0
f.MSV000082962/ccms_peak/Branch_Bridal/Samples/Healthy/11-20-4_11_RF9_01_30781.mzML	Test	Infancy (<2 yrs)	Infancy (<2 yrs)	0
f.MSV000082433/ccms_peak/raw/20161031_Amerindian_Plate1/M-421.mzML	Test	Early Adulthood (18 yrs < x <= 45 yrs)	Early Adulthood (18 yrs < x <= 45 yrs)	0
f.MSV000082962/ccms_peak/Branch_Bridal/Samples/Healthy/11-20-3_14_RC12_01_30745.mzML	Test	Infancy (<2 yrs)	Infancy (<2 yrs)	0
f.MSV000083462/ccms_peak/Oral_verified/mzxml_1/Samples/11712.SUBJECT8.ORAL.1131.mzML	Test	Infancy (<2 yrs)	Infancy (<2 yrs)	0
f.MSV000083559/ccms_peak/Raw_Files/Plate2/11713.21.F.21D.mzML	Test	Infancy (<2 yrs)	Infancy (<2 yrs)	0
f.MSV000080673/ccms_peak/2017.AmericanGut3K.mzXMLfiles/Samples/000028953_redo_RG2_01_5185.mzML	Test	Middle Adulthood (45 yrs < x <= 65 yrs)	Early Childhood (2 yrs < x <=8 yrs)	0
f.MSV000083462/ccms_peak/Skin_verified/skin_data_mzxml_10/Samples/11712.SUBJECT20.SKIN.415.mzML	Test	Infancy (<2 yrs)	Infancy (<2 yrs)	0
f.MSV000080918/ccms_peak/Steatohepatitis progresses to cancer via immunosuppression of HCC directed CD8+ T cells/SS149_RE8_01_7478.mzML	Test	Infancy (<2 yrs)	Infancy (<2 yrs)	0
f.MSV000083462/ccms_peak/Stool_verified/mzXML_data_5/Samples/11712.SUBJECT41.STOOL.973.mzML	Test	Infancy (<2 yrs)	Infancy (<2 yrs)	0
f.MSV000083462/ccms_peak/Stool_verified/mzXML_data_6/Samples/11712.SUBJECT21.STOOL.456.mzML	Test	Infancy (<2 yrs)	Infancy (<2 yrs)	0
f.MSV000081080/ccms_peak/mzXML/Plate 3/Sample/C18p_5uL_Bode_Sample_GB12_01_26252.mzXML	Test	Later Adulthood (>65 yrs)	Later Adulthood (>65 yrs)	0
f.MSV000083462/ccms_peak/Oral_verified/mzXML_data_2/Samples/11712.SUBJECT14.ORAL.121.mzML	Test	Infancy (<2 yrs)	Infancy (<2 yrs)	0
f.MSV000080673/ccms_peak/2017.AmericanGut3K.mzXMLfiles/Samples/000032943_RD12_01_6714.mzML	Test	Middle Adulthood (45 yrs < x <= 65 yrs)	Early Adulthood (18 yrs < x <= 45 yrs)	0
f.MSV000083077/ccms_peak/Plate1/PHT_20_077_Cort_1600.mzML	Test	Middle Adulthood (45 yrs < x <= 65 yrs)	Middle Adulthood (45 yrs < x <= 65 yrs)	0
f.MSV000081477/ccms_peak/mzXML/Plate4/C72_BH10_01_733.mzML	Test	Later Adulthood (>65 yrs)	Later Adulthood (>65 yrs)	0
f.MSV000082261/ccms_peak/raw_files/samples/11129_OH001_JJK_Ur.mzML	Test	Adolescence (8 yrs < x <= 18 yrs)	Early Childhood (2 yrs < x <=8 yrs)	0
f.MSV000083462/ccms_peak/Oral_verified/mzXML_data_2/Samples/11712.SUBJECT34.ORAL.729.mzML	Test	Infancy (<2 yrs)	Infancy (<2 yrs)	0
f.MSV000082608/ccms_peak/raw_files/samples/surgery/MV/81694.mzML	Test	Infancy (<2 yrs)	Infancy (<2 yrs)	0
f.MSV000081508/ccms_peak/Shiseido/Skin_samples/p03-a11-02A-24_BA11_01_1401.mzML	Test	Early Adulthood (18 yrs < x <= 45 yrs)	Early Adulthood (18 yrs < x <= 45 yrs)	0
f.MSV000082962/ccms_peak/Branch_Bridal/Samples/Healthy/11-20-5_1_RC7_01_30848.mzML	Test	Infancy (<2 yrs)	Infancy (<2 yrs)	0
f.MSV000081571/ccms_peak/data_mzxml/samples/14HM405.M_5x_BE4_01_2332.mzML	Test	Early Adulthood (18 yrs < x <= 45 yrs)	Early Adulthood (18 yrs < x <= 45 yrs)	0
f.MSV000080673/ccms_peak/2017.AmericanGut3K.mzXMLfiles/Samples/000032888_RD5_01_6707.mzML	Test	Middle Adulthood (45 yrs < x <= 65 yrs)	Middle Adulthood (45 yrs < x <= 65 yrs)	0
f.MSV000082045/ccms_peak/HMP/Samples/Aerobic_RCM_204_RF8_01_22589.mzML	Test	Infancy (<2 yrs)	Infancy (<2 yrs)	0
f.MSV000082650/ccms_peak/raw_files/samples/M029_48.mzML	Test	Infancy (<2 yrs)	Infancy (<2 yrs)	0
f.MSV000082045/ccms_peak/HMP/Samples/Aerobic_TSB_44_BB12_01_22881.mzML	Test	Infancy (<2 yrs)	Infancy (<2 yrs)	0
f.MSV000081508/ccms_peak/Shiseido/Skin_samples/p04-a12-03A-30_GA12_01_1544.mzML	Test	Early Adulthood (18 yrs < x <= 45 yrs)	Early Adulthood (18 yrs < x <= 45 yrs)	0
f.MSV000080673/ccms_peak/2017.AmericanGut3K.mzXMLfiles/Samples/000025988_RD10_01_5152.mzML	Test	Middle Adulthood (45 yrs < x <= 65 yrs)	Middle Adulthood (45 yrs < x <= 65 yrs)	0
f.MSV000082608/ccms_peak/raw_files/samples/surgery/MV/81816.mzML	Test	Infancy (<2 yrs)	Infancy (<2 yrs)	0
f.MSV000082608/ccms_peak/raw_files/samples/pre_sleep_deprivation/MV/81824.mzML	Test	Infancy (<2 yrs)	Infancy (<2 yrs)	0
f.MSV000081508/ccms_peak/Shiseido/Skin_samples/p06-d07-01B-54_GD7_01_1738.mzML	Test	Early Adulthood (18 yrs < x <= 45 yrs)	Early Adulthood (18 yrs < x <= 45 yrs)	0
f.MSV000083559/ccms_peak/Raw_Files/Plate4/11713.22.S.22A.mzML	Test	Infancy (<2 yrs)	Infancy (<2 yrs)	0
f.MSV000083462/ccms_peak/Oral_verified/mzXML_data_8/Samples/11712.SUBJECT8.ORAL.1118.mzML	Test	Infancy (<2 yrs)	Infancy (<2 yrs)	0
f.MSV000082490/ccms_peak/mzXML/Samples/Skin/SH785_RF4_01_27667.mzML	Test	Early Childhood (2 yrs < x <=8 yrs)	Early Childhood (2 yrs < x <=8 yrs)	0
f.MSV000083462/ccms_peak/Skin_verified/skin_data_mzxml_15/Samples/11712.SUBJECT9.SKIN.1195.mzML	Test	Infancy (<2 yrs)	Infancy (<2 yrs)	0
f.MSV000082650/ccms_peak/raw_files/samples/M097_neg1.mzML	Test	Infancy (<2 yrs)	Infancy (<2 yrs)	0
f.MSV000082650/ccms_peak/raw_files/samples/M062_62.mzML	Test	Infancy (<2 yrs)	Infancy (<2 yrs)	0
f.MSV000080673/ccms_peak/2017.AmericanGut3K.mzXMLfiles/Samples/000020481_RA7_01_4204.mzML	Test	Middle Adulthood (45 yrs < x <= 65 yrs)	Early Adulthood (18 yrs < x <= 45 yrs)	0
f.MSV000081351/ccms_peak/mzXML_Files/Rhee_1/38846.mzXML	Test	Infancy (<2 yrs)	Infancy (<2 yrs)	0
f.MSV000082608/ccms_peak/raw_files/samples/post_stress/BBS/81761.mzML	Test	Infancy (<2 yrs)	Infancy (<2 yrs)	0
f.MSV000081486/ccms_peak/mzXML/2017_study_malawi/samples/FB01124214_RC6_01_15348.mzML	Test	Infancy (<2 yrs)	Infancy (<2 yrs)	0
f.MSV000081571/ccms_peak/data_mzxml/samples/14HM290.M_5x_BB10_01_2579.mzML	Test	Early Adulthood (18 yrs < x <= 45 yrs)	Early Adulthood (18 yrs < x <= 45 yrs)	0
f.MSV000080673/ccms_peak/2017.AmericanGut3K.mzXMLfiles/Samples/000028755_RH4_01_4980.mzML	Test	Middle Adulthood (45 yrs < x <= 65 yrs)	Middle Adulthood (45 yrs < x <= 65 yrs)	0
f.MSV000082045/ccms_peak/HMP/Samples/Aerobic_RCM_201_RA8_01_22524.mzML	Test	Infancy (<2 yrs)	Infancy (<2 yrs)	0
f.MSV000081571/ccms_peak/data_mzxml/samples/14HM532.M_5x_GH10_01_2573.mzML	Test	Early Adulthood (18 yrs < x <= 45 yrs)	Early Adulthood (18 yrs < x <= 45 yrs)	0
f.MSV000081508/ccms_peak/Shiseido/Skin_samples/p02-e06-03A-16_GE6_01_1493.mzML	Test	Early Adulthood (18 yrs < x <= 45 yrs)	Early Adulthood (18 yrs < x <= 45 yrs)	0
f.MSV000082630/ccms_peak/raw_files/samples/Subject_5/16NAVY05_11_plasma.mzML	Test	Early Adulthood (18 yrs < x <= 45 yrs)	Early Adulthood (18 yrs < x <= 45 yrs)	0
f.MSV000082608/ccms_peak/raw_files/samples/necropsy/MV/81780.mzML	Test	Infancy (<2 yrs)	Infancy (<2 yrs)	0
f.MSV000081508/ccms_peak/Shiseido/Skin_samples/p01-a12-03A-04_GA12_01_1357.mzML	Test	Early Adulthood (18 yrs < x <= 45 yrs)	Early Adulthood (18 yrs < x <= 45 yrs)	0
f.MSV000082490/ccms_peak/mzXML/Samples/Skin/SH15-108_RD7_01_27430.mzML	Test	Early Childhood (2 yrs < x <=8 yrs)	Early Adulthood (18 yrs < x <= 45 yrs)	0
f.MSV000081351/ccms_peak/mzXML_Files/Rhee_3/38913.mzXML	Test	Early Adulthood (18 yrs < x <= 45 yrs)	Infancy (<2 yrs)	0
f.MSV000080673/ccms_peak/2017.AmericanGut3K.mzXMLfiles/Samples/000031369_RG12_01_6310.mzML	Test	Early Adulthood (18 yrs < x <= 45 yrs)	Later Adulthood (>65 yrs)	0
f.MSV000081080/ccms_peak/mzXML/Plate 3/Sample/C18p_5uL_Bode_Sample_GH11_01_26340.mzXML	Test	Later Adulthood (>65 yrs)	Later Adulthood (>65 yrs)	0
f.MSV000083462/ccms_peak/Oral_verified/mzXML_data_2/Samples/11712.SUBJECT40.ORAL.875.mzML	Test	Infancy (<2 yrs)	Infancy (<2 yrs)	0
f.MSV000080673/ccms_peak/2017.AmericanGut3K.mzXMLfiles/Samples/000029473_RB2_01_5341.mzML	Test	Middle Adulthood (45 yrs < x <= 65 yrs)	Later Adulthood (>65 yrs)	0
f.MSV000082962/ccms_peak/Branch_Bridal/Samples/Healthy/11-20-5_11_RD5_01_30859.mzML	Test	Infancy (<2 yrs)	Infancy (<2 yrs)	0
f.MSV000082262/ccms_peak/mzxml_files/samples/170188-NH016-St1-JJK_BA3_01_11521.mzML	Test	Adolescence (8 yrs < x <= 18 yrs)	Adolescence (8 yrs < x <= 18 yrs)	0
f.MSV000081571/ccms_peak/data_mzxml/samples/14HM253.M_5x_GG6_01_2763.mzML	Test	Early Adulthood (18 yrs < x <= 45 yrs)	Early Adulthood (18 yrs < x <= 45 yrs)	0
f.MSV000082630/ccms_peak/raw_files/samples/Subject_28/18NAVY28_15_plasma.mzML	Test	Early Adulthood (18 yrs < x <= 45 yrs)	Early Adulthood (18 yrs < x <= 45 yrs)	0
f.MSV000081508/ccms_peak/Shiseido/Skin_samples/p02-b04-01B-08_GB4_01_1452.mzML	Test	Early Adulthood (18 yrs < x <= 45 yrs)	Early Adulthood (18 yrs < x <= 45 yrs)	0
f.MSV000081477/ccms_peak/mzXML/Plate4/C42_BB7_01_645.mzML	Test	Later Adulthood (>65 yrs)	Later Adulthood (>65 yrs)	0
f.MSV000081508/ccms_peak/Shiseido/Skin_samples/p01-b09-03B-03_GB9_01_1371.mzML	Test	Early Adulthood (18 yrs < x <= 45 yrs)	Early Adulthood (18 yrs < x <= 45 yrs)	0
f.MSV000083462/ccms_peak/Stool_verified/mzXML_data_4/Samples/11712.SUBJECT17.STOOL.259.mzML	Test	Infancy (<2 yrs)	Infancy (<2 yrs)	0
f.MSV000080673/ccms_peak/2017.AmericanGut3K.mzXMLfiles/Samples/000036399_RG12_01_4399.mzML	Test	Infancy (<2 yrs)	Early Adulthood (18 yrs < x <= 45 yrs)	0
f.MSV000080673/ccms_peak/2017.AmericanGut3K.mzXMLfiles/Samples/000027869_RF12_01_5845.mzML	Test	Middle Adulthood (45 yrs < x <= 65 yrs)	Later Adulthood (>65 yrs)	0
f.MSV000082045/ccms_peak/HMP/Samples/Anaerobic_RCM_952_RA8_01_22367.mzML	Test	Infancy (<2 yrs)	Infancy (<2 yrs)	0
f.MSV000080918/ccms_peak/Steatohepatitis progresses to cancer via immunosuppression of HCC directed CD8+ T cells/SS437_RF5_01_7810.mzML	Test	Infancy (<2 yrs)	Infancy (<2 yrs)	0
f.MSV000081351/ccms_peak/mzXML_Files/Rhee_4/39146.mzXML	Test	Infancy (<2 yrs)	Infancy (<2 yrs)	0
f.MSV000082608/ccms_peak/raw_files/samples/necropsy/MV/81674.mzML	Test	Infancy (<2 yrs)	Infancy (<2 yrs)	0
f.MSV000083559/ccms_peak/Raw_Files/Plate2/11713.18.F.18D.mzML	Test	Infancy (<2 yrs)	Infancy (<2 yrs)	0
f.MSV000083462/ccms_peak/Skin_verified/skin_data_mzxml_10/Samples/11712.SUBJECT41.SKIN.947.mzML	Test	Infancy (<2 yrs)	Infancy (<2 yrs)	0
f.MSV000083077/ccms_peak/Plate3/PHT_20_121_Cort_1900.mzML	Test	Early Adulthood (18 yrs < x <= 45 yrs)	Middle Adulthood (45 yrs < x <= 65 yrs)	0
f.MSV000080673/ccms_peak/2017.AmericanGut3K.mzXMLfiles/Samples/000027879_RC10_01_6147.mzML	Test	Early Adulthood (18 yrs < x <= 45 yrs)	Early Adulthood (18 yrs < x <= 45 yrs)	0
f.MSV000082962/ccms_peak/Branch_Bridal/Samples/Healthy/11-20-4_39_RA1_01_30816.mzML	Test	Infancy (<2 yrs)	Infancy (<2 yrs)	0
f.MSV000083559/ccms_peak/Raw_Files/Plate3/11713.9.O.9A.mzML	Test	Infancy (<2 yrs)	Infancy (<2 yrs)	0
f.MSV000080673/ccms_peak/2017.AmericanGut3K.mzXMLfiles/Samples/000028897_RF7_01_5729.mzML	Test	Early Adulthood (18 yrs < x <= 45 yrs)	Middle Adulthood (45 yrs < x <= 65 yrs)	0
f.MSV000082647/ccms_peak/raw_files/samples/81984.mzML	Test	Infancy (<2 yrs)	Infancy (<2 yrs)	0
f.MSV000080673/ccms_peak/2017.AmericanGut3K.mzXMLfiles/Samples/000022065_RE4_01_5493.mzML	Test	Middle Adulthood (45 yrs < x <= 65 yrs)	Later Adulthood (>65 yrs)	0
f.MSV000083462/ccms_peak/Skin_verified/skin_data_mzxml_12/Samples/11712.SUBJECT36.SKIN.781.mzML	Test	Infancy (<2 yrs)	Infancy (<2 yrs)	0
f.MSV000081508/ccms_peak/Shiseido/Skin_samples/p02-b10-01B-10_GB10_01_1458.mzML	Test	Early Adulthood (18 yrs < x <= 45 yrs)	Early Adulthood (18 yrs < x <= 45 yrs)	0
f.MSV000082629/ccms_peak/raw_files/samples/18NAVY32_V2_20180415.mzML	Test	Early Adulthood (18 yrs < x <= 45 yrs)	Early Adulthood (18 yrs < x <= 45 yrs)	0
f.MSV000082045/ccms_peak/HMP/Samples/Anaerobic_TSB_398_RC11_01_25847.mzML	Test	Infancy (<2 yrs)	Infancy (<2 yrs)	0
f.MSV000082490/ccms_peak/mzXML/Samples/Skin/SH1053_RC11_01_27421.mzML	Test	Adolescence (8 yrs < x <= 18 yrs)	Infancy (<2 yrs)	0
f.MSV000082650/ccms_peak/raw_files/samples/M087_48.mzML	Test	Infancy (<2 yrs)	Infancy (<2 yrs)	0
f.MSV000082962/ccms_peak/Branch_Bridal/Samples/Infected/11-19-1_30_RH8_01_30376.mzML	Test	Infancy (<2 yrs)	Infancy (<2 yrs)	0
f.MSV000081508/ccms_peak/Shiseido/Skin_samples/m04-c02-14A_BC2_01_1334.mzML	Test	Middle Adulthood (45 yrs < x <= 65 yrs)	Middle Adulthood (45 yrs < x <= 65 yrs)	0
f.MSV000080673/ccms_peak/2017.AmericanGut3K.mzXMLfiles/Samples/000034241_RD4_01_5590.mzML	Test	Middle Adulthood (45 yrs < x <= 65 yrs)	Middle Adulthood (45 yrs < x <= 65 yrs)	0
f.MSV000080673/ccms_peak/2017.AmericanGut3K.mzXMLfiles/Samples/000020483_RD10_01_4824.mzML	Test	Early Childhood (2 yrs < x <=8 yrs)	Middle Adulthood (45 yrs < x <= 65 yrs)	0
f.MSV000080918/ccms_peak/Steatohepatitis progresses to cancer via immunosuppression of HCC directed CD8+ T cells/SS242_RE8_01_7588.mzML	Test	Infancy (<2 yrs)	Infancy (<2 yrs)	0
f.MSV000080673/ccms_peak/2017.AmericanGut3K.mzXMLfiles/Samples/000026537_RD2_01_4239.mzML	Test	Middle Adulthood (45 yrs < x <= 65 yrs)	Middle Adulthood (45 yrs < x <= 65 yrs)	0
f.MSV000080976/ccms_peak/fecal_samples_no_dup_mzxml/P5_RE5_01_9657.mzML	Test	Infancy (<2 yrs)	Infancy (<2 yrs)	0
f.MSV000082261/ccms_peak/raw_files/samples/11129_OH023_JJK_Ur.mzML	Test	Adolescence (8 yrs < x <= 18 yrs)	Adolescence (8 yrs < x <= 18 yrs)	0
f.MSV000083462/ccms_peak/Skin_verified/skin_data_mzxml_15/Samples/11712.SUBJECT16.SKIN.171.mzML	Test	Infancy (<2 yrs)	Infancy (<2 yrs)	0
f.MSV000082582/ccms_peak/raw_files/samples/day_60/prebiotic_food/74_Prebiotic_CDR_SD_3.mzML	Test	Infancy (<2 yrs)	Infancy (<2 yrs)	0
f.MSV000083559/ccms_peak/Raw_Files/Plate5/11713.4.O.4C.mzML	Test	Infancy (<2 yrs)	Infancy (<2 yrs)	0
f.MSV000083666/ccms_peak/mzxml/samples/GF13.D15_BB6_01_41806.mzML	Test	Infancy (<2 yrs)	Infancy (<2 yrs)	0
f.MSV000082582/ccms_peak/raw_files/samples/day_60/control_food/18_Control_NLD_SD_3.mzML	Test	Infancy (<2 yrs)	Infancy (<2 yrs)	0
f.MSV000081080/ccms_peak/mzXML/Plate 3/Sample/C18p_5uL_Bode_Sample_GH5_01_26333.mzXML	Test	Later Adulthood (>65 yrs)	Later Adulthood (>65 yrs)	0
f.MSV000080673/ccms_peak/2017.AmericanGut3K.mzXMLfiles/Samples/000027299_RH10_01_6543.mzML	Test	Middle Adulthood (45 yrs < x <= 65 yrs)	Middle Adulthood (45 yrs < x <= 65 yrs)	0
f.MSV000081486/ccms_peak/mzXML/2017_study_malawi/samples/FB00859357_RA11_01_14882.mzML	Test	Infancy (<2 yrs)	Infancy (<2 yrs)	0
f.MSV000082608/ccms_peak/raw_files/samples/surgery/BBS/81685.mzML	Test	Infancy (<2 yrs)	Infancy (<2 yrs)	0
f.MSV000080673/ccms_peak/2017.AmericanGut3K.mzXMLfiles/Samples/000029236_RG9_01_5414.mzML	Test	Middle Adulthood (45 yrs < x <= 65 yrs)	Later Adulthood (>65 yrs)	0
f.MSV000082630/ccms_peak/raw_files/samples/Subject_8/16NAVY08_2_plasma.mzML	Test	Early Adulthood (18 yrs < x <= 45 yrs)	Early Adulthood (18 yrs < x <= 45 yrs)	0
f.MSV000081571/ccms_peak/data_mzxml/samples/14HM113.M_5x_BB9_01_2809.mzML	Test	Early Adulthood (18 yrs < x <= 45 yrs)	Early Adulthood (18 yrs < x <= 45 yrs)	0
f.MSV000083462/ccms_peak/Skin_verified/skin_data_mzxml_10/Samples/11712.SUBJECT17.SKIN.244.mzML	Test	Infancy (<2 yrs)	Infancy (<2 yrs)	0
f.MSV000080918/ccms_peak/Steatohepatitis progresses to cancer via immunosuppression of HCC directed CD8+ T cells/SS442_RF10_01_7815.mzML	Test	Infancy (<2 yrs)	Infancy (<2 yrs)	0
f.MSV000081571/ccms_peak/data_mzxml/samples/14HM272.M_5x_BA3_01_2477.mzML	Test	Early Adulthood (18 yrs < x <= 45 yrs)	Early Adulthood (18 yrs < x <= 45 yrs)	0
f.MSV000081351/ccms_peak/mzXML_Files/Rhee_3/38848.mzXML	Test	Infancy (<2 yrs)	Infancy (<2 yrs)	0
f.MSV000080673/ccms_peak/2017.AmericanGut3K.mzXMLfiles/Samples/000030090_RH2_01_4291.mzML	Test	Middle Adulthood (45 yrs < x <= 65 yrs)	Early Adulthood (18 yrs < x <= 45 yrs)	0
f.MSV000083462/ccms_peak/Stool_verified/mzXML_data_3/Samples/11712.SUBJECT20.STOOL.422.mzML	Test	Infancy (<2 yrs)	Infancy (<2 yrs)	0
f.MSV000082962/ccms_peak/Branch_Bridal/Samples/Infected/11-19-3_27_BG7_01_30466.mzML	Test	Infancy (<2 yrs)	Infancy (<2 yrs)	0
f.MSV000081508/ccms_peak/Shiseido/Skin_samples/p04-b01-01B-27_GB1_01_1546.mzML	Test	Early Adulthood (18 yrs < x <= 45 yrs)	Early Adulthood (18 yrs < x <= 45 yrs)	0
f.MSV000082582/ccms_peak/raw_files/samples/day_60/prebiotic_food/71_Prebiotic_CDR_SD_3.mzML	Test	Infancy (<2 yrs)	Infancy (<2 yrs)	0
f.MSV000082490/ccms_peak/mzXML/Samples/Skin/SH15-531_RF2_01_27451.mzML	Test	Early Childhood (2 yrs < x <=8 yrs)	Adolescence (8 yrs < x <= 18 yrs)	0
f.MSV000083559/ccms_peak/Raw_Files/Plate4/11713.11.S.11D.mzML	Test	Infancy (<2 yrs)	Infancy (<2 yrs)	0
f.MSV000083462/ccms_peak/Stool_verified/mzXML_data_3/Samples/11712.SUBJECT19.STOOL.365.mzML	Test	Infancy (<2 yrs)	Infancy (<2 yrs)	0
f.MSV000082630/ccms_peak/raw_files/samples/Subject_28/18NAVY28_20_plasma.mzML	Test	Early Adulthood (18 yrs < x <= 45 yrs)	Early Adulthood (18 yrs < x <= 45 yrs)	0
f.MSV000080673/ccms_peak/2017.AmericanGut3K.mzXMLfiles/Samples/000029443_RD8_01_4356.mzML	Test	Middle Adulthood (45 yrs < x <= 65 yrs)	Early Adulthood (18 yrs < x <= 45 yrs)	0
f.MSV000081571/ccms_peak/data_mzxml/samples/14HM423.M_5x_BF11_01_2351.mzML	Test	Early Adulthood (18 yrs < x <= 45 yrs)	Early Adulthood (18 yrs < x <= 45 yrs)	0
f.MSV000082962/ccms_peak/Branch_Bridal/Samples/Healthy/11-20-4_1_RE11_01_30770.mzML	Test	Infancy (<2 yrs)	Infancy (<2 yrs)	0
f.MSV000080918/ccms_peak/Steatohepatitis progresses to cancer via immunosuppression of HCC directed CD8+ T cells/SS36_RC12_01_7345.mzML	Test	Infancy (<2 yrs)	Infancy (<2 yrs)	0
f.MSV000082650/ccms_peak/raw_files/samples/M027_neg1.mzML	Test	Infancy (<2 yrs)	Infancy (<2 yrs)	0
f.MSV000080673/ccms_peak/2017.AmericanGut3K.mzXMLfiles/Samples/000027274_RA2_01_4422.mzML	Test	Middle Adulthood (45 yrs < x <= 65 yrs)	Early Adulthood (18 yrs < x <= 45 yrs)	0
f.MSV000082045/ccms_peak/HMP/Samples/Aerobic_TSB_703_BC4_01_22886.mzML	Test	Infancy (<2 yrs)	Infancy (<2 yrs)	0
f.MSV000080673/ccms_peak/2017.AmericanGut3K.mzXMLfiles/Samples/000026634_RD10_01_5706.mzML	Test	Middle Adulthood (45 yrs < x <= 65 yrs)	Early Adulthood (18 yrs < x <= 45 yrs)	0
f.MSV000081571/ccms_peak/data_mzxml/samples/14HM585.M_GE8_01_2970.mzML	Test	Early Adulthood (18 yrs < x <= 45 yrs)	Early Adulthood (18 yrs < x <= 45 yrs)	0
f.MSV000081486/ccms_peak/mzXML/2017_study_malawi/samples/FB00863848_RG7_01_15623.mzML	Test	Infancy (<2 yrs)	Infancy (<2 yrs)	0
f.MSV000080673/ccms_peak/2017.AmericanGut3K.mzXMLfiles/Samples/000037565_RE11_01_3896.mzML	Test	Early Adulthood (18 yrs < x <= 45 yrs)	Early Adulthood (18 yrs < x <= 45 yrs)	0
f.MSV000083462/ccms_peak/Oral_verified/mzXML_data_9/Samples/11712.SUBJECT42.ORAL.982.mzML	Test	Infancy (<2 yrs)	Infancy (<2 yrs)	0
f.MSV000081571/ccms_peak/data_mzxml/samples/14HM66.M_GF7_01_2263.mzML	Test	Early Adulthood (18 yrs < x <= 45 yrs)	Early Adulthood (18 yrs < x <= 45 yrs)	0
f.MSV000081571/ccms_peak/data_mzxml/samples/14HM03.M_rerun_GA4_01_2269.mzML	Test	Early Adulthood (18 yrs < x <= 45 yrs)	Early Adulthood (18 yrs < x <= 45 yrs)	0
f.MSV000081486/ccms_peak/mzXML/2017_study_malawi/samples/FB00855988_RG4_01_15289.mzML	Test	Infancy (<2 yrs)	Infancy (<2 yrs)	0
f.MSV000083462/ccms_peak/Skin_verified/skin_data_mzxml_12/Samples/11712.SUBJECT12.SKIN.84.mzML	Test	Infancy (<2 yrs)	Infancy (<2 yrs)	0
f.MSV000082630/ccms_peak/raw_files/samples/Subject_32/18NAVY32_13_plasma.mzML	Test	Early Adulthood (18 yrs < x <= 45 yrs)	Early Adulthood (18 yrs < x <= 45 yrs)	0
f.MSV000082045/ccms_peak/HMP/Samples/Anaerobic_RCM_507_RD5_01_22314.mzML	Test	Infancy (<2 yrs)	Infancy (<2 yrs)	0
f.MSV000083559/ccms_peak/Raw_Files/Plate5/11713.3.O.3B.mzML	Test	Infancy (<2 yrs)	Infancy (<2 yrs)	0
f.MSV000081477/ccms_peak/mzXML/Plate5/C104_GH3_01_841.mzML	Test	Later Adulthood (>65 yrs)	Later Adulthood (>65 yrs)	0
f.MSV000081080/ccms_peak/mzXML/Plate 1/Sample/C18p_5uL_Bode_Sample_GH3_01_26094.mzXML	Test	Later Adulthood (>65 yrs)	Later Adulthood (>65 yrs)	0
f.MSV000080918/ccms_peak/Steatohepatitis progresses to cancer via immunosuppression of HCC directed CD8+ T cells/SS369_RH6_01_7730.mzML	Test	Infancy (<2 yrs)	Infancy (<2 yrs)	0
f.MSV000081351/ccms_peak/mzXML_Files/Rhee_2/39022.mzXML	Test	Infancy (<2 yrs)	Infancy (<2 yrs)	0
f.MSV000083559/ccms_peak/Raw_Files/Plate1/samples/11713.12.F.12D.mzML	Test	Infancy (<2 yrs)	Infancy (<2 yrs)	0
f.MSV000082630/ccms_peak/raw_files/samples/Subject_27/18NAVY27_4_plasma.mzML	Test	Early Adulthood (18 yrs < x <= 45 yrs)	Early Adulthood (18 yrs < x <= 45 yrs)	0
f.MSV000080673/ccms_peak/2017.AmericanGut3K.mzXMLfiles/Samples/000040062_RE11_01_5942.mzML	Test	Middle Adulthood (45 yrs < x <= 65 yrs)	Middle Adulthood (45 yrs < x <= 65 yrs)	0
f.MSV000080673/ccms_peak/2017.AmericanGut3K.mzXMLfiles/Samples/000033007_RD1_01_5143.mzML	Test	Adolescence (8 yrs < x <= 18 yrs)	Early Adulthood (18 yrs < x <= 45 yrs)	0
f.MSV000083462/ccms_peak/Oral_verified/mzXML_data_2/Samples/11712.SUBJECT41.ORAL.936.mzML	Test	Infancy (<2 yrs)	Infancy (<2 yrs)	0
f.MSV000083462/ccms_peak/Skin_verified/skin_data_mzxml_11/Samples/11712.SUBJECT3.SKIN.635.mzML	Test	Infancy (<2 yrs)	Infancy (<2 yrs)	0
f.MSV000081477/ccms_peak/mzXML/Plate6/C260_GA12_01_868.mzML	Test	Later Adulthood (>65 yrs)	Later Adulthood (>65 yrs)	0
f.MSV000083559/ccms_peak/Raw_Files/Plate5/11713.5.S.5C.mzML	Test	Infancy (<2 yrs)	Infancy (<2 yrs)	0
f.MSV000082608/ccms_peak/raw_files/samples/pre_sleep_deprivation/MV/81834.mzML	Test	Infancy (<2 yrs)	Infancy (<2 yrs)	0
f.MSV000081080/ccms_peak/mzXML/Plate 4/Sample/C18p_5uL_Bode_Sample_RA8_01_26352.mzXML	Test	Later Adulthood (>65 yrs)	Later Adulthood (>65 yrs)	0
f.MSV000082433/ccms_peak/raw/20161101_Amerindian_Plate2/M-214.mzML	Test	Early Adulthood (18 yrs < x <= 45 yrs)	Early Adulthood (18 yrs < x <= 45 yrs)	0
f.MSV000081508/ccms_peak/Shiseido/Skin_samples/p06-e11-02A-59_GE11_01_1755.mzML	Test	Early Adulthood (18 yrs < x <= 45 yrs)	Early Adulthood (18 yrs < x <= 45 yrs)	0
f.MSV000082962/ccms_peak/Branch_Bridal/Samples/Infected/11-19-6_5_BA9_01_30604.mzML	Test	Infancy (<2 yrs)	Infancy (<2 yrs)	0
f.MSV000080673/ccms_peak/2017.AmericanGut3K.mzXMLfiles/Samples/000030124_RA2_01_5549.mzML	Test	Middle Adulthood (45 yrs < x <= 65 yrs)	Early Adulthood (18 yrs < x <= 45 yrs)	0
f.MSV000082261/ccms_peak/raw_files/samples/11129_OH014_JJK_Ur.mzML	Test	Adolescence (8 yrs < x <= 18 yrs)	Adolescence (8 yrs < x <= 18 yrs)	0
f.MSV000082608/ccms_peak/raw_files/samples/surgery/MV/81577.mzML	Test	Infancy (<2 yrs)	Infancy (<2 yrs)	0
f.MSV000082962/ccms_peak/Branch_Bridal/Samples/Healthy/11-20-1_11_BF6_01_30666.mzML	Test	Infancy (<2 yrs)	Infancy (<2 yrs)	0
f.MSV000082262/ccms_peak/mzxml_files/samples/162546-OT1D017-St1-JJK_BA11_01_11529.mzML	Test	Adolescence (8 yrs < x <= 18 yrs)	Adolescence (8 yrs < x <= 18 yrs)	0
f.MSV000080918/ccms_peak/Steatohepatitis progresses to cancer via immunosuppression of HCC directed CD8+ T cells/SS83_RG11_01_7398.mzML	Test	Infancy (<2 yrs)	Infancy (<2 yrs)	0
f.MSV000080673/ccms_peak/2017.AmericanGut3K.mzXMLfiles/Samples/000030319_RB1_01_6677.mzML	Test	Middle Adulthood (45 yrs < x <= 65 yrs)	Later Adulthood (>65 yrs)	0
f.MSV000083077/ccms_peak/Plate4/PHT_20_150_Cort_Waking.mzML	Test	Early Adulthood (18 yrs < x <= 45 yrs)	Early Adulthood (18 yrs < x <= 45 yrs)	0
f.MSV000081351/ccms_peak/mzXML_Files/Rhee_2/38963.mzXML	Test	Early Adulthood (18 yrs < x <= 45 yrs)	Early Adulthood (18 yrs < x <= 45 yrs)	0
f.MSV000080673/ccms_peak/2017.AmericanGut3K.mzXMLfiles/Samples/000030150_RC7_01_6586.mzML	Test	Middle Adulthood (45 yrs < x <= 65 yrs)	Early Adulthood (18 yrs < x <= 45 yrs)	0
f.MSV000080673/ccms_peak/2017.AmericanGut3K.mzXMLfiles/Samples/000009733_RH5_01_6428.mzML	Test	Middle Adulthood (45 yrs < x <= 65 yrs)	Later Adulthood (>65 yrs)	0
f.MSV000081508/ccms_peak/Shiseido/Skin_samples/p06-d04-01B-53_GD4_01_1735.mzML	Test	Early Adulthood (18 yrs < x <= 45 yrs)	Early Adulthood (18 yrs < x <= 45 yrs)	0
f.MSV000083462/ccms_peak/Stool_verified/mzXML_data_3/Samples/11712.SUBJECT18.STOOL.319.mzML	Test	Infancy (<2 yrs)	Infancy (<2 yrs)	0
f.MSV000083462/ccms_peak/Stool_verified/mzXML_data_4/Samples/11712.SUBJECT38.STOOL.826.mzML	Test	Infancy (<2 yrs)	Infancy (<2 yrs)	0
f.MSV000080673/ccms_peak/2017.AmericanGut3K.mzXMLfiles/Samples/000022191_RC2_01_5575.mzML	Test	Middle Adulthood (45 yrs < x <= 65 yrs)	Middle Adulthood (45 yrs < x <= 65 yrs)	0
f.MSV000083388/ccms_peak/Negative Mode/1_n_FJS_11262013.mzML	Test	Infancy (<2 yrs)	Infancy (<2 yrs)	0
f.MSV000082650/ccms_peak/raw_files/samples/M039_neg1.mzML	Test	Infancy (<2 yrs)	Infancy (<2 yrs)	0
f.MSV000083462/ccms_peak/Skin_verified/skin_data_mzxml_11/Samples/11712.SUBJECT14.SKIN.126.mzML	Test	Infancy (<2 yrs)	Infancy (<2 yrs)	0
f.MSV000082433/ccms_peak/raw/20161101_Amerindian_Plate2/868.mzML	Test	Early Adulthood (18 yrs < x <= 45 yrs)	Early Adulthood (18 yrs < x <= 45 yrs)	0
f.MSV000082608/ccms_peak/raw_files/samples/necropsy/BBS/81771.mzML	Test	Infancy (<2 yrs)	Infancy (<2 yrs)	0
f.MSV000083559/ccms_peak/Raw_Files/Plate2/11713.15.O.15A.mzML	Test	Infancy (<2 yrs)	Infancy (<2 yrs)	0
f.MSV000081571/ccms_peak/data_mzxml/samples/14HM575.M_GD9_01_2957.mzML	Test	Early Adulthood (18 yrs < x <= 45 yrs)	Early Adulthood (18 yrs < x <= 45 yrs)	0
f.MSV000080673/ccms_peak/2017.AmericanGut3K.mzXMLfiles/Samples/000029613_RE5_01_4255.mzML	Test	Middle Adulthood (45 yrs < x <= 65 yrs)	Early Adulthood (18 yrs < x <= 45 yrs)	0
f.MSV000082608/ccms_peak/raw_files/samples/pre_sleep_deprivation/BBS/81723.mzML	Test	Infancy (<2 yrs)	Infancy (<2 yrs)	0
f.MSV000082045/ccms_peak/HMP/Samples/Anaerobic_BHI_1084_BA2_01_23016.mzML	Test	Infancy (<2 yrs)	Infancy (<2 yrs)	0
f.MSV000082262/ccms_peak/mzxml_files/samples/170177-OH015-St1-JJK_GH4_01_12336.mzML	Test	Adolescence (8 yrs < x <= 18 yrs)	Adolescence (8 yrs < x <= 18 yrs)	0
f.MSV000081080/ccms_peak/mzXML/Plate 1/Sample/C18p_5uL_Bode_Sample_GB7_01_26013.mzXML	Test	Later Adulthood (>65 yrs)	Infancy (<2 yrs)	0
f.MSV000080673/ccms_peak/2017.AmericanGut3K.mzXMLfiles/Samples/000029521_RA3_01_5218.mzML	Test	Middle Adulthood (45 yrs < x <= 65 yrs)	Early Adulthood (18 yrs < x <= 45 yrs)	0
f.MSV000083559/ccms_peak/Raw_Files/Plate5/11713.20.S.20E.mzML	Test	Infancy (<2 yrs)	Infancy (<2 yrs)	0
f.MSV000080673/ccms_peak/2017.AmericanGut3K.mzXMLfiles/Samples/000027657_RA4_01_6667.mzML	Test	Middle Adulthood (45 yrs < x <= 65 yrs)	Middle Adulthood (45 yrs < x <= 65 yrs)	0
f.MSV000082490/ccms_peak/mzXML/Samples/Skin/SH1336_RD8_01_27645.mzML	Test	Early Childhood (2 yrs < x <=8 yrs)	Early Adulthood (18 yrs < x <= 45 yrs)	0
f.MSV000083559/ccms_peak/Raw_Files/Plate1/samples/11713.1.F.1C.mzML	Test	Infancy (<2 yrs)	Infancy (<2 yrs)	0
f.MSV000080673/ccms_peak/2017.AmericanGut3K.mzXMLfiles/Samples/000028805_RA4_01_5882.mzML	Test	Middle Adulthood (45 yrs < x <= 65 yrs)	Early Adulthood (18 yrs < x <= 45 yrs)	0
f.MSV000083462/ccms_peak/Stool_verified/mzXML_data_3/Samples/11712.SUBJECT18.STOOL.323.mzML	Test	Infancy (<2 yrs)	Infancy (<2 yrs)	0
f.MSV000083538/ccms_peak/Urine_StrokeDrugs_28_T10_POS.mzML	Test	Later Adulthood (>65 yrs)	Middle Adulthood (45 yrs < x <= 65 yrs)	0
f.MSV000082630/ccms_peak/raw_files/samples/Subject_28/18NAVY28_17_plasma.mzML	Test	Early Adulthood (18 yrs < x <= 45 yrs)	Early Adulthood (18 yrs < x <= 45 yrs)	0
f.MSV000080673/ccms_peak/2017.AmericanGut3K.mzXMLfiles/Samples/000033676_RF11_01_6075.mzML	Test	Early Childhood (2 yrs < x <=8 yrs)	Later Adulthood (>65 yrs)	0
f.MSV000083462/ccms_peak/Skin_verified/skin_data_mzxml_12/Samples/11712.SUBJECT33.SKIN.725.mzML	Test	Infancy (<2 yrs)	Infancy (<2 yrs)	0
f.MSV000082261/ccms_peak/raw_files/samples/11129_NH019_JJK_Ur.mzML	Test	Adolescence (8 yrs < x <= 18 yrs)	Adolescence (8 yrs < x <= 18 yrs)	0
f.MSV000082962/ccms_peak/Branch_Bridal/Samples/Healthy/11-20-4_65_RC3_01_30844.mzML	Test	Infancy (<2 yrs)	Infancy (<2 yrs)	0
f.MSV000083462/ccms_peak/Skin_verified/skin_data_mzxml_12/Samples/11712.SUBJECT7.SKIN.1107.mzML	Test	Infancy (<2 yrs)	Infancy (<2 yrs)	0
f.MSV000082045/ccms_peak/HMP/Samples/Anaerobic_RCM_825_RE9_01_22420.mzML	Test	Infancy (<2 yrs)	Infancy (<2 yrs)	0
f.MSV000083462/ccms_peak/Stool_verified/mzXML_data_4/Samples/11712.SUBJECT7.STOOL.1114.mzML	Test	Infancy (<2 yrs)	Infancy (<2 yrs)	0
f.MSV000081080/ccms_peak/mzXML/Plate 5/Sample/C18p_5uL_Bode_Sample_GG6_01_26570.mzXML	Test	Later Adulthood (>65 yrs)	Later Adulthood (>65 yrs)	0
f.MSV000081508/ccms_peak/Shiseido/Skin_samples/p06-c07-01A-54_GC7_01_1725.mzML	Test	Early Adulthood (18 yrs < x <= 45 yrs)	Early Adulthood (18 yrs < x <= 45 yrs)	0
f.MSV000082490/ccms_peak/mzXML/Samples/Skin/SH1312_RG11_01_27473.mzML	Test	Adolescence (8 yrs < x <= 18 yrs)	Middle Adulthood (45 yrs < x <= 65 yrs)	0
f.MSV000081571/ccms_peak/data_mzxml/samples/14HM293.M_5x_BC2_01_2583.mzML	Test	Early Adulthood (18 yrs < x <= 45 yrs)	Early Adulthood (18 yrs < x <= 45 yrs)	0
f.MSV000080673/ccms_peak/2017.AmericanGut3K.mzXMLfiles/Samples/000029332_RG2_01_4965.mzML	Test	Middle Adulthood (45 yrs < x <= 65 yrs)	Later Adulthood (>65 yrs)	0
f.MSV000080976/ccms_peak/fecal_samples_controls/QC_mid39_RA2_01_9894.mzML	Test	Later Adulthood (>65 yrs)	Later Adulthood (>65 yrs)	0
f.MSV000082045/ccms_peak/HMP/Samples/Anaerobic_RCM_496_RC6_01_22302.mzML	Test	Infancy (<2 yrs)	Infancy (<2 yrs)	0
f.MSV000081486/ccms_peak/mzXML/2017_study_malawi/samples/FB00934538_RG1_01_15286.mzML	Test	Infancy (<2 yrs)	Infancy (<2 yrs)	0
f.MSV000082608/ccms_peak/raw_files/samples/pre_sleep_deprivation/MV/81722.mzML	Test	Infancy (<2 yrs)	Infancy (<2 yrs)	0
f.MSV000082608/ccms_peak/raw_files/samples/necropsy/MV/81658.mzML	Test	Infancy (<2 yrs)	Infancy (<2 yrs)	0
f.MSV000081508/ccms_peak/Shiseido/Skin_samples/p02-b09-03B-09_GB9_01_1457.mzML	Test	Early Adulthood (18 yrs < x <= 45 yrs)	Early Adulthood (18 yrs < x <= 45 yrs)	0
f.MSV000082582/ccms_peak/raw_files/samples/day_60/control_food/64_Control_NLD_SD_3.mzML	Test	Infancy (<2 yrs)	Infancy (<2 yrs)	0
f.MSV000082582/ccms_peak/raw_files/samples/day_neg34/control_food/94_95_Control_0.mzML	Test	Infancy (<2 yrs)	Infancy (<2 yrs)	0
f.MSV000082962/ccms_peak/Branch_Bridal/Samples/Infected/11-19-6_19_BB11_01_30619.mzML	Test	Infancy (<2 yrs)	Infancy (<2 yrs)	0
f.MSV000080673/ccms_peak/2017.AmericanGut3K.mzXMLfiles/Samples/000030018_RD7_01_5042.mzML	Test	Middle Adulthood (45 yrs < x <= 65 yrs)	Early Adulthood (18 yrs < x <= 45 yrs)	0
f.MSV000083462/ccms_peak/Stool_verified/mzXML_data_4/Samples/11712.SUBJECT18.STOOL.331.mzML	Test	Infancy (<2 yrs)	Infancy (<2 yrs)	0
f.MSV000083077/ccms_peak/Plate3/PHT_20_118_Cort_1600.mzML	Test	Early Adulthood (18 yrs < x <= 45 yrs)	Early Adulthood (18 yrs < x <= 45 yrs)	0
f.MSV000081080/ccms_peak/mzXML/Plate 3/Sample/C18p_5uL_Bode_Sample_GB2_01_26239.mzXML	Test	Later Adulthood (>65 yrs)	Later Adulthood (>65 yrs)	0
f.MSV000083462/ccms_peak/Skin_verified/skin_data_mzxml_11/Samples/11712.SUBJECT1.SKIN.18.mzML	Test	Infancy (<2 yrs)	Infancy (<2 yrs)	0
f.MSV000081080/ccms_peak/mzXML/Plate 4/Sample/C18p_5uL_Bode_Sample_RC2_01_26374.mzXML	Test	Later Adulthood (>65 yrs)	Later Adulthood (>65 yrs)	0
f.MSV000083462/ccms_peak/Skin_verified/skin_data_mzxml_11/Samples/11712.SUBJECT14.SKIN.127.mzML	Test	Infancy (<2 yrs)	Infancy (<2 yrs)	0
f.MSV000083666/ccms_peak/mzxml/samples/GF7.D10_BH4_01_41885.mzML	Test	Infancy (<2 yrs)	Infancy (<2 yrs)	0
f.MSV000080673/ccms_peak/2017.AmericanGut3K.mzXMLfiles/Samples/000036094_RG8_01_5633.mzML	Test	Middle Adulthood (45 yrs < x <= 65 yrs)	Early Adulthood (18 yrs < x <= 45 yrs)	0
f.MSV000083462/ccms_peak/Skin_verified/skin_data_mzxml_12/Samples/11712.SUBJECT34.SKIN.1258.A.mzML	Test	Infancy (<2 yrs)	Infancy (<2 yrs)	0
f.MSV000081477/ccms_peak/mzXML/Plate4/C6_BF2_01_697.mzML	Test	Later Adulthood (>65 yrs)	Later Adulthood (>65 yrs)	0
f.MSV000082650/ccms_peak/raw_files/samples/M015_62.mzML	Test	Infancy (<2 yrs)	Infancy (<2 yrs)	0
f.MSV000081080/ccms_peak/mzXML/Plate 5/Resuspension/C18p_5uL_Bode_Blank_GA1_01_26468.mzXML	Test	Later Adulthood (>65 yrs)	Infancy (<2 yrs)	0
f.MSV000083077/ccms_peak/Plate1/PHT_20_055_Cort_1200.mzML	Test	Middle Adulthood (45 yrs < x <= 65 yrs)	Middle Adulthood (45 yrs < x <= 65 yrs)	0
f.MSV000083462/ccms_peak/Skin_verified/skin_data_mzxml_10/Samples/11712.SUBJECT16.SKIN.172.mzML	Test	Infancy (<2 yrs)	Infancy (<2 yrs)	0
f.MSV000082582/ccms_peak/raw_files/samples/day_neg34/control_food/30_31_Control_0.mzML	Test	Infancy (<2 yrs)	Infancy (<2 yrs)	0
f.MSV000080673/ccms_peak/2017.AmericanGut3K.mzXMLfiles/Samples/000030703_RF7_01_5840.mzML	Test	Middle Adulthood (45 yrs < x <= 65 yrs)	Early Adulthood (18 yrs < x <= 45 yrs)	0
f.MSV000083666/ccms_peak/mzxml/samples/GF17.D15_BD5_01_41833.mzML	Test	Infancy (<2 yrs)	Infancy (<2 yrs)	0
f.MSV000081508/ccms_peak/Shiseido/Skin_samples/p05-d01-01B-46_GD1_01_1668.mzML	Test	Early Adulthood (18 yrs < x <= 45 yrs)	Early Adulthood (18 yrs < x <= 45 yrs)	0
f.MSV000082045/ccms_peak/HMP/Samples/Anaerobic_RCM_534_RF4_01_22339.mzML	Test	Infancy (<2 yrs)	Infancy (<2 yrs)	0
f.MSV000081508/ccms_peak/Shiseido/Skin_samples/p03-a01-01A-21_BA1_01_1391.mzML	Test	Early Adulthood (18 yrs < x <= 45 yrs)	Early Adulthood (18 yrs < x <= 45 yrs)	0
f.MSV000080673/ccms_peak/2017.AmericanGut3K.mzXMLfiles/Samples/000028918_RB5_01_4215.mzML	Test	Early Adulthood (18 yrs < x <= 45 yrs)	Later Adulthood (>65 yrs)	0
f.MSV000082045/ccms_peak/HMP/Samples/Anaerobic_RCM_504_RD2_01_22311.mzML	Test	Infancy (<2 yrs)	Infancy (<2 yrs)	0
f.MSV000081571/ccms_peak/data_mzxml/samples/14HM307.M_5x_BD5_01_2599.mzML	Test	Early Adulthood (18 yrs < x <= 45 yrs)	Early Adulthood (18 yrs < x <= 45 yrs)	0
f.MSV000081477/ccms_peak/mzXML/Plate7/C271_BD2_01_996.mzML	Test	Later Adulthood (>65 yrs)	Later Adulthood (>65 yrs)	0
f.MSV000083462/ccms_peak/Skin_verified/skin_data_mzxml_10/Samples/11712.SUBJECT41.SKIN.954.mzML	Test	Infancy (<2 yrs)	Infancy (<2 yrs)	0
f.MSV000081351/ccms_peak/mzXML_Files/Rhee_3/39149.mzXML	Test	Infancy (<2 yrs)	Infancy (<2 yrs)	0
f.MSV000082962/ccms_peak/Branch_Bridal/Samples/Healthy/11-20-1_15_BF10_01_30670.mzML	Test	Infancy (<2 yrs)	Infancy (<2 yrs)	0
f.MSV000082649/ccms_peak/raw_files/samples/M112_plasma.mzML	Test	Infancy (<2 yrs)	Infancy (<2 yrs)	0
f.MSV000080673/ccms_peak/2017.AmericanGut3K.mzXMLfiles/Samples/000032662_RC1_01_5574.mzML	Test	Middle Adulthood (45 yrs < x <= 65 yrs)	Middle Adulthood (45 yrs < x <= 65 yrs)	0
f.MSV000083462/ccms_peak/Skin_verified/skin_data_mzxml_12/Samples/11712.SUBJECT34.SKIN.740.mzML	Test	Infancy (<2 yrs)	Infancy (<2 yrs)	0
f.MSV000083077/ccms_peak/Plate4/PHT_20_155_Cort_1200.mzML	Test	Middle Adulthood (45 yrs < x <= 65 yrs)	Early Adulthood (18 yrs < x <= 45 yrs)	0
f.MSV000081477/ccms_peak/mzXML/Plate5/C108_GD4_01_784.mzML	Test	Later Adulthood (>65 yrs)	Later Adulthood (>65 yrs)	0
f.MSV000083462/ccms_peak/Stool_verified/mzXML_data_16/Samples/11712.SUBJECT47.STOOL.1246.mzML	Test	Infancy (<2 yrs)	Infancy (<2 yrs)	0
f.MSV000080918/ccms_peak/Steatohepatitis progresses to cancer via immunosuppression of HCC directed CD8+ T cells/SS18_RB6_01_7326.mzML	Test	Infancy (<2 yrs)	Infancy (<2 yrs)	0
f.MSV000080673/ccms_peak/2017.AmericanGut3K.mzXMLfiles/Samples/000027819_RC4_01_4805.mzML	Test	Middle Adulthood (45 yrs < x <= 65 yrs)	Middle Adulthood (45 yrs < x <= 65 yrs)	0
f.MSV000080673/ccms_peak/2017.AmericanGut3K.mzXMLfiles/Samples/000031383_RD9_01_6159.mzML	Test	Middle Adulthood (45 yrs < x <= 65 yrs)	Later Adulthood (>65 yrs)	0
f.MSV000082608/ccms_peak/raw_files/samples/surgery/BBS/81691.mzML	Test	Infancy (<2 yrs)	Infancy (<2 yrs)	0
f.MSV000080673/ccms_peak/2017.AmericanGut3K.mzXMLfiles/Samples/000036099_RD9_01_5595.mzML	Test	Early Adulthood (18 yrs < x <= 45 yrs)	Early Adulthood (18 yrs < x <= 45 yrs)	0
f.MSV000080918/ccms_peak/Steatohepatitis progresses to cancer via immunosuppression of HCC directed CD8+ T cells/SS305_RC2_01_7661.mzML	Test	Infancy (<2 yrs)	Infancy (<2 yrs)	0
f.MSV000081080/ccms_peak/mzXML/Plate 6/Sample/C18p_5uL_Bode_Sample_RA3_01_26598.mzXML	Test	Later Adulthood (>65 yrs)	Later Adulthood (>65 yrs)	0
f.MSV000082045/ccms_peak/HMP/Samples/Anaerobic_BHI_1120_BE2_01_23068.mzML	Test	Infancy (<2 yrs)	Infancy (<2 yrs)	0
f.MSV000083559/ccms_peak/Raw_Files/Plate1/samples/11713.2.F.2I.mzML	Test	Infancy (<2 yrs)	Infancy (<2 yrs)	0
f.MSV000082962/ccms_peak/Branch_Bridal/Samples/Healthy/11-20-1_21_BG4_01_30677.mzML	Test	Infancy (<2 yrs)	Infancy (<2 yrs)	0
f.MSV000081571/ccms_peak/data_mzxml/samples/14HM409.M_5x_BE8_01_2336.mzML	Test	Early Adulthood (18 yrs < x <= 45 yrs)	Early Adulthood (18 yrs < x <= 45 yrs)	0
f.MSV000080673/ccms_peak/2017.AmericanGut3K.mzXMLfiles/Samples/000027637_RG9_01_5855.mzML	Test	Middle Adulthood (45 yrs < x <= 65 yrs)	Middle Adulthood (45 yrs < x <= 65 yrs)	0
f.MSV000083462/ccms_peak/Stool_verified/mzXML_data_7/Samples/11712.SUBJECT1.STOOL.27.mzML	Test	Infancy (<2 yrs)	Infancy (<2 yrs)	0
f.MSV000080673/ccms_peak/2017.AmericanGut3K.mzXMLfiles/Samples/000023783_RF3_01_5171.mzML	Test	Middle Adulthood (45 yrs < x <= 65 yrs)	Early Adulthood (18 yrs < x <= 45 yrs)	0
f.MSV000083462/ccms_peak/Skin_verified/skin_data_mzxml_15/Samples/11712.SUBJECT21.SKIN.447.mzML	Test	Infancy (<2 yrs)	Infancy (<2 yrs)	0
f.MSV000082650/ccms_peak/raw_files/samples/M089_48.mzML	Test	Infancy (<2 yrs)	Infancy (<2 yrs)	0
f.MSV000082962/ccms_peak/Branch_Bridal/Samples/Infected/11-19-1_12_RG2_01_30357.mzML	Test	Infancy (<2 yrs)	Infancy (<2 yrs)	0
f.MSV000083077/ccms_peak/Plate3/PHT_20_120_Cort_1000.mzML	Test	Early Adulthood (18 yrs < x <= 45 yrs)	Early Adulthood (18 yrs < x <= 45 yrs)	0
f.MSV000080673/ccms_peak/2017.AmericanGut3K.mzXMLfiles/Samples/000029151_RB10_01_4798.mzML	Test	Middle Adulthood (45 yrs < x <= 65 yrs)	Middle Adulthood (45 yrs < x <= 65 yrs)	0
f.MSV000082490/ccms_peak/mzXML/Samples/Skin/SH15-670_RG1_01_27463.mzML	Test	Early Childhood (2 yrs < x <=8 yrs)	Middle Adulthood (45 yrs < x <= 65 yrs)	0
f.MSV000082608/ccms_peak/raw_files/samples/post_stress/BBS/81865.mzML	Test	Infancy (<2 yrs)	Infancy (<2 yrs)	0
f.MSV000083462/ccms_peak/Skin_verified/skin_data_mzxml_13/Samples/11712.SUBJECT19.SKIN.355.mzML	Test	Infancy (<2 yrs)	Infancy (<2 yrs)	0
f.MSV000080673/ccms_peak/2017.AmericanGut3K.mzXMLfiles/Samples/000029987_RB9_01_4661.mzML	Test	Middle Adulthood (45 yrs < x <= 65 yrs)	Middle Adulthood (45 yrs < x <= 65 yrs)	0
f.MSV000080673/ccms_peak/2017.AmericanGut3K.mzXMLfiles/Samples/000035482_RA10_01_3986.mzML	Test	Early Childhood (2 yrs < x <=8 yrs)	Later Adulthood (>65 yrs)	0
f.MSV000080918/ccms_peak/Steatohepatitis progresses to cancer via immunosuppression of HCC directed CD8+ T cells/SS371_RH8_01_7732.mzML	Test	Infancy (<2 yrs)	Infancy (<2 yrs)	0
f.MSV000081571/ccms_peak/data_mzxml/samples/14HM500.M_5x_GE11_01_2440.mzML	Test	Early Adulthood (18 yrs < x <= 45 yrs)	Early Adulthood (18 yrs < x <= 45 yrs)	0
f.MSV000082045/ccms_peak/HMP/Samples/Aerobic_RCM_629_RB9_01_22784.mzML	Test	Infancy (<2 yrs)	Infancy (<2 yrs)	0
f.MSV000081508/ccms_peak/Shiseido/Skin_samples/m04-a02-02A_BA2_01_1308.mzML	Test	Middle Adulthood (45 yrs < x <= 65 yrs)	Middle Adulthood (45 yrs < x <= 65 yrs)	0
f.MSV000082608/ccms_peak/raw_files/samples/pre_sleep_deprivation/MV/81730.mzML	Test	Infancy (<2 yrs)	Infancy (<2 yrs)	0
f.MSV000082630/ccms_peak/raw_files/samples/Subject_4/16NAVY04_14_plasma.mzML	Test	Early Adulthood (18 yrs < x <= 45 yrs)	Early Adulthood (18 yrs < x <= 45 yrs)	0
f.MSV000082650/ccms_peak/raw_files/samples/M024_neg1.mzML	Test	Infancy (<2 yrs)	Infancy (<2 yrs)	0
f.MSV000083462/ccms_peak/Skin_verified/skin_data_mzxml_12/Samples/11712.SUBJECT39.SKIN.833.mzML	Test	Infancy (<2 yrs)	Infancy (<2 yrs)	0
f.MSV000081571/ccms_peak/data_mzxml/samples/14HM407.M_5x_BE6_01_2334.mzML	Test	Early Adulthood (18 yrs < x <= 45 yrs)	Early Adulthood (18 yrs < x <= 45 yrs)	0
f.MSV000081571/ccms_peak/data_mzxml/samples/14HM182.M_5x_BH12_01_2897.mzML	Test	Early Adulthood (18 yrs < x <= 45 yrs)	Early Adulthood (18 yrs < x <= 45 yrs)	0
f.MSV000083462/ccms_peak/Stool_verified/mzXML_data_4/Samples/11712.SUBJECT9.STOOL.1217.mzML	Test	Infancy (<2 yrs)	Infancy (<2 yrs)	0
f.MSV000080918/ccms_peak/Steatohepatitis progresses to cancer via immunosuppression of HCC directed CD8+ T cells/SS238_RE4_01_7584.mzML	Test	Infancy (<2 yrs)	Infancy (<2 yrs)	0
f.MSV000082962/ccms_peak/Branch_Bridal/Samples/Infected/11-19-3_9_BF1_01_30447.mzML	Test	Infancy (<2 yrs)	Infancy (<2 yrs)	0
f.MSV000083559/ccms_peak/Raw_Files/Plate4/11713.14.S.14A.mzML	Test	Infancy (<2 yrs)	Infancy (<2 yrs)	0
f.MSV000080673/ccms_peak/2017.AmericanGut3K.mzXMLfiles/Samples/000026069_RH3_01_6314.mzML	Test	Middle Adulthood (45 yrs < x <= 65 yrs)	Middle Adulthood (45 yrs < x <= 65 yrs)	0
f.MSV000083462/ccms_peak/Stool_verified/mzXML_data_7/Samples/11712.SUBJECT1.STOOL.29.mzML	Test	Infancy (<2 yrs)	Infancy (<2 yrs)	0
f.MSV000082582/ccms_peak/raw_files/samples/day_60/control_food/9_Control_CDR_HC_3.mzML	Test	Infancy (<2 yrs)	Infancy (<2 yrs)	0
f.MSV000082650/ccms_peak/raw_files/samples/M057_62.mzML	Test	Infancy (<2 yrs)	Infancy (<2 yrs)	0
f.MSV000081351/ccms_peak/mzXML_Files/Rhee_3/38740.mzXML	Test	Early Adulthood (18 yrs < x <= 45 yrs)	Early Adulthood (18 yrs < x <= 45 yrs)	0
f.MSV000082630/ccms_peak/raw_files/samples/Subject_10/16NAVY10_8_plasma.mzML	Test	Early Adulthood (18 yrs < x <= 45 yrs)	Early Adulthood (18 yrs < x <= 45 yrs)	0
f.MSV000082630/ccms_peak/raw_files/samples/Subject_24/17NAVY24_14_plasma.mzML	Test	Early Adulthood (18 yrs < x <= 45 yrs)	Early Adulthood (18 yrs < x <= 45 yrs)	0
f.MSV000080673/ccms_peak/2017.AmericanGut3K.mzXMLfiles/Samples/000009942_RD11_01_6492.mzML	Test	Middle Adulthood (45 yrs < x <= 65 yrs)	Later Adulthood (>65 yrs)	0
f.MSV000081080/ccms_peak/mzXML/Plate 5/Sample/C18p_5uL_Bode_Sample_GH8_01_26587.mzXML	Test	Later Adulthood (>65 yrs)	Later Adulthood (>65 yrs)	0
f.MSV000082582/ccms_peak/raw_files/samples/day_41/control_food/69_Control_NLD_HC_2.mzML	Test	Infancy (<2 yrs)	Infancy (<2 yrs)	0
f.MSV000083077/ccms_peak/Plate3/PHT_20_134_Cort_1000.mzML	Test	Early Adulthood (18 yrs < x <= 45 yrs)	Early Adulthood (18 yrs < x <= 45 yrs)	0
f.MSV000082962/ccms_peak/Branch_Bridal/Samples/Healthy/11-20-4_53_RB3_01_30831.mzML	Test	Infancy (<2 yrs)	Infancy (<2 yrs)	0
f.MSV000083559/ccms_peak/Raw_Files/Plate2/11713.2.O.2E.mzML	Test	Infancy (<2 yrs)	Infancy (<2 yrs)	0
f.MSV000081486/ccms_peak/mzXML/2017_study_malawi/samples/FB00853558_RH3_01_14511.mzML	Test	Infancy (<2 yrs)	Infancy (<2 yrs)	0
f.MSV000083538/ccms_peak/Urine_StrokeDrugs_17_T10_POS.mzML	Test	Later Adulthood (>65 yrs)	Later Adulthood (>65 yrs)	0
f.MSV000081477/ccms_peak/mzXML/Plate6/C258_GG11_01_952.mzML	Test	Later Adulthood (>65 yrs)	Later Adulthood (>65 yrs)	0
f.MSV000081477/ccms_peak/mzXML/Plate6/C206_GC5_01_889.mzML	Test	Later Adulthood (>65 yrs)	Later Adulthood (>65 yrs)	0
f.MSV000080673/ccms_peak/2017.AmericanGut3K.mzXMLfiles/Samples/000026188_RC11_01_5805.mzML	Test	Early Childhood (2 yrs < x <=8 yrs)	Adolescence (8 yrs < x <= 18 yrs)	0
f.MSV000080673/ccms_peak/2017.AmericanGut3K.mzXMLfiles/Samples/000036721_RD12_01_6270.mzML	Test	Early Adulthood (18 yrs < x <= 45 yrs)	Middle Adulthood (45 yrs < x <= 65 yrs)	0
f.MSV000083462/ccms_peak/Stool_verified/mzXML_data_5/Samples/11712.SUBJECT12.ORAL.72.mzML	Test	Infancy (<2 yrs)	Infancy (<2 yrs)	0
f.MSV000080673/ccms_peak/2017.AmericanGut3K.mzXMLfiles/Samples/000033675_RF5_01_6069.mzML	Test	Middle Adulthood (45 yrs < x <= 65 yrs)	Later Adulthood (>65 yrs)	0
f.MSV000083462/ccms_peak/Skin_verified/skin_data_mzxml_11/Samples/11712.SUBJECT4.SKIN.850.mzML	Test	Infancy (<2 yrs)	Infancy (<2 yrs)	0
f.MSV000083077/ccms_peak/Plate2/PHT_20_086_Cort_1900.mzML	Test	Middle Adulthood (45 yrs < x <= 65 yrs)	Middle Adulthood (45 yrs < x <= 65 yrs)	0
f.MSV000080673/ccms_peak/2017.AmericanGut3K.mzXMLfiles/Samples/000035393_RD12_01_6162.mzML	Test	Middle Adulthood (45 yrs < x <= 65 yrs)	Early Adulthood (18 yrs < x <= 45 yrs)	0
f.MSV000081477/ccms_peak/mzXML/Plate5/C121_GA6_01_744.mzML	Test	Later Adulthood (>65 yrs)	Later Adulthood (>65 yrs)	0
f.MSV000080918/ccms_peak/Steatohepatitis progresses to cancer via immunosuppression of HCC directed CD8+ T cells/SS311_RC8_01_7667.mzML	Test	Infancy (<2 yrs)	Infancy (<2 yrs)	0
f.MSV000081351/ccms_peak/mzXML_Files/Rhee_3/38751.mzXML	Test	Infancy (<2 yrs)	Early Adulthood (18 yrs < x <= 45 yrs)	0
f.MSV000083462/ccms_peak/Skin_verified/skin_data_mzxml_12/Samples/11712.SUBJECT37.SKIN.799.mzML	Test	Infancy (<2 yrs)	Infancy (<2 yrs)	0
f.MSV000081571/ccms_peak/data_mzxml/samples/14HM241.M_5x_GF5_01_2748.mzML	Test	Early Adulthood (18 yrs < x <= 45 yrs)	Early Adulthood (18 yrs < x <= 45 yrs)	0
f.MSV000080673/ccms_peak/2017.AmericanGut3K.mzXMLfiles/Samples/000028490_RH6_01_6650.mzML	Test	Middle Adulthood (45 yrs < x <= 65 yrs)	Early Childhood (2 yrs < x <=8 yrs)	0
f.MSV000081351/ccms_peak/mzXML_Files/Rhee_3/38819.mzXML	Test	Early Adulthood (18 yrs < x <= 45 yrs)	Early Adulthood (18 yrs < x <= 45 yrs)	0
f.MSV000080673/ccms_peak/2017.AmericanGut3K.mzXMLfiles/Samples/000031473_RG12_01_4510.mzML	Test	Middle Adulthood (45 yrs < x <= 65 yrs)	Middle Adulthood (45 yrs < x <= 65 yrs)	0
f.MSV000080673/ccms_peak/2017.AmericanGut3K.mzXMLfiles/Samples/000036905_RH3_01_3927.mzML	Test	Early Adulthood (18 yrs < x <= 45 yrs)	Early Adulthood (18 yrs < x <= 45 yrs)	0
f.MSV000081080/ccms_peak/mzXML/Plate 4/Sample/C18p_5uL_Bode_Sample_RG12_01_26450.mzXML	Test	Later Adulthood (>65 yrs)	Later Adulthood (>65 yrs)	0
f.MSV000083462/ccms_peak/Skin_verified/skin_data_mzxml_12/Samples/11712.SUBJECT35.SKIN.762.mzML	Test	Infancy (<2 yrs)	Infancy (<2 yrs)	0
f.MSV000082582/ccms_peak/raw_files/samples/day_neg34/prebiotic_food/96_97_Prebiotic_0.mzML	Test	Infancy (<2 yrs)	Infancy (<2 yrs)	0
f.MSV000080673/ccms_peak/2017.AmericanGut3K.mzXMLfiles/Samples/000022161_RC4_01_5133.mzML	Test	Middle Adulthood (45 yrs < x <= 65 yrs)	Middle Adulthood (45 yrs < x <= 65 yrs)	0
f.MSV000083462/ccms_peak/Oral_verified/mzXML_data_8/Samples/11712.SUBJECT9.ORAL.1179.mzML	Test	Infancy (<2 yrs)	Infancy (<2 yrs)	0
f.MSV000083462/ccms_peak/Skin_verified/skin_data_mzxml_13/Samples/11712.SUBJECT43.SKIN.1054.mzML	Test	Infancy (<2 yrs)	Infancy (<2 yrs)	0
f.MSV000081508/ccms_peak/Shiseido/Skin_samples/m04-b06-06B_BB6_01_1325.mzML	Test	Middle Adulthood (45 yrs < x <= 65 yrs)	Middle Adulthood (45 yrs < x <= 65 yrs)	0
f.MSV000082608/ccms_peak/raw_files/samples/pre_sleep_deprivation/BBS/81623.mzML	Test	Infancy (<2 yrs)	Infancy (<2 yrs)	0
f.MSV000081508/ccms_peak/Shiseido/Skin_samples/m04-a03-03A_BA3_01_1309.mzML	Test	Early Adulthood (18 yrs < x <= 45 yrs)	Middle Adulthood (45 yrs < x <= 65 yrs)	0
f.MSV000080673/ccms_peak/2017.AmericanGut3K.mzXMLfiles/Samples/000036490_RA2_01_6108.mzML	Test	Middle Adulthood (45 yrs < x <= 65 yrs)	Middle Adulthood (45 yrs < x <= 65 yrs)	0
f.MSV000082582/ccms_peak/raw_files/samples/day_41/prebiotic_food/97_Prebiotic_CDR_SD_2.mzML	Test	Infancy (<2 yrs)	Infancy (<2 yrs)	0
f.MSV000082962/ccms_peak/Branch_Bridal/Samples/Healthy/11-20-3_25_RD11_01_30757.mzML	Test	Infancy (<2 yrs)	Infancy (<2 yrs)	0
f.MSV000083462/ccms_peak/Skin_verified/skin_data_mzxml_15/Samples/11712.SUBJECT21.SKIN.454.mzML	Test	Infancy (<2 yrs)	Infancy (<2 yrs)	0
f.MSV000083559/ccms_peak/Raw_Files/Plate5/11713.24.S.24C.mzML	Test	Infancy (<2 yrs)	Infancy (<2 yrs)	0
f.MSV000082045/ccms_peak/HMP/Samples/Anaerobic_RCM_526_RE10_01_22332.mzML	Test	Infancy (<2 yrs)	Infancy (<2 yrs)	0
f.MSV000082490/ccms_peak/mzXML/Samples/Skin/SH871_RD4_01_27427.mzML	Test	Adolescence (8 yrs < x <= 18 yrs)	Early Adulthood (18 yrs < x <= 45 yrs)	0
f.MSV000082650/ccms_peak/raw_files/samples/M026_62.mzML	Test	Infancy (<2 yrs)	Infancy (<2 yrs)	0
f.MSV000082962/ccms_peak/Branch_Bridal/Samples/Healthy/11-20-2_8_BH11_01_30697.mzML	Test	Infancy (<2 yrs)	Infancy (<2 yrs)	0
f.MSV000081080/ccms_peak/mzXML/Plate 1/Sample/C18p_5uL_Bode_Sample_GC11_01_26031.mzXML	Test	Later Adulthood (>65 yrs)	Infancy (<2 yrs)	0
f.MSV000081571/ccms_peak/data_mzxml/samples/14HM232.M_5x_GE7_01_2736.mzML	Test	Early Adulthood (18 yrs < x <= 45 yrs)	Early Adulthood (18 yrs < x <= 45 yrs)	0
f.MSV000082647/ccms_peak/raw_files/samples/81962.mzML	Test	Infancy (<2 yrs)	Infancy (<2 yrs)	0
f.MSV000083462/ccms_peak/Oral_verified/mzxml_1/Samples/11712.SUBJECT18.ORAL.272.mzML	Test	Infancy (<2 yrs)	Infancy (<2 yrs)	0
f.MSV000083077/ccms_peak/Plate4/PHT_20_143_Cort_1000.mzML	Test	Middle Adulthood (45 yrs < x <= 65 yrs)	Middle Adulthood (45 yrs < x <= 65 yrs)	0
f.MSV000082962/ccms_peak/Branch_Bridal/Samples/Healthy/11-20-5_25_RE7_01_30874.mzML	Test	Infancy (<2 yrs)	Infancy (<2 yrs)	0
f.MSV000081508/ccms_peak/Shiseido/Skin_samples/p04-c12-03A-34_GC12_01_1570.mzML	Test	Early Adulthood (18 yrs < x <= 45 yrs)	Early Adulthood (18 yrs < x <= 45 yrs)	0
f.MSV000082045/ccms_peak/HMP/Samples/Anaerobic_TSB_178_RB4_01_25827.mzML	Test	Infancy (<2 yrs)	Infancy (<2 yrs)	0
f.MSV000082962/ccms_peak/Branch_Bridal/Samples/Infected/11-19-2_48_BD12_01_30432.mzML	Test	Infancy (<2 yrs)	Infancy (<2 yrs)	0
f.MSV000080673/ccms_peak/2017.AmericanGut3K.mzXMLfiles/Samples/000023961_RD11_01_4248.mzML	Test	Middle Adulthood (45 yrs < x <= 65 yrs)	Middle Adulthood (45 yrs < x <= 65 yrs)	0
f.MSV000080673/ccms_peak/2017.AmericanGut3K.mzXMLfiles/Samples/000041336_RF6_01_4601.mzML	Test	Middle Adulthood (45 yrs < x <= 65 yrs)	Early Adulthood (18 yrs < x <= 45 yrs)	0
f.MSV000082608/ccms_peak/raw_files/samples/pre_sleep_deprivation/MV/81614.mzML	Test	Infancy (<2 yrs)	Infancy (<2 yrs)	0
f.MSV000082962/ccms_peak/Branch_Bridal/Samples/Healthy/11-20-5_20_RE2_01_30869.mzML	Test	Infancy (<2 yrs)	Infancy (<2 yrs)	0
f.MSV000081508/ccms_peak/Shiseido/Skin_samples/p05-a08-02A-44_GA8_01_1642.mzML	Test	Early Adulthood (18 yrs < x <= 45 yrs)	Early Adulthood (18 yrs < x <= 45 yrs)	0
f.MSV000081477/ccms_peak/mzXML/Plate6/C201_GF4_01_931.mzML	Test	Later Adulthood (>65 yrs)	Later Adulthood (>65 yrs)	0
f.MSV000083559/ccms_peak/Raw_Files/Plate1/samples/11713.3.F.3B.mzML	Test	Infancy (<2 yrs)	Infancy (<2 yrs)	0
f.MSV000082490/ccms_peak/mzXML/Samples/Skin/SH187_RF8_01_27564.mzML	Test	Early Childhood (2 yrs < x <=8 yrs)	Early Adulthood (18 yrs < x <= 45 yrs)	0
f.MSV000083540/ccms_peak/Urine_67_Top10_posneg.mzML	Test	Later Adulthood (>65 yrs)	Later Adulthood (>65 yrs)	0
f.MSV000082490/ccms_peak/mzXML/Samples/Skin/SH15-1191_RA6_01_27711.mzML	Test	Early Childhood (2 yrs < x <=8 yrs)	Adolescence (8 yrs < x <= 18 yrs)	0
f.MSV000083462/ccms_peak/Stool_verified/mzXML_data_6/Samples/11712.SUBJECT17.STOOL.262.mzML	Test	Infancy (<2 yrs)	Infancy (<2 yrs)	0
f.MSV000081486/ccms_peak/mzXML/2017_study_malawi/samples/FB00258749_RC10_01_14786.mzML	Test	Infancy (<2 yrs)	Infancy (<2 yrs)	0
f.MSV000082608/ccms_peak/raw_files/samples/post_stress/BBS/81855.mzML	Test	Infancy (<2 yrs)	Infancy (<2 yrs)	0
f.MSV000082608/ccms_peak/raw_files/samples/necropsy/BBS/81560.mzML	Test	Infancy (<2 yrs)	Infancy (<2 yrs)	0
f.MSV000083077/ccms_peak/Plate2/PHT_20_084_Cort_Waking.mzML	Test	Early Adulthood (18 yrs < x <= 45 yrs)	Middle Adulthood (45 yrs < x <= 65 yrs)	0
f.MSV000082262/ccms_peak/mzxml_files/samples/161787-NH005-St1-JJK_BD3_01_11563.mzML	Test	Adolescence (8 yrs < x <= 18 yrs)	Adolescence (8 yrs < x <= 18 yrs)	0
f.MSV000083559/ccms_peak/Raw_Files/Plate4/11713.6.S.6C.mzML	Test	Infancy (<2 yrs)	Infancy (<2 yrs)	0
f.MSV000081486/ccms_peak/mzXML/2017_study_malawi/samples/FB00937131_RC4_01_15786.mzML	Test	Infancy (<2 yrs)	Infancy (<2 yrs)	0
f.MSV000081508/ccms_peak/Shiseido/Skin_samples/p02-b12-03B-10_GB12_01_1460.mzML	Test	Early Adulthood (18 yrs < x <= 45 yrs)	Early Adulthood (18 yrs < x <= 45 yrs)	0
f.MSV000081486/ccms_peak/mzXML/2017_study_malawi/samples/FB01923428_RB11_01_15340.mzML	Test	Infancy (<2 yrs)	Infancy (<2 yrs)	0
f.MSV000082962/ccms_peak/Branch_Bridal/Samples/Infected/11-19-4_25_RC11_01_30526.mzML	Test	Infancy (<2 yrs)	Infancy (<2 yrs)	0
f.MSV000080673/ccms_peak/2017.AmericanGut3K.mzXMLfiles/Samples/000036067_RC8_01_4454.mzML	Test	Middle Adulthood (45 yrs < x <= 65 yrs)	Early Adulthood (18 yrs < x <= 45 yrs)	0
f.MSV000080673/ccms_peak/2017.AmericanGut3K.mzXMLfiles/Samples/000020475_RA1_01_5548.mzML	Test	Middle Adulthood (45 yrs < x <= 65 yrs)	Early Adulthood (18 yrs < x <= 45 yrs)	0
f.MSV000081571/ccms_peak/data_mzxml/samples/14HM117.M_5x_BC2_01_2816.mzML	Test	Early Adulthood (18 yrs < x <= 45 yrs)	Early Adulthood (18 yrs < x <= 45 yrs)	0
f.MSV000083462/ccms_peak/Stool_verified/mzXML_data_5/Samples/11712.SUBJECT12.STOOL.104.mzML	Test	Infancy (<2 yrs)	Infancy (<2 yrs)	0
f.MSV000080918/ccms_peak/Steatohepatitis progresses to cancer via immunosuppression of HCC directed CD8+ T cells/SS257_RF11_01_7604.mzML	Test	Infancy (<2 yrs)	Infancy (<2 yrs)	0
f.MSV000081508/ccms_peak/Shiseido/Skin_samples/p06-f01-01B-56_GF1_01_1758.mzML	Test	Early Adulthood (18 yrs < x <= 45 yrs)	Early Adulthood (18 yrs < x <= 45 yrs)	0
f.MSV000081477/ccms_peak/mzXML/Plate6/C214_GD6_01_904.mzML	Test	Later Adulthood (>65 yrs)	Later Adulthood (>65 yrs)	0
f.MSV000081571/ccms_peak/data_mzxml/samples/14HM451.M_5x_GA6_01_2385.mzML	Test	Early Adulthood (18 yrs < x <= 45 yrs)	Early Adulthood (18 yrs < x <= 45 yrs)	0
f.MSV000083559/ccms_peak/Raw_Files/Plate4/11713.15.S.15A.mzML	Test	Infancy (<2 yrs)	Infancy (<2 yrs)	0
f.MSV000080918/ccms_peak/Steatohepatitis progresses to cancer via immunosuppression of HCC directed CD8+ T cells/SS402_RC6_01_7770.mzML	Test	Infancy (<2 yrs)	Infancy (<2 yrs)	0
f.MSV000082608/ccms_peak/raw_files/samples/post_stress/MV/81540.mzML	Test	Infancy (<2 yrs)	Infancy (<2 yrs)	0
f.MSV000080673/ccms_peak/2017.AmericanGut3K.mzXMLfiles/Samples/000036907_RG7_01_4062.mzML	Test	Early Adulthood (18 yrs < x <= 45 yrs)	Middle Adulthood (45 yrs < x <= 65 yrs)	0
f.MSV000081477/ccms_peak/mzXML/Plate7/C273_BF2_01_1013.mzML	Test	Later Adulthood (>65 yrs)	Later Adulthood (>65 yrs)	0
f.MSV000080673/ccms_peak/2017.AmericanGut3K.mzXMLfiles/Samples/000030086_RG1_01_4056.mzML	Test	Middle Adulthood (45 yrs < x <= 65 yrs)	Middle Adulthood (45 yrs < x <= 65 yrs)	0
f.MSV000081571/ccms_peak/data_mzxml/samples/14HM453.M_5x_GA8_01_2387.mzML	Test	Early Adulthood (18 yrs < x <= 45 yrs)	Early Adulthood (18 yrs < x <= 45 yrs)	0
f.MSV000081508/ccms_peak/Shiseido/Skin_samples/m04-b04-04B_BB4_01_1323.mzML	Test	Middle Adulthood (45 yrs < x <= 65 yrs)	Middle Adulthood (45 yrs < x <= 65 yrs)	0
f.MSV000080673/ccms_peak/2017.AmericanGut3K.mzXMLfiles/Samples/000028095_RD7_01_6265.mzML	Test	Middle Adulthood (45 yrs < x <= 65 yrs)	Middle Adulthood (45 yrs < x <= 65 yrs)	0
f.MSV000080976/ccms_peak/fecal_samples_no_dup_mzxml/P5_RC9_01_9691.mzML	Test	Infancy (<2 yrs)	Infancy (<2 yrs)	0
f.MSV000080673/ccms_peak/2017.AmericanGut3K.mzXMLfiles/Samples/000032623_RD8_01_4686.mzML	Test	Early Adulthood (18 yrs < x <= 45 yrs)	Middle Adulthood (45 yrs < x <= 65 yrs)	0
f.MSV000081508/ccms_peak/Shiseido/Skin_samples/p04-g02-02A-39_GG2_01_1612.mzML	Test	Early Adulthood (18 yrs < x <= 45 yrs)	Early Adulthood (18 yrs < x <= 45 yrs)	0
f.MSV000080673/ccms_peak/2017.AmericanGut3K.mzXMLfiles/Samples/000008973_RA8_01_6114.mzML	Test	Middle Adulthood (45 yrs < x <= 65 yrs)	Middle Adulthood (45 yrs < x <= 65 yrs)	0
f.MSV000082262/ccms_peak/mzxml_files/samples/162062-NT1D024-St1-JJK_BD9_01_11569.mzML	Test	Adolescence (8 yrs < x <= 18 yrs)	Adolescence (8 yrs < x <= 18 yrs)	0
f.MSV000080673/ccms_peak/2017.AmericanGut3K.mzXMLfiles/Samples/000027205_RE3_01_4475.mzML	Test	Middle Adulthood (45 yrs < x <= 65 yrs)	Early Adulthood (18 yrs < x <= 45 yrs)	0
f.MSV000080673/ccms_peak/2017.AmericanGut3K.mzXMLfiles/Samples/000031455_RH7_01_5866.mzML	Test	Middle Adulthood (45 yrs < x <= 65 yrs)	Middle Adulthood (45 yrs < x <= 65 yrs)	0
f.MSV000081832/ccms_peak/Children Saliva/Plate2_A9_BA9_01_6295.mzML	Test	Early Childhood (2 yrs < x <=8 yrs)	Early Childhood (2 yrs < x <=8 yrs)	0
f.MSV000082630/ccms_peak/raw_files/samples/Subject_8/16NAVY08_4_plasma.mzML	Test	Early Adulthood (18 yrs < x <= 45 yrs)	Early Adulthood (18 yrs < x <= 45 yrs)	0
f.MSV000080673/ccms_peak/2017.AmericanGut3K.mzXMLfiles/Samples/000031364_RH4_01_4515.mzML	Test	Middle Adulthood (45 yrs < x <= 65 yrs)	Early Adulthood (18 yrs < x <= 45 yrs)	0
f.MSV000080673/ccms_peak/2017.AmericanGut3K.mzXMLfiles/Samples/000040331_RC7_01_5911.mzML	Test	Middle Adulthood (45 yrs < x <= 65 yrs)	Middle Adulthood (45 yrs < x <= 65 yrs)	0
f.MSV000082582/ccms_peak/raw_files/samples/day_neg34/prebiotic_food/92_93_Prebiotic_0.mzML	Test	Infancy (<2 yrs)	Infancy (<2 yrs)	0
f.MSV000082582/ccms_peak/raw_files/samples/day_neg34/prebiotic_food/48_49_Prebiotic_0.mzML	Test	Infancy (<2 yrs)	Infancy (<2 yrs)	0
f.MSV000080918/ccms_peak/Steatohepatitis progresses to cancer via immunosuppression of HCC directed CD8+ T cells/SS147_RE6_01_7475.mzML	Test	Infancy (<2 yrs)	Infancy (<2 yrs)	0
f.MSV000083666/ccms_peak/mzxml/samples/GF5.D10_BB7_01_41807.mzML	Test	Infancy (<2 yrs)	Infancy (<2 yrs)	0
f.MSV000082582/ccms_peak/raw_files/samples/day_60/control_food/54_Control_CDR_HC_3.mzML	Test	Infancy (<2 yrs)	Infancy (<2 yrs)	0
f.MSV000082962/ccms_peak/Branch_Bridal/Samples/Healthy/11-20-2_16_RA7_01_30714.mzML	Test	Infancy (<2 yrs)	Infancy (<2 yrs)	0
f.MSV000083462/ccms_peak/Oral_verified/mzxml_1/Samples/11712.SUBJECT17.ORAL.207.A.mzML	Test	Infancy (<2 yrs)	Infancy (<2 yrs)	0
f.MSV000080673/ccms_peak/2017.AmericanGut3K.mzXMLfiles/Samples/000012263_RA10_01_6009.mzML	Test	Middle Adulthood (45 yrs < x <= 65 yrs)	Early Adulthood (18 yrs < x <= 45 yrs)	0
f.MSV000082962/ccms_peak/Branch_Bridal/Samples/Infected/11-19-5_11_RG8_01_30575.mzML	Test	Infancy (<2 yrs)	Infancy (<2 yrs)	0
f.MSV000082630/ccms_peak/raw_files/samples/Subject_24/17NAVY24_3_plasma.mzML	Test	Early Adulthood (18 yrs < x <= 45 yrs)	Early Adulthood (18 yrs < x <= 45 yrs)	0
f.MSV000081571/ccms_peak/data_mzxml/samples/14HM259.M_5x_GG12_01_2769.mzML	Test	Early Adulthood (18 yrs < x <= 45 yrs)	Early Adulthood (18 yrs < x <= 45 yrs)	0
f.MSV000083462/ccms_peak/Skin_verified/skin_data_mzxml_13/Samples/11712.SUBJECT43.SKIN.1044.mzML	Test	Infancy (<2 yrs)	Infancy (<2 yrs)	0
f.MSV000080673/ccms_peak/2017.AmericanGut3K.mzXMLfiles/Samples/000030117_RA11_01_5448.mzML	Test	Middle Adulthood (45 yrs < x <= 65 yrs)	Later Adulthood (>65 yrs)	0
f.MSV000081080/ccms_peak/mzXML/Plate 1/Sample/C18p_5uL_Bode_Sample_GE3_01_26051.mzXML	Test	Later Adulthood (>65 yrs)	Infancy (<2 yrs)	0
f.MSV000082045/ccms_peak/HMP/Samples/Aerobic_TSB_246_BD4_01_22899.mzML	Test	Infancy (<2 yrs)	Infancy (<2 yrs)	0
f.MSV000082045/ccms_peak/HMP/Samples/Anaerobic_TSB_1041_RF5_01_22507.mzML	Test	Infancy (<2 yrs)	Infancy (<2 yrs)	0
f.MSV000082045/ccms_peak/HMP/Samples/Anaerobic_RCM_871_RB10_01_22382.mzML	Test	Infancy (<2 yrs)	Infancy (<2 yrs)	0
f.MSV000080673/ccms_peak/2017.AmericanGut3K.mzXMLfiles/Samples/000006433_RB12_01_6355.mzML	Test	Early Childhood (2 yrs < x <=8 yrs)	Middle Adulthood (45 yrs < x <= 65 yrs)	0
f.MSV000080673/ccms_peak/2017.AmericanGut3K.mzXMLfiles/Samples/000022143_RF8_01_4712.mzML	Test	Middle Adulthood (45 yrs < x <= 65 yrs)	Early Adulthood (18 yrs < x <= 45 yrs)	0
f.MSV000080918/ccms_peak/Steatohepatitis progresses to cancer via immunosuppression of HCC directed CD8+ T cells/SS324_RD9_01_7681.mzML	Test	Infancy (<2 yrs)	Infancy (<2 yrs)	0
f.MSV000083538/ccms_peak/Urine_StrokeDrugs_93_T10_POS.mzML	Test	Later Adulthood (>65 yrs)	Middle Adulthood (45 yrs < x <= 65 yrs)	0
f.MSV000083462/ccms_peak/Stool_verified/mzXML_data_4/Samples/11712.SUBJECT30.STOOL.680.mzML	Test	Infancy (<2 yrs)	Infancy (<2 yrs)	0
f.MSV000081080/ccms_peak/mzXML/Plate 4/Sample/C18p_5uL_Bode_Sample_RH4_01_26456.mzXML	Test	Later Adulthood (>65 yrs)	Later Adulthood (>65 yrs)	0
f.MSV000083462/ccms_peak/Skin_verified/skin_data_mzxml_12/Samples/11712.SUBJECT34.SKIN.742.mzML	Test	Infancy (<2 yrs)	Infancy (<2 yrs)	0
f.MSV000083462/ccms_peak/Stool_verified/mzXML_data_3/Samples/11712.SUBJECT43.STOOL.1075.mzML	Test	Infancy (<2 yrs)	Infancy (<2 yrs)	0
f.MSV000083462/ccms_peak/Stool_verified/mzXML_data_16/Samples/11712.SUBJECT45.STOOL.1242.mzML	Test	Infancy (<2 yrs)	Infancy (<2 yrs)	0
f.MSV000080918/ccms_peak/Steatohepatitis progresses to cancer via immunosuppression of HCC directed CD8+ T cells/SS245_RE11_01_7591.mzML	Test	Infancy (<2 yrs)	Infancy (<2 yrs)	0
f.MSV000083559/ccms_peak/Raw_Files/Plate5/11713.1.C.1B.mzML	Test	Infancy (<2 yrs)	Infancy (<2 yrs)	0
f.MSV000081080/ccms_peak/mzXML/Plate 5/Sample/C18p_5uL_Bode_Sample_GE8_01_26535.mzXML	Test	Later Adulthood (>65 yrs)	Later Adulthood (>65 yrs)	0
f.MSV000082582/ccms_peak/raw_files/samples/day_neg1/prebiotic_food/37_Prebiotic_NLD_HC_1.mzML	Test	Infancy (<2 yrs)	Infancy (<2 yrs)	0
f.MSV000083462/ccms_peak/Stool_verified/mzXML_data_3/Samples/11712.SUBJECT24.STOOL.524.mzML	Test	Infancy (<2 yrs)	Infancy (<2 yrs)	0
f.MSV000081351/ccms_peak/mzXML_Files/Rhee_1/38755.mzXML	Test	Infancy (<2 yrs)	Infancy (<2 yrs)	0
f.MSV000082608/ccms_peak/raw_files/samples/necropsy/MV/81898.mzML	Test	Infancy (<2 yrs)	Infancy (<2 yrs)	0
f.MSV000080918/ccms_peak/Steatohepatitis progresses to cancer via immunosuppression of HCC directed CD8+ T cells/SS420_RD12_01_7791.mzML	Test	Infancy (<2 yrs)	Infancy (<2 yrs)	0
f.MSV000081486/ccms_peak/mzXML/2017_study_malawi/samples/FB00923319_RG6_01_15401.mzML	Test	Later Adulthood (>65 yrs)	Infancy (<2 yrs)	0
f.MSV000083388/ccms_peak/Negative Mode/1_n_3626_08152012.mzML	Test	Infancy (<2 yrs)	Infancy (<2 yrs)	0
f.MSV000082649/ccms_peak/raw_files/samples/M100_plasma.mzML	Test	Infancy (<2 yrs)	Infancy (<2 yrs)	0
f.MSV000083666/ccms_peak/mzxml/samples/GF12.D10_BE4_01_41846.mzML	Test	Infancy (<2 yrs)	Infancy (<2 yrs)	0
f.MSV000080918/ccms_peak/Steatohepatitis progresses to cancer via immunosuppression of HCC directed CD8+ T cells/SS439_RF7_01_7812.mzML	Test	Infancy (<2 yrs)	Infancy (<2 yrs)	0
f.MSV000081351/ccms_peak/mzXML_Files/Rhee_1/38767.mzXML	Test	Early Adulthood (18 yrs < x <= 45 yrs)	Early Adulthood (18 yrs < x <= 45 yrs)	0
f.MSV000082630/ccms_peak/raw_files/samples/Subject_11/16NAVY11_12_plasma.mzML	Test	Early Adulthood (18 yrs < x <= 45 yrs)	Early Adulthood (18 yrs < x <= 45 yrs)	0
f.MSV000080673/ccms_peak/2017.AmericanGut3K.mzXMLfiles/Samples/000010000_RG3_01_6413.mzML	Test	Middle Adulthood (45 yrs < x <= 65 yrs)	Middle Adulthood (45 yrs < x <= 65 yrs)	0
f.MSV000082262/ccms_peak/mzxml_files/samples/161993-NT1D010-St1-JJK_BD7_01_11567.mzML	Test	Adolescence (8 yrs < x <= 18 yrs)	Adolescence (8 yrs < x <= 18 yrs)	0
f.MSV000082045/ccms_peak/HMP/Samples/Aerobic_RCM_561_RE2_01_22570.mzML	Test	Infancy (<2 yrs)	Infancy (<2 yrs)	0
f.MSV000082962/ccms_peak/Branch_Bridal/Samples/Healthy/11-20-4_4_RF2_01_30774.mzML	Test	Infancy (<2 yrs)	Infancy (<2 yrs)	0
f.MSV000081486/ccms_peak/mzXML/2017_study_malawi/samples/FB01123101_RE11_01_15489.mzML	Test	Infancy (<2 yrs)	Infancy (<2 yrs)	0
f.MSV000082582/ccms_peak/raw_files/samples/day_60/prebiotic_food/16_Prebiotic_NLD_SD_3.mzML	Test	Infancy (<2 yrs)	Infancy (<2 yrs)	0
f.MSV000083462/ccms_peak/Stool_verified/mzXML_data_4/Samples/11712.SUBJECT19.STOOL.366.mzML	Test	Infancy (<2 yrs)	Infancy (<2 yrs)	0
f.MSV000083388/ccms_peak/Negative Mode/1_n_3355_05062009.mzML	Test	Infancy (<2 yrs)	Infancy (<2 yrs)	0
f.MSV000082630/ccms_peak/raw_files/samples/Subject_9/16NAVY09_1_plasma.mzML	Test	Early Adulthood (18 yrs < x <= 45 yrs)	Early Adulthood (18 yrs < x <= 45 yrs)	0
f.MSV000080918/ccms_peak/Steatohepatitis progresses to cancer via immunosuppression of HCC directed CD8+ T cells/SS417_RD9_01_7788.mzML	Test	Infancy (<2 yrs)	Infancy (<2 yrs)	0
f.MSV000081080/ccms_peak/mzXML/Plate 3/Sample/C18p_5uL_Bode_Sample_GG11_01_26325.mzXML	Test	Later Adulthood (>65 yrs)	Later Adulthood (>65 yrs)	0
f.MSV000080673/ccms_peak/2017.AmericanGut3K.mzXMLfiles/Samples/000028680_RB9_01_5790.mzML	Test	Middle Adulthood (45 yrs < x <= 65 yrs)	Middle Adulthood (45 yrs < x <= 65 yrs)	0
f.MSV000080673/ccms_peak/2017.AmericanGut3K.mzXMLfiles/Samples/000029516_RH4_01_6648.mzML	Test	Later Adulthood (>65 yrs)	Later Adulthood (>65 yrs)	0
f.MSV000081508/ccms_peak/Shiseido/Skin_samples/p06-a09-03A-50_GA9_01_1701.mzML	Test	Early Adulthood (18 yrs < x <= 45 yrs)	Early Adulthood (18 yrs < x <= 45 yrs)	0
f.MSV000080673/ccms_peak/2017.AmericanGut3K.mzXMLfiles/Samples/000033721_RB1_01_6125.mzML	Test	Early Adulthood (18 yrs < x <= 45 yrs)	Early Adulthood (18 yrs < x <= 45 yrs)	0
f.MSV000083559/ccms_peak/Raw_Files/Plate5/11713.24.S.24A.mzML	Test	Infancy (<2 yrs)	Infancy (<2 yrs)	0
f.MSV000082962/ccms_peak/Branch_Bridal/Samples/Infected/11-19-3_31_BG11_01_30470.mzML	Test	Infancy (<2 yrs)	Infancy (<2 yrs)	0
f.MSV000080673/ccms_peak/2017.AmericanGut3K.mzXMLfiles/Samples/000027732_RA6_01_6669.mzML	Test	Middle Adulthood (45 yrs < x <= 65 yrs)	Later Adulthood (>65 yrs)	0
f.MSV000080673/ccms_peak/2017.AmericanGut3K.mzXMLfiles/Samples/000033413_RC1_01_4802.mzML	Test	Middle Adulthood (45 yrs < x <= 65 yrs)	Adolescence (8 yrs < x <= 18 yrs)	0
f.MSV000083077/ccms_peak/Plate2/PHT_20_090_Cort_1900.mzML	Test	Middle Adulthood (45 yrs < x <= 65 yrs)	Later Adulthood (>65 yrs)	0
f.MSV000082650/ccms_peak/raw_files/samples/M093_neg1.mzML	Test	Infancy (<2 yrs)	Infancy (<2 yrs)	0
f.MSV000082602/ccms_peak/raw_files/samples/Day_41/Prebiotic/37_Prebiotic_NLD_HC_3_plasma.mzML	Test	Infancy (<2 yrs)	Infancy (<2 yrs)	0
f.MSV000080673/ccms_peak/2017.AmericanGut3K.mzXMLfiles/Samples/000026613_RA11_01_5779.mzML	Test	Middle Adulthood (45 yrs < x <= 65 yrs)	Early Adulthood (18 yrs < x <= 45 yrs)	0
f.MSV000081477/ccms_peak/mzXML/Plate6/C219_GH6_01_961.mzML	Test	Later Adulthood (>65 yrs)	Later Adulthood (>65 yrs)	0
f.MSV000083559/ccms_peak/Raw_Files/Plate2/11713.16.O.16G.mzML	Test	Infancy (<2 yrs)	Infancy (<2 yrs)	0
f.MSV000083559/ccms_peak/Raw_Files/Plate2/11713.16.O.16A.mzML	Test	Infancy (<2 yrs)	Infancy (<2 yrs)	0
f.MSV000081486/ccms_peak/mzXML/2017_study_malawi/samples/FB00942855_RF3_01_15159.mzML	Test	Infancy (<2 yrs)	Infancy (<2 yrs)	0
f.MSV000082490/ccms_peak/mzXML/Samples/Skin/SH15-132_RG4_01_27680.mzML	Test	Early Childhood (2 yrs < x <=8 yrs)	Early Childhood (2 yrs < x <=8 yrs)	0
f.MSV000080673/ccms_peak/2017.AmericanGut3K.mzXMLfiles/Samples/000031419_RA3_01_5440.mzML	Test	Middle Adulthood (45 yrs < x <= 65 yrs)	Middle Adulthood (45 yrs < x <= 65 yrs)	0
f.MSV000081080/ccms_peak/mzXML/Plate 2/Sample/C18p_5uL_Bode_Sample_RB4_01_26124.mzXML	Test	Later Adulthood (>65 yrs)	Later Adulthood (>65 yrs)	0
f.MSV000080673/ccms_peak/2017.AmericanGut3K.mzXMLfiles/Samples/000026095_RA3_01_5660.mzML	Test	Middle Adulthood (45 yrs < x <= 65 yrs)	Early Adulthood (18 yrs < x <= 45 yrs)	0
f.MSV000083559/ccms_peak/Raw_Files/Plate2/11713.3.O.3A.mzML	Test	Infancy (<2 yrs)	Infancy (<2 yrs)	0
f.MSV000080673/ccms_peak/2017.AmericanGut3K.mzXMLfiles/Samples/000029266_RC6_01_5028.mzML	Test	Middle Adulthood (45 yrs < x <= 65 yrs)	Early Childhood (2 yrs < x <=8 yrs)	0
f.MSV000081080/ccms_peak/mzXML/Plate 4/Sample/C18p_5uL_Bode_Sample_RD8_01_26402.mzXML	Test	Later Adulthood (>65 yrs)	Later Adulthood (>65 yrs)	0
f.MSV000082629/ccms_peak/raw_files/samples/18NAVY30_V2_20180219.mzML	Test	Early Adulthood (18 yrs < x <= 45 yrs)	Early Adulthood (18 yrs < x <= 45 yrs)	0
f.MSV000082962/ccms_peak/Branch_Bridal/Samples/Infected/11-19-1_16_RG6_01_30361.mzML	Test	Infancy (<2 yrs)	Infancy (<2 yrs)	0
f.MSV000081508/ccms_peak/Shiseido/Skin_samples/m02-b08-08B_BB8_01_1250.mzML	Test	Early Adulthood (18 yrs < x <= 45 yrs)	Early Adulthood (18 yrs < x <= 45 yrs)	0
f.MSV000081477/ccms_peak/mzXML/Plate4/C20_BD4_01_670.mzML	Test	Later Adulthood (>65 yrs)	Later Adulthood (>65 yrs)	0
f.MSV000081477/ccms_peak/mzXML/Plate5/C139_GC8_01_774.mzML	Test	Later Adulthood (>65 yrs)	Later Adulthood (>65 yrs)	0
f.MSV000082962/ccms_peak/Branch_Bridal/Samples/Infected/11-19-4_10_RB8_01_30510.mzML	Test	Infancy (<2 yrs)	Infancy (<2 yrs)	0
f.MSV000083559/ccms_peak/Raw_Files/Plate4/11713.14.S.14D.mzML	Test	Infancy (<2 yrs)	Infancy (<2 yrs)	0
f.MSV000080673/ccms_peak/2017.AmericanGut3K.mzXMLfiles/Samples/000030374_RH9_01_6653.mzML	Test	Middle Adulthood (45 yrs < x <= 65 yrs)	Middle Adulthood (45 yrs < x <= 65 yrs)	0
f.MSV000082045/ccms_peak/HMP/Samples/Aerobic_BHI_906-_RD4_01_22971.mzML	Test	Infancy (<2 yrs)	Infancy (<2 yrs)	0
f.MSV000083462/ccms_peak/Oral_verified/mzXML_data_9/Samples/11712.SUBJECT25.ORAL.534.mzML	Test	Infancy (<2 yrs)	Infancy (<2 yrs)	0
f.MSV000083077/ccms_peak/Plate4/PHT_20_162_Cort_1600.mzML	Test	Middle Adulthood (45 yrs < x <= 65 yrs)	Early Adulthood (18 yrs < x <= 45 yrs)	0
f.MSV000081571/ccms_peak/data_mzxml/samples/14HM73.M_GG3_01_2179.mzML	Test	Early Adulthood (18 yrs < x <= 45 yrs)	Early Adulthood (18 yrs < x <= 45 yrs)	0
f.MSV000080673/ccms_peak/2017.AmericanGut3K.mzXMLfiles/Samples/000028859_RB5_01_5896.mzML	Test	Middle Adulthood (45 yrs < x <= 65 yrs)	Early Adulthood (18 yrs < x <= 45 yrs)	0
f.MSV000081486/ccms_peak/mzXML/2017_study_malawi/samples/FB00931072_RG12_01_14731.mzML	Test	Infancy (<2 yrs)	Infancy (<2 yrs)	0
f.MSV000083559/ccms_peak/Raw_Files/Plate1/samples/11713.5.F.5A.mzML	Test	Infancy (<2 yrs)	Infancy (<2 yrs)	0
f.MSV000082962/ccms_peak/Branch_Bridal/Samples/Healthy/11-20-4_59_RB9_01_30837.mzML	Test	Infancy (<2 yrs)	Infancy (<2 yrs)	0
f.MSV000080673/ccms_peak/2017.AmericanGut3K.mzXMLfiles/Samples/000030759_RF3_01_5615.mzML	Test	Early Adulthood (18 yrs < x <= 45 yrs)	Early Adulthood (18 yrs < x <= 45 yrs)	0
f.MSV000081571/ccms_peak/data_mzxml/samples/14HM185.M_5x_GA4_01_2674.mzML	Test	Early Adulthood (18 yrs < x <= 45 yrs)	Early Adulthood (18 yrs < x <= 45 yrs)	0
f.MSV000082647/ccms_peak/raw_files/samples/81957.mzML	Test	Infancy (<2 yrs)	Infancy (<2 yrs)	0
f.MSV000081571/ccms_peak/data_mzxml/samples/14HM155.M_5x_BF7_01_2864.mzML	Test	Early Adulthood (18 yrs < x <= 45 yrs)	Early Adulthood (18 yrs < x <= 45 yrs)	0
f.MSV000083462/ccms_peak/Oral_verified/mzXML_data_14/Samples/11712.SUBJECT31.ORAL.701.mzML	Test	Infancy (<2 yrs)	Infancy (<2 yrs)	0
f.MSV000082045/ccms_peak/HMP/Samples/Anaerobic_TSB_1036_RD10_01_22486.mzML	Test	Infancy (<2 yrs)	Infancy (<2 yrs)	0
f.MSV000080673/ccms_peak/2017.AmericanGut3K.mzXMLfiles/Samples/000039934_RB1_01_6233.mzML	Test	Middle Adulthood (45 yrs < x <= 65 yrs)	Early Adulthood (18 yrs < x <= 45 yrs)	0
f.MSV000082582/ccms_peak/raw_files/samples/day_neg34/prebiotic_food/32_33_Prebiotic_0.mzML	Test	Infancy (<2 yrs)	Infancy (<2 yrs)	0
f.MSV000081508/ccms_peak/Shiseido/Skin_samples/p06-h01-01B-60_GH1_01_1774.mzML	Test	Early Adulthood (18 yrs < x <= 45 yrs)	Early Adulthood (18 yrs < x <= 45 yrs)	0
f.MSV000081571/ccms_peak/data_mzxml/samples/14HM367.M_5x_BA10_01_2288.mzML	Test	Early Adulthood (18 yrs < x <= 45 yrs)	Early Adulthood (18 yrs < x <= 45 yrs)	0
f.MSV000083462/ccms_peak/Oral_verified/mzXML_data_8/Samples/11712.SUBJECT19.ORAL.346.mzML	Test	Infancy (<2 yrs)	Infancy (<2 yrs)	0
f.MSV000081477/ccms_peak/mzXML/Plate5/C116_GD5_01_785.mzML	Test	Later Adulthood (>65 yrs)	Later Adulthood (>65 yrs)	0
f.MSV000082608/ccms_peak/raw_files/samples/pre_sleep_deprivation/MV/81720.mzML	Test	Infancy (<2 yrs)	Infancy (<2 yrs)	0
f.MSV000081477/ccms_peak/mzXML/Plate5/C176_GG12_01_836.mzML	Test	Later Adulthood (>65 yrs)	Later Adulthood (>65 yrs)	0
f.MSV000082630/ccms_peak/raw_files/samples/Subject_10/16NAVY10_2_plasma.mzML	Test	Early Adulthood (18 yrs < x <= 45 yrs)	Early Adulthood (18 yrs < x <= 45 yrs)	0
f.MSV000081508/ccms_peak/Shiseido/Skin_samples/p03-b01-01B-21_BB1_01_1404.mzML	Test	Early Adulthood (18 yrs < x <= 45 yrs)	Early Adulthood (18 yrs < x <= 45 yrs)	0
f.MSV000083462/ccms_peak/Stool_verified/mzXML_data_3/Samples/11712.SUBJECT21.STOOL.465.mzML	Test	Infancy (<2 yrs)	Infancy (<2 yrs)	0
f.MSV000082962/ccms_peak/Branch_Bridal/Samples/Infected/11-19-6_47_BE3_01_30650.mzML	Test	Infancy (<2 yrs)	Infancy (<2 yrs)	0
f.MSV000081571/ccms_peak/data_mzxml/samples/14HM425.M_5x_BG2_01_2354.mzML	Test	Early Adulthood (18 yrs < x <= 45 yrs)	Early Adulthood (18 yrs < x <= 45 yrs)	0
f.MSV000080673/ccms_peak/2017.AmericanGut3K.mzXMLfiles/Samples/000036131_RD12_01_5488.mzML	Test	Middle Adulthood (45 yrs < x <= 65 yrs)	Early Adulthood (18 yrs < x <= 45 yrs)	0
f.MSV000082262/ccms_peak/mzxml_files/samples/161994-nt1d011-st1-jjk_BG7_01_11611.mzML	Test	Adolescence (8 yrs < x <= 18 yrs)	Adolescence (8 yrs < x <= 18 yrs)	0
f.MSV000083462/ccms_peak/Skin_verified/skin_data_mzxml_13/Samples/11712.SUBJECT37.SKIN.1261.mzML	Test	Infancy (<2 yrs)	Infancy (<2 yrs)	0
f.MSV000081080/ccms_peak/mzXML/Plate 4/Sample/C18p_5uL_Bode_Sample_RA2_01_26346.mzXML	Test	Later Adulthood (>65 yrs)	Later Adulthood (>65 yrs)	0
f.MSV000082261/ccms_peak/raw_files/samples/11129_NT1D020_JJK_Ur.mzML	Test	Adolescence (8 yrs < x <= 18 yrs)	Adolescence (8 yrs < x <= 18 yrs)	0
f.MSV000081351/ccms_peak/mzXML_Files/Rhee_1/38950.mzXML	Test	Infancy (<2 yrs)	Infancy (<2 yrs)	0
f.MSV000083559/ccms_peak/Raw_Files/Plate1/samples/11713.3.F.3E.mzML	Test	Infancy (<2 yrs)	Infancy (<2 yrs)	0
f.MSV000083666/ccms_peak/mzxml/samples/GF11.D0_BA11_01_41903.mzML	Test	Infancy (<2 yrs)	Infancy (<2 yrs)	0
f.MSV000082650/ccms_peak/raw_files/samples/M105_62.mzML	Test	Infancy (<2 yrs)	Infancy (<2 yrs)	0
f.MSV000081486/ccms_peak/mzXML/2017_study_malawi/samples/FB00851429_RE3_01_14808.mzML	Test	Infancy (<2 yrs)	Infancy (<2 yrs)	0
f.MSV000080673/ccms_peak/2017.AmericanGut3K.mzXMLfiles/Samples/000030976_RH5_01_4516.mzML	Test	Middle Adulthood (45 yrs < x <= 65 yrs)	Early Adulthood (18 yrs < x <= 45 yrs)	0
f.MSV000082045/ccms_peak/HMP/Samples/Aerobic_RCM_560_RD7_01_22808.mzML	Test	Infancy (<2 yrs)	Infancy (<2 yrs)	0
f.MSV000081571/ccms_peak/data_mzxml/samples/14HM174.M_5x_BH4_01_2889.mzML	Test	Early Adulthood (18 yrs < x <= 45 yrs)	Early Adulthood (18 yrs < x <= 45 yrs)	0
f.MSV000081508/ccms_peak/Shiseido/Skin_samples/p06-f04-01B-57_GF4_01_1761.mzML	Test	Early Adulthood (18 yrs < x <= 45 yrs)	Early Adulthood (18 yrs < x <= 45 yrs)	0
f.MSV000083462/ccms_peak/Skin_verified/skin_data_mzxml_13/Samples/11712.SUBJECT18.SKIN.311.mzML	Test	Infancy (<2 yrs)	Infancy (<2 yrs)	0
f.MSV000082650/ccms_peak/raw_files/samples/M004_neg1.mzML	Test	Infancy (<2 yrs)	Infancy (<2 yrs)	0
f.MSV000082650/ccms_peak/raw_files/samples/M066_neg1.mzML	Test	Infancy (<2 yrs)	Infancy (<2 yrs)	0
f.MSV000082630/ccms_peak/raw_files/samples/Subject_5/16NAVY05_6_plasma.mzML	Test	Early Adulthood (18 yrs < x <= 45 yrs)	Early Adulthood (18 yrs < x <= 45 yrs)	0
f.MSV000080976/ccms_peak/fecal_samples_no_dup_mzxml/P5_RG2_01_9633.mzML	Test	Infancy (<2 yrs)	Infancy (<2 yrs)	0
f.MSV000081080/ccms_peak/mzXML/Plate 4/Sample/C18p_5uL_Bode_Sample_RB9_01_26367.mzXML	Test	Later Adulthood (>65 yrs)	Later Adulthood (>65 yrs)	0
f.MSV000080673/ccms_peak/2017.AmericanGut3K.mzXMLfiles/Samples/000040138_RF1_01_4596.mzML	Test	Middle Adulthood (45 yrs < x <= 65 yrs)	Later Adulthood (>65 yrs)	0
f.MSV000082962/ccms_peak/Branch_Bridal/Samples/Healthy/11-20-4_13_RF11_01_30783.mzML	Test	Infancy (<2 yrs)	Infancy (<2 yrs)	0
f.MSV000081571/ccms_peak/data_mzxml/samples/14HM237.M_5x_GE12_01_2741.mzML	Test	Early Adulthood (18 yrs < x <= 45 yrs)	Early Adulthood (18 yrs < x <= 45 yrs)	0
f.MSV000082045/ccms_peak/HMP/Samples/Anaerobic_RCM_93_RB5_01_22288.mzML	Test	Infancy (<2 yrs)	Infancy (<2 yrs)	0
f.MSV000082962/ccms_peak/Branch_Bridal/Samples/Infected/11-19-4_30_RD4_01_30532.mzML	Test	Infancy (<2 yrs)	Infancy (<2 yrs)	0
f.MSV000083462/ccms_peak/Skin_verified/skin_data_mzxml_11/Samples/11712.SUBJECT2.SKIN.384.mzML	Test	Infancy (<2 yrs)	Infancy (<2 yrs)	0
f.MSV000083462/ccms_peak/Stool_verified/mzXML_data_6/Samples/11712.SUBJECT15.STOOL.151.mzML	Test	Infancy (<2 yrs)	Infancy (<2 yrs)	0
f.MSV000080918/ccms_peak/Steatohepatitis progresses to cancer via immunosuppression of HCC directed CD8+ T cells/SS132_RD3_01_7459.mzML	Test	Infancy (<2 yrs)	Infancy (<2 yrs)	0
f.MSV000083462/ccms_peak/Stool_verified/mzXML_data_6/Samples/11712.SUBJECT10.STOOL.50.mzML	Test	Infancy (<2 yrs)	Infancy (<2 yrs)	0
f.MSV000080673/ccms_peak/2017.AmericanGut3K.mzXMLfiles/Samples/000033740_redo_RA2_01_6001.mzML	Test	Middle Adulthood (45 yrs < x <= 65 yrs)	Middle Adulthood (45 yrs < x <= 65 yrs)	0
f.MSV000082045/ccms_peak/HMP/Samples/Anaerobic_RCM_409_RD10_01_22408.mzML	Test	Infancy (<2 yrs)	Infancy (<2 yrs)	0
f.MSV000083559/ccms_peak/Raw_Files/Plate5/11713.19.O.19A.mzML	Test	Infancy (<2 yrs)	Infancy (<2 yrs)	0
f.MSV000080673/ccms_peak/2017.AmericanGut3K.mzXMLfiles/Samples/000031028_RC2_01_6139.mzML	Test	Middle Adulthood (45 yrs < x <= 65 yrs)	Middle Adulthood (45 yrs < x <= 65 yrs)	0
f.MSV000081080/ccms_peak/mzXML/Plate 2/Sample/C18p_5uL_Bode_Sample_RE7_01_26171.mzXML	Test	Later Adulthood (>65 yrs)	Later Adulthood (>65 yrs)	0
f.MSV000080673/ccms_peak/2017.AmericanGut3K.mzXMLfiles/Samples/000029483_RF6_01_4380.mzML	Test	Middle Adulthood (45 yrs < x <= 65 yrs)	Middle Adulthood (45 yrs < x <= 65 yrs)	0
f.MSV000082490/ccms_peak/mzXML/Samples/Skin/SH15-389_RD11_01_27434.mzML	Test	Early Childhood (2 yrs < x <=8 yrs)	Early Childhood (2 yrs < x <=8 yrs)	0
f.MSV000081477/ccms_peak/mzXML/Plate4/C55_BG8_01_717.mzML	Test	Later Adulthood (>65 yrs)	Later Adulthood (>65 yrs)	0
f.MSV000083388/ccms_peak/Negative Mode/1_n_3854_03112015.mzML	Test	Infancy (<2 yrs)	Infancy (<2 yrs)	0
f.MSV000083462/ccms_peak/Oral_verified/mzXML_data_9/Samples/11712.SUBJECT42.ORAL.981.mzML	Test	Infancy (<2 yrs)	Infancy (<2 yrs)	0
f.MSV000080918/ccms_peak/Steatohepatitis progresses to cancer via immunosuppression of HCC directed CD8+ T cells/SS199_RB1_01_7542.mzML	Test	Infancy (<2 yrs)	Infancy (<2 yrs)	0
f.MSV000080673/ccms_peak/2017.AmericanGut3K.mzXMLfiles/Samples/000026079_RD4_01_4352.mzML	Test	Middle Adulthood (45 yrs < x <= 65 yrs)	Middle Adulthood (45 yrs < x <= 65 yrs)	0
f.MSV000083666/ccms_peak/mzxml/samples/GF10.D10_BF12_01_41867.mzML	Test	Infancy (<2 yrs)	Infancy (<2 yrs)	0
f.MSV000082649/ccms_peak/raw_files/samples/M050_plasma.mzML	Test	Infancy (<2 yrs)	Infancy (<2 yrs)	0
f.MSV000081477/ccms_peak/mzXML/Plate6/C202_GG4_01_945.mzML	Test	Later Adulthood (>65 yrs)	Later Adulthood (>65 yrs)	0
f.MSV000082045/ccms_peak/HMP/Samples/Aerobic_TSB_889_BE11_01_22919.mzML	Test	Infancy (<2 yrs)	Infancy (<2 yrs)	0
f.MSV000080673/ccms_peak/2017.AmericanGut3K.mzXMLfiles/Samples/000038480_RD11_01_3883.mzML	Test	Middle Adulthood (45 yrs < x <= 65 yrs)	Adolescence (8 yrs < x <= 18 yrs)	0
f.MSV000083462/ccms_peak/Oral_verified/mzXML_data_14/Samples/11712.SUBJECT4.ORAL.846.mzML	Test	Infancy (<2 yrs)	Infancy (<2 yrs)	0
f.MSV000081080/ccms_peak/mzXML/Plate 2/Sample/C18p_5uL_Bode_Sample_RG3_01_26195.mzXML	Test	Later Adulthood (>65 yrs)	Later Adulthood (>65 yrs)	0
f.MSV000080673/ccms_peak/2017.AmericanGut3K.mzXMLfiles/Samples/000029146_RA5_01_5773.mzML	Test	Middle Adulthood (45 yrs < x <= 65 yrs)	Later Adulthood (>65 yrs)	0
f.MSV000080673/ccms_peak/2017.AmericanGut3K.mzXMLfiles/Samples/000039896_RA2_01_6332.mzML	Test	Middle Adulthood (45 yrs < x <= 65 yrs)	Middle Adulthood (45 yrs < x <= 65 yrs)	0
f.MSV000081508/ccms_peak/Shiseido/Skin_samples/m04-b02-02B_BB2_01_1321.mzML	Test	Middle Adulthood (45 yrs < x <= 65 yrs)	Middle Adulthood (45 yrs < x <= 65 yrs)	0
f.MSV000080673/ccms_peak/2017.AmericanGut3K.mzXMLfiles/Samples/000023178_RA7_01_6449.mzML	Test	Middle Adulthood (45 yrs < x <= 65 yrs)	Middle Adulthood (45 yrs < x <= 65 yrs)	0
f.MSV000081351/ccms_peak/mzXML_Files/Rhee_1/38837.mzXML	Test	Infancy (<2 yrs)	Infancy (<2 yrs)	0
f.MSV000083462/ccms_peak/Skin_verified/skin_data_mzxml_13/Samples/11712.SUBJECT16.SKIN.185.mzML	Test	Infancy (<2 yrs)	Infancy (<2 yrs)	0
f.MSV000082650/ccms_peak/raw_files/samples/M084_62.mzML	Test	Infancy (<2 yrs)	Infancy (<2 yrs)	0
f.MSV000082962/ccms_peak/Branch_Bridal/Samples/Infected/11-19-4_1_RA11_01_30500.mzML	Test	Infancy (<2 yrs)	Infancy (<2 yrs)	0
f.MSV000081571/ccms_peak/data_mzxml/samples/14HM220.M_5x_GD6_01_2721.mzML	Test	Early Adulthood (18 yrs < x <= 45 yrs)	Early Adulthood (18 yrs < x <= 45 yrs)	0
f.MSV000080673/ccms_peak/2017.AmericanGut3K.mzXMLfiles/Samples/000006181_RE8_01_6502.mzML	Test	Middle Adulthood (45 yrs < x <= 65 yrs)	Early Adulthood (18 yrs < x <= 45 yrs)	0
f.MSV000080673/ccms_peak/2017.AmericanGut3K.mzXMLfiles/Samples/000030627_RH10_01_5538.mzML	Test	Early Adulthood (18 yrs < x <= 45 yrs)	Early Adulthood (18 yrs < x <= 45 yrs)	0
f.MSV000081571/ccms_peak/data_mzxml/samples/14HM280.M_5x_BA11_01_2485.mzML	Test	Early Adulthood (18 yrs < x <= 45 yrs)	Early Adulthood (18 yrs < x <= 45 yrs)	0
f.MSV000082261/ccms_peak/raw_files/samples/11129_NT1D021_JJK_Ur.mzML	Test	Adolescence (8 yrs < x <= 18 yrs)	Adolescence (8 yrs < x <= 18 yrs)	0
f.MSV000080976/ccms_peak/fecal_samples_blank/blank_mid12_RA1_01_9411.mzML	Test	Later Adulthood (>65 yrs)	Later Adulthood (>65 yrs)	0
f.MSV000083462/ccms_peak/Oral_verified/mzXML_data_8/Samples/11712.SUBJECT21.ORAL.441.mzML	Test	Infancy (<2 yrs)	Infancy (<2 yrs)	0
f.MSV000081571/ccms_peak/data_mzxml/samples/14HM110.M_5x_BB6_01_2806.mzML	Test	Early Adulthood (18 yrs < x <= 45 yrs)	Early Adulthood (18 yrs < x <= 45 yrs)	0
f.MSV000082650/ccms_peak/raw_files/samples/M092_48.mzML	Test	Infancy (<2 yrs)	Infancy (<2 yrs)	0
f.MSV000081080/ccms_peak/mzXML/Plate 3/Sample/C18p_5uL_Bode_Sample_GH10_01_26339.mzXML	Test	Later Adulthood (>65 yrs)	Later Adulthood (>65 yrs)	0
f.MSV000081477/ccms_peak/mzXML/Plate5/C154_GA10_01_748.mzML	Test	Later Adulthood (>65 yrs)	Later Adulthood (>65 yrs)	0
f.MSV000080918/ccms_peak/Steatohepatitis progresses to cancer via immunosuppression of HCC directed CD8+ T cells/SS318_RD3_01_7675.mzML	Test	Infancy (<2 yrs)	Infancy (<2 yrs)	0
f.MSV000081486/ccms_peak/mzXML/2017_study_malawi/samples/FB00862420_RB12_01_14775.mzML	Test	Infancy (<2 yrs)	Infancy (<2 yrs)	0
f.MSV000083462/ccms_peak/Skin_verified/skin_data_mzxml_13/Samples/11712.SUBJECT25.SKIN.542.mzML	Test	Infancy (<2 yrs)	Infancy (<2 yrs)	0
f.MSV000081571/ccms_peak/data_mzxml/samples/14HM402.M_5x_BD12_01_2328.mzML	Test	Early Adulthood (18 yrs < x <= 45 yrs)	Early Adulthood (18 yrs < x <= 45 yrs)	0
f.MSV000081571/ccms_peak/data_mzxml/samples/14HM463.M_5x_GB7_01_2398.mzML	Test	Early Adulthood (18 yrs < x <= 45 yrs)	Early Adulthood (18 yrs < x <= 45 yrs)	0
f.MSV000081486/ccms_peak/mzXML/2017_study_malawi/samples/FB00259534_RC12_01_15244.mzML	Test	Infancy (<2 yrs)	Infancy (<2 yrs)	0
f.MSV000081571/ccms_peak/data_mzxml/samples/14HM301.M_5x_BC10_01_2591.mzML	Test	Early Adulthood (18 yrs < x <= 45 yrs)	Early Adulthood (18 yrs < x <= 45 yrs)	0
f.MSV000080673/ccms_peak/2017.AmericanGut3K.mzXMLfiles/Samples/000033682_RB12_01_3960.mzML	Test	Middle Adulthood (45 yrs < x <= 65 yrs)	Middle Adulthood (45 yrs < x <= 65 yrs)	0
f.MSV000080673/ccms_peak/2017.AmericanGut3K.mzXMLfiles/Samples/000023228_RC9_01_5692.mzML	Test	Adolescence (8 yrs < x <= 18 yrs)	Middle Adulthood (45 yrs < x <= 65 yrs)	0
f.MSV000082608/ccms_peak/raw_files/samples/surgery/MV/81478.mzML	Test	Infancy (<2 yrs)	Infancy (<2 yrs)	0
f.MSV000083559/ccms_peak/Raw_Files/Plate1/samples/11713.4.F.4B.mzML	Test	Infancy (<2 yrs)	Infancy (<2 yrs)	0
f.MSV000080673/ccms_peak/2017.AmericanGut3K.mzXMLfiles/Samples/000027858_RB1_01_4434.mzML	Test	Middle Adulthood (45 yrs < x <= 65 yrs)	Later Adulthood (>65 yrs)	0
f.MSV000081508/ccms_peak/Shiseido/Skin_samples/p06-e01-01A-56_GE1_01_1745.mzML	Test	Early Adulthood (18 yrs < x <= 45 yrs)	Early Adulthood (18 yrs < x <= 45 yrs)	0
f.MSV000082650/ccms_peak/raw_files/samples/M052_48.mzML	Test	Infancy (<2 yrs)	Infancy (<2 yrs)	0
f.MSV000080673/ccms_peak/2017.AmericanGut3K.mzXMLfiles/Samples/000023681_RA10_01_4785.mzML	Test	Middle Adulthood (45 yrs < x <= 65 yrs)	Early Adulthood (18 yrs < x <= 45 yrs)	0
f.MSV000080673/ccms_peak/2017.AmericanGut3K.mzXMLfiles/Samples/000032795_RC9_01_6698.mzML	Test	Middle Adulthood (45 yrs < x <= 65 yrs)	Middle Adulthood (45 yrs < x <= 65 yrs)	0
f.MSV000082490/ccms_peak/mzXML/Samples/Skin/SH10_RB5_01_27509.mzML	Test	Early Childhood (2 yrs < x <=8 yrs)	Early Adulthood (18 yrs < x <= 45 yrs)	0
f.MSV000083559/ccms_peak/Raw_Files/Plate3/11713.14.O.14C.mzML	Test	Infancy (<2 yrs)	Infancy (<2 yrs)	0
f.MSV000083559/ccms_peak/Raw_Files/Plate4/11713.7.S.7D.mzML	Test	Infancy (<2 yrs)	Infancy (<2 yrs)	0
f.MSV000082582/ccms_peak/raw_files/samples/day_neg34/control_food/64_65_Control_0.mzML	Test	Infancy (<2 yrs)	Infancy (<2 yrs)	0
f.MSV000083559/ccms_peak/Raw_Files/Plate2/11713.10.O.10E.mzML	Test	Infancy (<2 yrs)	Infancy (<2 yrs)	0
f.MSV000080673/ccms_peak/2017.AmericanGut3K.mzXMLfiles/Samples/000029152_RD2_01_4571.mzML	Test	Middle Adulthood (45 yrs < x <= 65 yrs)	Middle Adulthood (45 yrs < x <= 65 yrs)	0
f.MSV000080673/ccms_peak/2017.AmericanGut3K.mzXMLfiles/Samples/000023342_RF4_01_4489.mzML	Test	Middle Adulthood (45 yrs < x <= 65 yrs)	Middle Adulthood (45 yrs < x <= 65 yrs)	0
f.MSV000082261/ccms_peak/raw_files/samples/11129_NH029_JJK_Ur.mzML	Test	Adolescence (8 yrs < x <= 18 yrs)	Adolescence (8 yrs < x <= 18 yrs)	0
f.MSV000081080/ccms_peak/mzXML/Plate 5/Sample/C18p_5uL_Bode_Sample_GB5_01_26487.mzXML	Test	Later Adulthood (>65 yrs)	Later Adulthood (>65 yrs)	0
f.MSV000082582/ccms_peak/raw_files/samples/day_neg34/control_food/17_18_Control_0.mzML	Test	Infancy (<2 yrs)	Infancy (<2 yrs)	0
f.MSV000082630/ccms_peak/raw_files/samples/Subject_9/16NAVY09_11_plasma.mzML	Test	Early Adulthood (18 yrs < x <= 45 yrs)	Early Adulthood (18 yrs < x <= 45 yrs)	0
f.MSV000082433/ccms_peak/raw/20161102_Amerindian_Plate3/M-656.mzML	Test	Adolescence (8 yrs < x <= 18 yrs)	Early Adulthood (18 yrs < x <= 45 yrs)	0
f.MSV000083077/ccms_peak/Plate4/PHT_20_153_Cort_1200.mzML	Test	Middle Adulthood (45 yrs < x <= 65 yrs)	Early Adulthood (18 yrs < x <= 45 yrs)	0
f.MSV000080673/ccms_peak/2017.AmericanGut3K.mzXMLfiles/Samples/000040105_RA8_01_5886.mzML	Test	Middle Adulthood (45 yrs < x <= 65 yrs)	Middle Adulthood (45 yrs < x <= 65 yrs)	0
f.MSV000082962/ccms_peak/Branch_Bridal/Samples/Healthy/11-20-1_14_BF9_01_30669.mzML	Test	Infancy (<2 yrs)	Infancy (<2 yrs)	0
f.MSV000080673/ccms_peak/2017.AmericanGut3K.mzXMLfiles/Samples/000031840_RF7_01_4492.mzML	Test	Middle Adulthood (45 yrs < x <= 65 yrs)	Middle Adulthood (45 yrs < x <= 65 yrs)	0
f.MSV000081351/ccms_peak/mzXML_Files/Rhee_3/38779.mzXML	Test	Infancy (<2 yrs)	Infancy (<2 yrs)	0
f.MSV000083462/ccms_peak/Stool_verified/mzXML_data_4/Samples/11712.SUBJECT16.STOOL.198.mzML	Test	Infancy (<2 yrs)	Infancy (<2 yrs)	0
f.MSV000083462/ccms_peak/Skin_verified/skin_data_mzxml_12/Samples/11712.SUBJECT7.SKIN.1109.mzML	Test	Infancy (<2 yrs)	Infancy (<2 yrs)	0
f.MSV000083559/ccms_peak/Raw_Files/Plate5/11713.5.O.5D.mzML	Test	Infancy (<2 yrs)	Infancy (<2 yrs)	0
f.MSV000083559/ccms_peak/Raw_Files/Plate4/11713.11.S.11A.mzML	Test	Infancy (<2 yrs)	Infancy (<2 yrs)	0
f.MSV000082433/ccms_peak/raw/20161101_Amerindian_Plate2/932.mzML	Test	Early Adulthood (18 yrs < x <= 45 yrs)	Early Adulthood (18 yrs < x <= 45 yrs)	0
f.MSV000080673/ccms_peak/2017.AmericanGut3K.mzXMLfiles/Samples/000030164_RH9_01_5096.mzML	Test	Middle Adulthood (45 yrs < x <= 65 yrs)	Middle Adulthood (45 yrs < x <= 65 yrs)	0
f.MSV000082962/ccms_peak/Branch_Bridal/Samples/Infected/11-19-3_17_BF9_01_30455.mzML	Test	Infancy (<2 yrs)	Infancy (<2 yrs)	0
f.MSV000083462/ccms_peak/Oral_verified/mzXML_data_14/Samples/11712.SUBJECT9.ORAL.1169.mzML	Test	Infancy (<2 yrs)	Infancy (<2 yrs)	0
f.MSV000081477/ccms_peak/mzXML/Plate6/C187_GA3_01_859.mzML	Test	Later Adulthood (>65 yrs)	Later Adulthood (>65 yrs)	0
f.MSV000081486/ccms_peak/mzXML/2017_study_malawi/samples/FB00935716_RF7_01_15388.mzML	Test	Infancy (<2 yrs)	Infancy (<2 yrs)	0
f.MSV000080673/ccms_peak/2017.AmericanGut3K.mzXMLfiles/Samples/000033072_RC2_01_4803.mzML	Test	Middle Adulthood (45 yrs < x <= 65 yrs)	Early Adulthood (18 yrs < x <= 45 yrs)	0
f.MSV000081351/ccms_peak/mzXML_Files/Rhee_3/38769.mzXML	Test	Infancy (<2 yrs)	Early Adulthood (18 yrs < x <= 45 yrs)	0
f.MSV000082962/ccms_peak/Branch_Bridal/Samples/Infected/11-19-2_41_BD5_01_30425.mzML	Test	Infancy (<2 yrs)	Infancy (<2 yrs)	0
f.MSV000082650/ccms_peak/raw_files/samples/M031_62.mzML	Test	Infancy (<2 yrs)	Infancy (<2 yrs)	0
f.MSV000080673/ccms_peak/2017.AmericanGut3K.mzXMLfiles/Samples/000009769_RD1_01_6370.mzML	Test	Middle Adulthood (45 yrs < x <= 65 yrs)	Middle Adulthood (45 yrs < x <= 65 yrs)	0
f.MSV000081080/ccms_peak/mzXML/Plate 1/Sample/C18p_5uL_Bode_Sample_GH10_01_26102.mzXML	Test	Later Adulthood (>65 yrs)	Later Adulthood (>65 yrs)	0
f.MSV000082962/ccms_peak/Branch_Bridal/Samples/Healthy/11-20-1_13_BF8_01_30668.mzML	Test	Infancy (<2 yrs)	Infancy (<2 yrs)	0
f.MSV000081080/ccms_peak/mzXML/Plate 2/Sample/C18p_5uL_Bode_Sample_RF8_01_26186.mzXML	Test	Later Adulthood (>65 yrs)	Later Adulthood (>65 yrs)	0
f.MSV000083462/ccms_peak/Skin_verified/skin_data_mzxml_15/Samples/11712.SUBJECT18.SKIN.298.mzML	Test	Infancy (<2 yrs)	Infancy (<2 yrs)	0
f.MSV000083462/ccms_peak/Stool_verified/mzXML_data_3/Samples/11712.SUBJECT9.STOOL.1223.mzML	Test	Infancy (<2 yrs)	Infancy (<2 yrs)	0
f.MSV000082608/ccms_peak/raw_files/samples/necropsy/MV/81886.mzML	Test	Infancy (<2 yrs)	Infancy (<2 yrs)	0
f.MSV000083462/ccms_peak/Skin_verified/skin_data_mzxml_11/Samples/11712.SUBJECT31.SKIN.2131.mzML	Test	Infancy (<2 yrs)	Infancy (<2 yrs)	0
f.MSV000080673/ccms_peak/2017.AmericanGut3K.mzXMLfiles/Samples/000030537_RC8_01_5249.mzML	Test	Adolescence (8 yrs < x <= 18 yrs)	Middle Adulthood (45 yrs < x <= 65 yrs)	0
f.MSV000080673/ccms_peak/2017.AmericanGut3K.mzXMLfiles/Samples/000036126_RB2_01_3950.mzML	Test	Middle Adulthood (45 yrs < x <= 65 yrs)	Early Adulthood (18 yrs < x <= 45 yrs)	0
f.MSV000083559/ccms_peak/Raw_Files/Plate1/samples/11713.15.F.15D.mzML	Test	Infancy (<2 yrs)	Infancy (<2 yrs)	0
f.MSV000083559/ccms_peak/Raw_Files/Plate2/11713.2.O.2A.mzML	Test	Infancy (<2 yrs)	Infancy (<2 yrs)	0
f.MSV000083462/ccms_peak/Skin_verified/skin_data_mzxml_10/Samples/11712.SUBJECT28.SKIN.597.mzML	Test	Infancy (<2 yrs)	Infancy (<2 yrs)	0
f.MSV000082602/ccms_peak/raw_files/samples/Day_41/Prebiotic/67_Prebiotic_NLD_HC_3_plasma.mzML	Test	Infancy (<2 yrs)	Infancy (<2 yrs)	0
f.MSV000083462/ccms_peak/Oral_verified/mzXML_data_8/Samples/11712.SUBJECT16.ORAL.157.mzML	Test	Infancy (<2 yrs)	Infancy (<2 yrs)	0
f.MSV000083462/ccms_peak/Oral_verified/mzXML_data_8/Samples/11712.SUBJECT24.ORAL.508.mzML	Test	Infancy (<2 yrs)	Infancy (<2 yrs)	0
f.MSV000080673/ccms_peak/2017.AmericanGut3K.mzXMLfiles/Samples/000030765_RF4_01_5616.mzML	Test	Adolescence (8 yrs < x <= 18 yrs)	Early Adulthood (18 yrs < x <= 45 yrs)	0
f.MSV000081571/ccms_peak/data_mzxml/samples/14HM525.M_5x_GH3_01_2469.mzML	Test	Early Adulthood (18 yrs < x <= 45 yrs)	Early Adulthood (18 yrs < x <= 45 yrs)	0
f.MSV000081571/ccms_peak/data_mzxml/samples/14HM216.M_5x_GD2_01_2717.mzML	Test	Early Adulthood (18 yrs < x <= 45 yrs)	Early Adulthood (18 yrs < x <= 45 yrs)	0
f.MSV000081351/ccms_peak/mzXML_Files/Rhee_2/38857.mzXML	Test	Infancy (<2 yrs)	Infancy (<2 yrs)	0
f.MSV000082490/ccms_peak/mzXML/Samples/Skin/SH777_RE7_01_27657.mzML	Test	Early Childhood (2 yrs < x <=8 yrs)	Middle Adulthood (45 yrs < x <= 65 yrs)	0
f.MSV000080673/ccms_peak/2017.AmericanGut3K.mzXMLfiles/Samples/000032776_RE5_01_5494.mzML	Test	Early Childhood (2 yrs < x <=8 yrs)	Early Adulthood (18 yrs < x <= 45 yrs)	0
f.MSV000080918/ccms_peak/Steatohepatitis progresses to cancer via immunosuppression of HCC directed CD8+ T cells/SS239_RE5_01_7585.mzML	Test	Infancy (<2 yrs)	Infancy (<2 yrs)	0
f.MSV000082647/ccms_peak/raw_files/samples/81909.mzML	Test	Infancy (<2 yrs)	Infancy (<2 yrs)	0
f.MSV000082630/ccms_peak/raw_files/samples/Subject_24/17NAVY24_15_plasma.mzML	Test	Early Adulthood (18 yrs < x <= 45 yrs)	Early Adulthood (18 yrs < x <= 45 yrs)	0
f.MSV000083462/ccms_peak/Oral_verified/mzxml_1/Samples/11712.SUBJECT7.ORAL.1102.mzML	Test	Infancy (<2 yrs)	Infancy (<2 yrs)	0
f.MSV000082602/ccms_peak/raw_files/samples/Day_41/Control/2_Control_CDR_HC_3_plasma.mzML	Test	Infancy (<2 yrs)	Infancy (<2 yrs)	0
f.MSV000080673/ccms_peak/2017.AmericanGut3K.mzXMLfiles/Samples/000021670_RG8_01_5413.mzML	Test	Middle Adulthood (45 yrs < x <= 65 yrs)	Adolescence (8 yrs < x <= 18 yrs)	0
f.MSV000082262/ccms_peak/mzxml_files/samples/162021-oh010-sT1-jjk_GD1_01_12327.mzML	Test	Adolescence (8 yrs < x <= 18 yrs)	Adolescence (8 yrs < x <= 18 yrs)	0
f.MSV000081080/ccms_peak/mzXML/Plate 4/Sample/C18p_5uL_Bode_Sample_RH6_01_26458.mzXML	Test	Later Adulthood (>65 yrs)	Later Adulthood (>65 yrs)	0
f.MSV000082608/ccms_peak/raw_files/samples/pre_sleep_deprivation/MV/81499.mzML	Test	Infancy (<2 yrs)	Infancy (<2 yrs)	0
f.MSV000081486/ccms_peak/mzXML/2017_study_malawi/samples/FB01125411_RG9_01_14727.mzML	Test	Infancy (<2 yrs)	Infancy (<2 yrs)	0
f.MSV000082962/ccms_peak/Branch_Bridal/Samples/Healthy/11-20-4_66_RC4_01_30845.mzML	Test	Infancy (<2 yrs)	Infancy (<2 yrs)	0
f.MSV000082582/ccms_peak/raw_files/samples/day_60/control_food/89_Control_NLD_SD_3.mzML	Test	Infancy (<2 yrs)	Infancy (<2 yrs)	0
f.MSV000080976/ccms_peak/fecal_samples_blank/blank_mid28_RA1_01_9697.mzML	Test	Later Adulthood (>65 yrs)	Later Adulthood (>65 yrs)	0
[truncated: 8,079 more rows]
